# Supplementary material for: Molecular signatures of inherited and acquired sporadic late onset nemaline myopathies
Source: Acta Neuropathol Commun. 2023 Jan 26;11:20. doi: 10.1186/s40478-023-01518-9 (PMC9878979; doi:10.1186/s40478-023-01518-9)
Supplement: Supplementary file 2 — Additional file 2 Table 1 Genes tested. Table 2 Proteins detected in nemaline rod areas. Table 3 Proteins with different abundance in nemaline rod vs rod-free areas. Table 4 Proteins with different abundance in nemaline rod areas in SLONM vs iNM. Table 5 Proteins with different abundance in rod-free areas in SLONM vs iNM [file 40478_2023_1518_MOESM2_ESM.xlsx]

## Sheet: Table 1 - Genes analyzed
ACTA1
AGRN
ALG14
ALG2
ANO5
ATP2A1
B3GALNT2
B4GAT1
BAG3
BIN1
CACNA1S
CAPN3
CAV3
CCDC78
CFL2
CHAT
CHKB
CHRNA1
CHRNB1
CHRND
CHRNE
CLCN1
CNTN1
COL12A1
COL6A1
COL6A2
COL6A3
COLQ
CPT2
CRYAB
DAG1
DES
DMD
DNAJB6
DNM2
DOK7
DPAGT1
DPM1
DPM2
DPM3
DYSF
EMD
FHL1
FKBP14
FKRP
FKTN
FLNC
GAA
GFPT1
GMPPB
GNE
GYS1
HNRNPA2B1
HNRNPDL
ISPD
ITGA7
KBTBD13
KCNJ2
KLHL40
KLHL41
LAMA2
LAMB2
LAMP2
LARGE1
LDB3
LIMS2
LMNA
LMOD3
LRP4
MATR3
MEGF10
MTM1
MUSK
MYF6
MYH2
MYH7
MYL2
MYOT
MYPN
NEB
PLEC
PNPLA2
POMGNT1
POMGNT2
POMK
POMT1
POMT2
PREPL
RAPSN
RXYLT1
RYR1
SCN4A
SELENON
SGCA
SGCB
SGCD
SGCG
SLC5A7
SMCHD1
SMN1
SMN2
SNAP25
SQSTM1
STAC3
STIM1
SUN1
SUN2
SYNE1
SYNE2
TAZ
TCAP
TIA1
TMEM43
TNNT1
TNPO3
TOR1AIP1
TPM2
TPM3
TRAPPC11
TRIM32
TTN
VCP
VMA21

## Sheet: Table 2 - Rod area proteins
Protein	GeneSymbol	FASTA headers	Rod area abundance
sp|P68133|ACTS_HUMAN	ACTA1	sp|P68133|ACTS_HUMAN Actin, alpha skeletal muscle OS=Homo sapiens OX=9606 GN=ACTA1 PE=1 SV=1	5292781425748670
sp|P12883|MYH7_HUMAN;sp|A7E2Y1-3|MYH7B_HUMAN;sp|O43795|MYO1B_HUMAN;sp|O43795-2|MYO1B_HUMAN;sp|Q13402-4|MYO7A_HUMAN;sp|Q13402-6|MYO7A_HUMAN;sp|Q13402-7|MYO7A_HUMAN;sp|Q13402-2|MYO7A_HUMAN;sp|Q13402-8|MYO7A_HUMAN;sp|Q6PIF6|MYO7B_HUMAN;sp|Q13402-5|MYO7A_HUMAN;sp|Q6PIF6-2|MYO7B_HUMAN;sp|Q9ULV0|MYO5B_HUMAN;sp|Q494R4-2|CC153_HUMAN;sp|Q13402-3|MYO7A_HUMAN;sp|O00159|MYO1C_HUMAN;sp|O00159-3|MYO1C_HUMAN;sp…	MYH7	sp|P12883|MYH7_HUMAN Myosin-7 OS=Homo sapiens OX=9606 GN=MYH7 PE=1 SV=5	1911538632745120
sp|P35609|ACTN2_HUMAN;sp|P35609-2|ACTN2_HUMAN	ACTN2	sp|P35609|ACTN2_HUMAN Alpha-actinin-2 OS=Homo sapiens OX=9606 GN=ACTN2 PE=1 SV=1;sp|P35609-2|ACTN2_HUMAN Isoform 2 of Alpha-actinin-2 OS=Homo sapiens OX=9606 GN=ACTN2	1097028877911850
sp|P06753|TPM3_HUMAN	TPM3	sp|P06753|TPM3_HUMAN Tropomyosin alpha-3 chain OS=Homo sapiens OX=9606 GN=TPM3 PE=1 SV=2	437799228585882
sp|P17661|DESM_HUMAN;sp|P07197-2|NFM_HUMAN;sp|P07197|NFM_HUMAN	DES	sp|P17661|DESM_HUMAN Desmin OS=Homo sapiens OX=9606 GN=DES PE=1 SV=3	288352978294243
sp|O75112-2|LDB3_HUMAN;sp|O75112-7|LDB3_HUMAN;sp|O75112|LDB3_HUMAN;sp|O75112-3|LDB3_HUMAN	LDB3	sp|O75112-2|LDB3_HUMAN Isoform 2 of LIM domain-binding protein 3 OS=Homo sapiens OX=9606 GN=LDB3;sp|O75112-7|LDB3_HUMAN Isoform 7 of LIM domain-binding protein 3 OS=Homo sapiens OX=9606 GN=LDB3;sp|O75112|LDB3_HUMAN LIM domain-binding protein 3 OS=Homo sapi	221972812805683
sp|P07951|TPM2_HUMAN;CON__Q3SX28;sp|P07951-2|TPM2_HUMAN	TPM2	sp|P07951|TPM2_HUMAN Tropomyosin beta chain OS=Homo sapiens OX=9606 GN=TPM2 PE=1 SV=1;;sp|P07951-2|TPM2_HUMAN Isoform 2 of Tropomyosin beta chain OS=Homo sapiens OX=9606 GN=TPM2	177118323310337
sp|P06732|KCRM_HUMAN	CKM	sp|P06732|KCRM_HUMAN Creatine kinase M-type OS=Homo sapiens OX=9606 GN=CKM PE=1 SV=2	167825872478846
sp|Q8WZ42-12|TITIN_HUMAN;REV__sp|Q14103-4|HNRPD_HUMAN;REV__sp|Q14103-3|HNRPD_HUMAN;REV__sp|Q14103-2|HNRPD_HUMAN;REV__sp|Q14103|HNRPD_HUMAN	#N/A	sp|Q8WZ42-12|TITIN_HUMAN Isoform 12 of Titin OS=Homo sapiens OX=9606 GN=TTN	139216610785333
sp|Q14315-2|FLNC_HUMAN;sp|Q14315|FLNC_HUMAN	FLNC	sp|Q14315-2|FLNC_HUMAN Isoform 2 of Filamin-C OS=Homo sapiens OX=9606 GN=FLNC;sp|Q14315|FLNC_HUMAN Filamin-C OS=Homo sapiens OX=9606 GN=FLNC PE=1 SV=3	121162159596584
sp|P07451|CAH3_HUMAN	CA3	sp|P07451|CAH3_HUMAN Carbonic anhydrase 3 OS=Homo sapiens OX=9606 GN=CA3 PE=1 SV=3	111125196988479
sp|Q9NP98|MYOZ1_HUMAN	MYOZ1	sp|Q9NP98|MYOZ1_HUMAN Myozenin-1 OS=Homo sapiens OX=9606 GN=MYOZ1 PE=1 SV=1	109367169105410
sp|Q9UKX2|MYH2_HUMAN;sp|Q9UKX2-2|MYH2_HUMAN	MYH2	sp|Q9UKX2|MYH2_HUMAN Myosin-2 OS=Homo sapiens OX=9606 GN=MYH2 PE=1 SV=1	9.75865e+13
sp|P09493|TPM1_HUMAN;sp|P09493-9|TPM1_HUMAN;sp|P09493-4|TPM1_HUMAN;sp|P09493-10|TPM1_HUMAN;sp|P09493-3|TPM1_HUMAN;sp|P09493-6|TPM1_HUMAN;sp|P09493-7|TPM1_HUMAN;sp|P09493-5|TPM1_HUMAN;sp|P09493-8|TPM1_HUMAN;sp|P09493-2|TPM1_HUMAN	TPM1	sp|P09493|TPM1_HUMAN Tropomyosin alpha-1 chain OS=Homo sapiens OX=9606 GN=TPM1 PE=1 SV=2;sp|P09493-9|TPM1_HUMAN Isoform 9 of Tropomyosin alpha-1 chain OS=Homo sapiens OX=9606 GN=TPM1;sp|P09493-4|TPM1_HUMAN Isoform 4 of Tropomyosin alpha-1 chain OS=Homo sap	7.781e+13
sp|P02511|CRYAB_HUMAN	CRYAB	sp|P02511|CRYAB_HUMAN Alpha-crystallin B chain OS=Homo sapiens OX=9606 GN=CRYAB PE=1 SV=2	5.86153e+13
sp|P04792|HSPB1_HUMAN	HSPB1	sp|P04792|HSPB1_HUMAN Heat shock protein beta-1 OS=Homo sapiens OX=9606 GN=HSPB1 PE=1 SV=2	5.75285e+13
sp|P20929-3|NEBU_HUMAN;sp|P20929|NEBU_HUMAN;sp|P20929-4|NEBU_HUMAN	NEB	sp|P20929-3|NEBU_HUMAN Isoform 3 of Nebulin OS=Homo sapiens OX=9606 GN=NEB;sp|P20929|NEBU_HUMAN Nebulin OS=Homo sapiens OX=9606 GN=NEB PE=1 SV=5;sp|P20929-4|NEBU_HUMAN Isoform 4 of Nebulin OS=Homo sapiens OX=9606 GN=NEB	5.5576e+13
sp|P04075|ALDOA_HUMAN;sp|P04075-2|ALDOA_HUMAN;sp|P05062|ALDOB_HUMAN	ALDOA	sp|P04075|ALDOA_HUMAN Fructose-bisphosphate aldolase A OS=Homo sapiens OX=9606 GN=ALDOA PE=1 SV=2;sp|P04075-2|ALDOA_HUMAN Isoform 2 of Fructose-bisphosphate aldolase A OS=Homo sapiens OX=9606 GN=ALDOA	54505340416264
sp|Q9UBF9|MYOTI_HUMAN;sp|Q9UBF9-2|MYOTI_HUMAN	MYOT	sp|Q9UBF9|MYOTI_HUMAN Myotilin OS=Homo sapiens OX=9606 GN=MYOT PE=1 SV=2;sp|Q9UBF9-2|MYOTI_HUMAN Isoform 2 of Myotilin OS=Homo sapiens OX=9606 GN=MYOT	4.12354e+13
sp|P05976|MYL1_HUMAN	MYL1	sp|P05976|MYL1_HUMAN Myosin light chain 1/3, skeletal muscle isoform OS=Homo sapiens OX=9606 GN=MYL1 PE=1 SV=3	2.92614e+13
sp|Q53GG5|PDLI3_HUMAN	PDLIM3	sp|Q53GG5|PDLI3_HUMAN PDZ and LIM domain protein 3 OS=Homo sapiens OX=9606 GN=PDLIM3 PE=1 SV=1	2.35071e+13
sp|Q86YZ3|HORN_HUMAN;CON__Q86YZ3	HRNR	sp|Q86YZ3|HORN_HUMAN Hornerin OS=Homo sapiens OX=9606 GN=HRNR PE=1 SV=2;	2.34436e+13
sp|P04406|G3P_HUMAN;sp|P04406-2|G3P_HUMAN;sp|O14556|G3PT_HUMAN	GAPDH	sp|P04406|G3P_HUMAN Glyceraldehyde-3-phosphate dehydrogenase OS=Homo sapiens OX=9606 GN=GAPDH PE=1 SV=3;sp|P04406-2|G3P_HUMAN Isoform 2 of Glyceraldehyde-3-phosphate dehydrogenase OS=Homo sapiens OX=9606 GN=GAPDH	2.30234e+13
sp|P02144|MYG_HUMAN	MB	sp|P02144|MYG_HUMAN Myoglobin OS=Homo sapiens OX=9606 GN=MB PE=1 SV=2	2.16423e+13
sp|P11217|PYGM_HUMAN;sp|P11217-2|PYGM_HUMAN;sp|P06737-2|PYGL_HUMAN;sp|P06737|PYGL_HUMAN	PYGM	sp|P11217|PYGM_HUMAN Glycogen phosphorylase, muscle form OS=Homo sapiens OX=9606 GN=PYGM PE=1 SV=6;sp|P11217-2|PYGM_HUMAN Isoform 2 of Glycogen phosphorylase, muscle form OS=Homo sapiens OX=9606 GN=PYGM	2.11169e+13
sp|P10916|MLRV_HUMAN	MYL2	sp|P10916|MLRV_HUMAN Myosin regulatory light chain 2, ventricular/cardiac muscle isoform OS=Homo sapiens OX=9606 GN=MYL2 PE=1 SV=3	2.08593e+13
sp|P68871|HBB_HUMAN	HBB	sp|P68871|HBB_HUMAN Hemoglobin subunit beta OS=Homo sapiens OX=9606 GN=HBB PE=1 SV=2	1.76319e+13
sp|O14983|AT2A1_HUMAN;sp|O14983-2|AT2A1_HUMAN;sp|O14983-3|AT2A1_HUMAN	ATP2A1	sp|O14983|AT2A1_HUMAN Sarcoplasmic/endoplasmic reticulum calcium ATPase 1 OS=Homo sapiens OX=9606 GN=ATP2A1 PE=1 SV=1;sp|O14983-2|AT2A1_HUMAN Isoform SERCA1A of Sarcoplasmic/endoplasmic reticulum calcium ATPase 1 OS=Homo sapiens OX=9606 GN=ATP2A1;sp|O14983	1.72572e+13
sp|P08590|MYL3_HUMAN	MYL3	sp|P08590|MYL3_HUMAN Myosin light chain 3 OS=Homo sapiens OX=9606 GN=MYL3 PE=1 SV=3	1.65504e+13
sp|P02768|ALBU_HUMAN;CON__P02768-1;sp|P02768-3|ALBU_HUMAN;sp|P02768-2|ALBU_HUMAN	ALB	sp|P02768|ALBU_HUMAN Albumin OS=Homo sapiens OX=9606 GN=ALB PE=1 SV=2;;sp|P02768-3|ALBU_HUMAN Isoform 3 of Albumin OS=Homo sapiens OX=9606 GN=ALB;sp|P02768-2|ALBU_HUMAN Isoform 2 of Albumin OS=Homo sapiens OX=9606 GN=ALB	14850840130403
sp|O14558|HSPB6_HUMAN	HSPB6	sp|O14558|HSPB6_HUMAN Heat shock protein beta-6 OS=Homo sapiens OX=9606 GN=HSPB6 PE=1 SV=2	1.47667e+13
sp|P63316|TNNC1_HUMAN	TNNC1	sp|P63316|TNNC1_HUMAN Troponin C, slow skeletal and cardiac muscles OS=Homo sapiens OX=9606 GN=TNNC1 PE=1 SV=1	1.37003e+13
sp|P06576|ATPB_HUMAN	ATP5F1B	sp|P06576|ATPB_HUMAN ATP synthase subunit beta, mitochondrial OS=Homo sapiens OX=9606 GN=ATP5F1B PE=1 SV=3	1.36765e+13
sp|P69905|HBA_HUMAN;sp|P02008|HBAZ_HUMAN	HBA1	sp|P69905|HBA_HUMAN Hemoglobin subunit alpha OS=Homo sapiens OX=9606 GN=HBA1 PE=1 SV=2	1.3567e+13
sp|Q13642-5|FHL1_HUMAN;sp|Q13642-4|FHL1_HUMAN;sp|Q13642-1|FHL1_HUMAN;sp|Q13642|FHL1_HUMAN;sp|Q13642-3|FHL1_HUMAN	FHL1	sp|Q13642-5|FHL1_HUMAN Isoform 5 of Four and a half LIM domains protein 1 OS=Homo sapiens OX=9606 GN=FHL1;sp|Q13642-4|FHL1_HUMAN Isoform 4 of Four and a half LIM domains protein 1 OS=Homo sapiens OX=9606 GN=FHL1;sp|Q13642-1|FHL1_HUMAN Isoform 1 of Four and	1.21161e+13
sp|Q15149-9|PLEC_HUMAN;sp|Q15149-7|PLEC_HUMAN;sp|Q15149-8|PLEC_HUMAN;sp|Q15149-5|PLEC_HUMAN;sp|Q15149-4|PLEC_HUMAN;sp|Q15149-6|PLEC_HUMAN;sp|Q15149-2|PLEC_HUMAN;sp|Q15149|PLEC_HUMAN;sp|Q15149-3|PLEC_HUMAN;REV__sp|Q8IWV8-3|UBR2_HUMAN;REV__sp|Q8IWV8-4|UBR2_HUMAN;REV__sp|Q8IWV8|UBR2_HUMAN	PLEC	sp|Q15149-9|PLEC_HUMAN Isoform 9 of Plectin OS=Homo sapiens OX=9606 GN=PLEC;sp|Q15149-7|PLEC_HUMAN Isoform 7 of Plectin OS=Homo sapiens OX=9606 GN=PLEC;sp|Q15149-8|PLEC_HUMAN Isoform 8 of Plectin OS=Homo sapiens OX=9606 GN=PLEC;sp|Q15149-5|PLEC_HUMAN Isofo	1.18266e+13
sp|P25705|ATPA_HUMAN;sp|P25705-2|ATPA_HUMAN;sp|P25705-3|ATPA_HUMAN	ATP5F1A	sp|P25705|ATPA_HUMAN ATP synthase subunit alpha, mitochondrial OS=Homo sapiens OX=9606 GN=ATP5F1A PE=1 SV=1;sp|P25705-2|ATPA_HUMAN Isoform 2 of ATP synthase subunit alpha, mitochondrial OS=Homo sapiens OX=9606 GN=ATP5F1A;sp|P25705-3|ATPA_HUMAN Isoform 3 of	1.07708e+13
sp|P15924|DESP_HUMAN	DSP	sp|P15924|DESP_HUMAN Desmoplakin OS=Homo sapiens OX=9606 GN=DSP PE=1 SV=3	9.87513e+12
sp|O95633-2|FSTL3_HUMAN;sp|O95633|FSTL3_HUMAN	FSTL3	sp|O95633-2|FSTL3_HUMAN Isoform 2 of Follistatin-related protein 3 OS=Homo sapiens OX=9606 GN=FSTL3;sp|O95633|FSTL3_HUMAN Follistatin-related protein 3 OS=Homo sapiens OX=9606 GN=FSTL3 PE=1 SV=1	7.88564e+12
sp|Q96HC4-3|PDLI5_HUMAN;sp|Q96HC4-5|PDLI5_HUMAN	#N/A	sp|Q96HC4-3|PDLI5_HUMAN Isoform 3 of PDZ and LIM domain protein 5 OS=Homo sapiens OX=9606 GN=PDLIM5	7.0311e+12
sp|Q9UMS6|SYNP2_HUMAN;sp|Q9UMS6-3|SYNP2_HUMAN;sp|Q9UMS6-4|SYNP2_HUMAN;sp|Q9UMS6-2|SYNP2_HUMAN;sp|Q9UMS6-5|SYNP2_HUMAN	SYNPO2	sp|Q9UMS6|SYNP2_HUMAN Synaptopodin-2 OS=Homo sapiens OX=9606 GN=SYNPO2 PE=1 SV=2;sp|Q9UMS6-3|SYNP2_HUMAN Isoform 3 of Synaptopodin-2 OS=Homo sapiens OX=9606 GN=SYNPO2;sp|Q9UMS6-4|SYNP2_HUMAN Isoform 4 of Synaptopodin-2 OS=Homo sapiens OX=9606 GN=SYNPO2;sp|	7.02559e+12
sp|Q00872-4|MYPC1_HUMAN;sp|Q00872-2|MYPC1_HUMAN	MYBPC1	sp|Q00872-4|MYPC1_HUMAN Isoform 4 of Myosin-binding protein C, slow-type OS=Homo sapiens OX=9606 GN=MYBPC1;sp|Q00872-2|MYPC1_HUMAN Isoform 2 of Myosin-binding protein C, slow-type OS=Homo sapiens OX=9606 GN=MYBPC1	6.619e+12
sp|P16615-2|AT2A2_HUMAN;sp|P16615-5|AT2A2_HUMAN;sp|P16615-3|AT2A2_HUMAN;sp|P16615|AT2A2_HUMAN;sp|P16615-4|AT2A2_HUMAN	ATP2A2	sp|P16615-2|AT2A2_HUMAN Isoform 2 of Sarcoplasmic/endoplasmic reticulum calcium ATPase 2 OS=Homo sapiens OX=9606 GN=ATP2A2;sp|P16615-5|AT2A2_HUMAN Isoform 5 of Sarcoplasmic/endoplasmic reticulum calcium ATPase 2 OS=Homo sapiens OX=9606 GN=ATP2A2;sp|P16615-	6.56148e+12
sp|P19237|TNNI1_HUMAN	TNNI1	sp|P19237|TNNI1_HUMAN Troponin I, slow skeletal muscle OS=Homo sapiens OX=9606 GN=TNNI1 PE=1 SV=3	5.97024e+12
sp|P11055|MYH3_HUMAN	MYH3	sp|P11055|MYH3_HUMAN Myosin-3 OS=Homo sapiens OX=9606 GN=MYH3 PE=1 SV=3	5957551930480
sp|P14618-2|KPYM_HUMAN	#N/A	sp|P14618-2|KPYM_HUMAN Isoform M1 of Pyruvate kinase PKM OS=Homo sapiens OX=9606 GN=PKM	5.59652e+12
sp|P0DMV8|HS71A_HUMAN;sp|P0DMV9|HS71B_HUMAN;sp|P0DMV8-2|HS71A_HUMAN	HSPA1A	sp|P0DMV8|HS71A_HUMAN Heat shock 70 kDa protein 1A OS=Homo sapiens OX=9606 GN=HSPA1A PE=1 SV=1;sp|P0DMV9|HS71B_HUMAN Heat shock 70 kDa protein 1B OS=Homo sapiens OX=9606 GN=HSPA1B PE=1 SV=1;sp|P0DMV8-2|HS71A_HUMAN Isoform 2 of Heat shock 70 kDa protein 1A	5.5054e+12
sp|Q02413|DSG1_HUMAN;sp|Q02413-2|DSG1_HUMAN	DSG1	sp|Q02413|DSG1_HUMAN Desmoglein-1 OS=Homo sapiens OX=9606 GN=DSG1 PE=1 SV=2	5.13463e+12
sp|Q9NPC6|MYOZ2_HUMAN	MYOZ2	sp|Q9NPC6|MYOZ2_HUMAN Myozenin-2 OS=Homo sapiens OX=9606 GN=MYOZ2 PE=1 SV=1	4.89409e+12
sp|Q702N8|XIRP1_HUMAN;sp|Q702N8-2|XIRP1_HUMAN;sp|Q702N8-3|XIRP1_HUMAN	XIRP1	sp|Q702N8|XIRP1_HUMAN Xin actin-binding repeat-containing protein 1 OS=Homo sapiens OX=9606 GN=XIRP1 PE=1 SV=1;sp|Q702N8-2|XIRP1_HUMAN Isoform B of Xin actin-binding repeat-containing protein 1 OS=Homo sapiens OX=9606 GN=XIRP1	4.87891e+12
sp|O15020|SPTN2_HUMAN;sp|O15020-2|SPTN2_HUMAN	SPTBN2	sp|O15020|SPTN2_HUMAN Spectrin beta chain, non-erythrocytic 2 OS=Homo sapiens OX=9606 GN=SPTBN2 PE=1 SV=3;sp|O15020-2|SPTN2_HUMAN Isoform 2 of Spectrin beta chain, non-erythrocytic 2 OS=Homo sapiens OX=9606 GN=SPTBN2	4.39422e+12
sp|P12882|MYH1_HUMAN	MYH1	sp|P12882|MYH1_HUMAN Myosin-1 OS=Homo sapiens OX=9606 GN=MYH1 PE=1 SV=3	4.13711e+12
sp|P13929|ENOB_HUMAN;sp|P13929-2|ENOB_HUMAN;sp|P13929-3|ENOB_HUMAN	ENO3	sp|P13929|ENOB_HUMAN Beta-enolase OS=Homo sapiens OX=9606 GN=ENO3 PE=1 SV=5;sp|P13929-2|ENOB_HUMAN Isoform 2 of Beta-enolase OS=Homo sapiens OX=9606 GN=ENO3;sp|P13929-3|ENOB_HUMAN Isoform 3 of Beta-enolase OS=Homo sapiens OX=9606 GN=ENO3	3.87051e+12
sp|P50461|CSRP3_HUMAN;sp|P50461-2|CSRP3_HUMAN	CSRP3	sp|P50461|CSRP3_HUMAN Cysteine and glycine-rich protein 3 OS=Homo sapiens OX=9606 GN=CSRP3 PE=1 SV=1	3.34538e+12
sp|P62805|H4_HUMAN	H4C1	sp|P62805|H4_HUMAN Histone H4 OS=Homo sapiens OX=9606 GN=H4C1 PE=1 SV=2	3.18087e+12
sp|Q5D862|FILA2_HUMAN;CON__Q5D862	FLG2	sp|Q5D862|FILA2_HUMAN Filaggrin-2 OS=Homo sapiens OX=9606 GN=FLG2 PE=1 SV=1;	3.01923e+12
sp|P60174-3|TPIS_HUMAN;sp|P60174|TPIS_HUMAN;sp|P60174-4|TPIS_HUMAN	TPI1	sp|P60174-3|TPIS_HUMAN Isoform 2 of Triosephosphate isomerase OS=Homo sapiens OX=9606 GN=TPI1;sp|P60174|TPIS_HUMAN Triosephosphate isomerase OS=Homo sapiens OX=9606 GN=TPI1 PE=1 SV=4;sp|P60174-4|TPIS_HUMAN Isoform 3 of Triosephosphate isomerase OS=Homo sap	2.95699e+12
sp|P02545|LMNA_HUMAN;sp|P02545-6|LMNA_HUMAN;sp|P02545-3|LMNA_HUMAN;sp|P02545-5|LMNA_HUMAN;sp|P02545-4|LMNA_HUMAN;REV__sp|Q5VX52|SPAT1_HUMAN	LMNA	sp|P02545|LMNA_HUMAN Prelamin-A/C OS=Homo sapiens OX=9606 GN=LMNA PE=1 SV=1;sp|P02545-6|LMNA_HUMAN Isoform 6 of Prelamin-A/C OS=Homo sapiens OX=9606 GN=LMNA;sp|P02545-3|LMNA_HUMAN Isoform ADelta10 of Prelamin-A/C OS=Homo sapiens OX=9606 GN=LMNA;sp|P02545-5	2.86553e+12
sp|O60662|KLH41_HUMAN;sp|O60662-2|KLH41_HUMAN	KLHL41	sp|O60662|KLH41_HUMAN Kelch-like protein 41 OS=Homo sapiens OX=9606 GN=KLHL41 PE=1 SV=2;sp|O60662-2|KLH41_HUMAN Isoform Short of Kelch-like protein 41 OS=Homo sapiens OX=9606 GN=KLHL41	2.8455e+12
sp|P11142|HSP7C_HUMAN;sp|P11142-2|HSP7C_HUMAN	HSPA8	sp|P11142|HSP7C_HUMAN Heat shock cognate 71 kDa protein OS=Homo sapiens OX=9606 GN=HSPA8 PE=1 SV=1;sp|P11142-2|HSP7C_HUMAN Isoform 2 of Heat shock cognate 71 kDa protein OS=Homo sapiens OX=9606 GN=HSPA8	2.77944e+12
sp|P45378-7|TNNT3_HUMAN	#N/A	sp|P45378-7|TNNT3_HUMAN Isoform 7 of Troponin T, fast skeletal muscle OS=Homo sapiens OX=9606 GN=TNNT3	2.76309e+12
sp|P61981|1433G_HUMAN	YWHAG	sp|P61981|1433G_HUMAN 14-3-3 protein gamma OS=Homo sapiens OX=9606 GN=YWHAG PE=1 SV=2	2.7506e+12
sp|P81605|DCD_HUMAN	DCD	sp|P81605|DCD_HUMAN Dermcidin OS=Homo sapiens OX=9606 GN=DCD PE=1 SV=2	2.59101e+12
sp|P62987|RL40_HUMAN;sp|P62979|RS27A_HUMAN;sp|P0CG47|UBB_HUMAN;sp|P0CG48|UBC_HUMAN	UBA52	sp|P62987|RL40_HUMAN Ubiquitin-60S ribosomal protein L40 OS=Homo sapiens OX=9606 GN=UBA52 PE=1 SV=2;sp|P62979|RS27A_HUMAN Ubiquitin-40S ribosomal protein S27a OS=Homo sapiens OX=9606 GN=RPS27A PE=1 SV=2;sp|P0CG47|UBB_HUMAN Polyubiquitin-B OS=Homo sapiens O	2.49708e+12
sp|P68366-2|TBA4A_HUMAN;sp|P68366|TBA4A_HUMAN	TUBA4A	sp|P68366-2|TBA4A_HUMAN Isoform 2 of Tubulin alpha-4A chain OS=Homo sapiens OX=9606 GN=TUBA4A;sp|P68366|TBA4A_HUMAN Tubulin alpha-4A chain OS=Homo sapiens OX=9606 GN=TUBA4A PE=1 SV=1	2.44024e+12
sp|O15061-2|SYNEM_HUMAN;sp|O15061|SYNEM_HUMAN;sp|O15061-3|SYNEM_HUMAN	SYNM	sp|O15061-2|SYNEM_HUMAN Isoform 2 of Synemin OS=Homo sapiens OX=9606 GN=SYNM;sp|O15061|SYNEM_HUMAN Synemin OS=Homo sapiens OX=9606 GN=SYNM PE=1 SV=2	2.42925e+12
sp|Q16778|H2B2E_HUMAN;sp|P06899|H2B1J_HUMAN	H2BC21	sp|Q16778|H2B2E_HUMAN Histone H2B type 2-E OS=Homo sapiens OX=9606 GN=H2BC21 PE=1 SV=3;sp|P06899|H2B1J_HUMAN Histone H2B type 1-J OS=Homo sapiens OX=9606 GN=H2BC11 PE=1 SV=3	2.2871e+12
sp|Q5VST9-6|OBSCN_HUMAN;sp|Q5VST9|OBSCN_HUMAN;sp|Q5VST9-2|OBSCN_HUMAN	OBSCN	sp|Q5VST9-6|OBSCN_HUMAN Isoform 5 of Obscurin OS=Homo sapiens OX=9606 GN=OBSCN;sp|Q5VST9|OBSCN_HUMAN Obscurin OS=Homo sapiens OX=9606 GN=OBSCN PE=1 SV=3;sp|Q5VST9-2|OBSCN_HUMAN Isoform 2 of Obscurin OS=Homo sapiens OX=9606 GN=OBSCN	2.19707e+12
sp|P68371|TBB4B_HUMAN;sp|P04350|TBB4A_HUMAN	TUBB4B	sp|P68371|TBB4B_HUMAN Tubulin beta-4B chain OS=Homo sapiens OX=9606 GN=TUBB4B PE=1 SV=1;sp|P04350|TBB4A_HUMAN Tubulin beta-4A chain OS=Homo sapiens OX=9606 GN=TUBB4A PE=1 SV=2	2.18788e+12
sp|Q9UBY9|HSPB7_HUMAN;sp|Q9UBY9-2|HSPB7_HUMAN;sp|Q9UBY9-3|HSPB7_HUMAN	HSPB7	sp|Q9UBY9|HSPB7_HUMAN Heat shock protein beta-7 OS=Homo sapiens OX=9606 GN=HSPB7 PE=1 SV=1;sp|Q9UBY9-2|HSPB7_HUMAN Isoform 2 of Heat shock protein beta-7 OS=Homo sapiens OX=9606 GN=HSPB7	2.13516e+12
sp|P14923|PLAK_HUMAN;sp|P35222|CTNB1_HUMAN	JUP	sp|P14923|PLAK_HUMAN Junction plakoglobin OS=Homo sapiens OX=9606 GN=JUP PE=1 SV=3	2.04382e+12
sp|P15259|PGAM2_HUMAN;sp|Q8N0Y7|PGAM4_HUMAN	PGAM2	sp|P15259|PGAM2_HUMAN Phosphoglycerate mutase 2 OS=Homo sapiens OX=9606 GN=PGAM2 PE=1 SV=3	1.99728e+12
sp|P13805-2|TNNT1_HUMAN;sp|P13805-3|TNNT1_HUMAN;sp|P13805|TNNT1_HUMAN	TNNT1	sp|P13805-2|TNNT1_HUMAN Isoform 2 of Troponin T, slow skeletal muscle OS=Homo sapiens OX=9606 GN=TNNT1;sp|P13805-3|TNNT1_HUMAN Isoform 3 of Troponin T, slow skeletal muscle OS=Homo sapiens OX=9606 GN=TNNT1;sp|P13805|TNNT1_HUMAN Troponin T, slow skeletal mu	1.9059e+12
sp|O75112-6|LDB3_HUMAN;sp|O75112-4|LDB3_HUMAN;sp|O75112-5|LDB3_HUMAN	LDB3	sp|O75112-6|LDB3_HUMAN Isoform 6 of LIM domain-binding protein 3 OS=Homo sapiens OX=9606 GN=LDB3;sp|O75112-4|LDB3_HUMAN Isoform 4 of LIM domain-binding protein 3 OS=Homo sapiens OX=9606 GN=LDB3;sp|O75112-5|LDB3_HUMAN Isoform 5 of LIM domain-binding protein	1.8835e+12
sp|P31415|CASQ1_HUMAN	CASQ1	sp|P31415|CASQ1_HUMAN Calsequestrin-1 OS=Homo sapiens OX=9606 GN=CASQ1 PE=1 SV=3	1.85413e+12
sp|P12111-2|CO6A3_HUMAN;sp|P12111|CO6A3_HUMAN;sp|P12111-5|CO6A3_HUMAN;sp|P12111-3|CO6A3_HUMAN	COL6A3	sp|P12111-2|CO6A3_HUMAN Isoform 2 of Collagen alpha-3(VI) chain OS=Homo sapiens OX=9606 GN=COL6A3;sp|P12111|CO6A3_HUMAN Collagen alpha-3(VI) chain OS=Homo sapiens OX=9606 GN=COL6A3 PE=1 SV=5;sp|P12111-5|CO6A3_HUMAN Isoform 5 of Collagen alpha-3(VI) chain O	1.84545e+12
sp|O00499-10|BIN1_HUMAN;sp|O00499-8|BIN1_HUMAN;sp|O00499-11|BIN1_HUMAN;sp|O00499-9|BIN1_HUMAN;sp|O00499-7|BIN1_HUMAN;sp|O00499-4|BIN1_HUMAN;sp|O00499-6|BIN1_HUMAN;sp|O00499-2|BIN1_HUMAN;sp|O00499-3|BIN1_HUMAN;sp|O00499-5|BIN1_HUMAN;sp|O00499|BIN1_HUMAN;sp|Q9UBW5-2|BIN2_HUMAN;sp|Q9UBW5|BIN2_HUMAN;sp|P49418-2|AMPH_HUMAN;sp|P49418|AMPH_HUMAN;sp|Q9UBW5-3|BIN2_HUMAN	BIN1	sp|O00499-10|BIN1_HUMAN Isoform BIN1-13 of Myc box-dependent-interacting protein 1 OS=Homo sapiens OX=9606 GN=BIN1;sp|O00499-8|BIN1_HUMAN Isoform BIN1 of Myc box-dependent-interacting protein 1 OS=Homo sapiens OX=9606 GN=BIN1;sp|O00499-11|BIN1_HUMAN Isofor	1.81917e+12
sp|Q05639|EF1A2_HUMAN	EEF1A2	sp|Q05639|EF1A2_HUMAN Elongation factor 1-alpha 2 OS=Homo sapiens OX=9606 GN=EEF1A2 PE=1 SV=1	1.81143e+12
sp|P17540|KCRS_HUMAN;sp|P12532|KCRU_HUMAN;sp|P12532-2|KCRU_HUMAN	CKMT2	sp|P17540|KCRS_HUMAN Creatine kinase S-type, mitochondrial OS=Homo sapiens OX=9606 GN=CKMT2 PE=1 SV=2	1.65426e+12
sp|Q86VF7|NRAP_HUMAN;sp|Q86VF7-2|NRAP_HUMAN	NRAP	sp|Q86VF7|NRAP_HUMAN Nebulin-related-anchoring protein OS=Homo sapiens OX=9606 GN=NRAP PE=1 SV=2;sp|Q86VF7-2|NRAP_HUMAN Isoform 2 of Nebulin-related-anchoring protein OS=Homo sapiens OX=9606 GN=NRAP	1.45734e+12
sp|P02585|TNNC2_HUMAN	TNNC2	sp|P02585|TNNC2_HUMAN Troponin C, skeletal muscle OS=Homo sapiens OX=9606 GN=TNNC2 PE=1 SV=2	1.36882e+12
sp|P00568|KAD1_HUMAN;sp|Q9Y6K8-2|KAD5_HUMAN;sp|Q9Y6K8-3|KAD5_HUMAN;sp|Q9Y6K8|KAD5_HUMAN	AK1	sp|P00568|KAD1_HUMAN Adenylate kinase isoenzyme 1 OS=Homo sapiens OX=9606 GN=AK1 PE=1 SV=3	1.32268e+12
sp|P0DP25|CALM3_HUMAN;sp|P0DP24|CALM2_HUMAN;sp|P0DP23|CALM1_HUMAN	CALM3	sp|P0DP25|CALM3_HUMAN Calmodulin-3 OS=Homo sapiens OX=9606 GN=CALM3 PE=1 SV=1;sp|P0DP24|CALM2_HUMAN Calmodulin-2 OS=Homo sapiens OX=9606 GN=CALM2 PE=1 SV=1;sp|P0DP23|CALM1_HUMAN Calmodulin-1 OS=Homo sapiens OX=9606 GN=CALM1 PE=1 SV=1	1.26208e+12
sp|P14649|MYL6B_HUMAN	MYL6B	sp|P14649|MYL6B_HUMAN Myosin light chain 6B OS=Homo sapiens OX=9606 GN=MYL6B PE=1 SV=1	1.22278e+12
sp|Q16777|H2A2C_HUMAN;sp|Q6FI13|H2A2A_HUMAN	H2AC20	sp|Q16777|H2A2C_HUMAN Histone H2A type 2-C OS=Homo sapiens OX=9606 GN=H2AC20 PE=1 SV=4;sp|Q6FI13|H2A2A_HUMAN Histone H2A type 2-A OS=Homo sapiens OX=9606 GN=H2AC18 PE=1 SV=3	1.19513e+12
sp|P52179-2|MYOM1_HUMAN;sp|P52179|MYOM1_HUMAN	MYOM1	sp|P52179-2|MYOM1_HUMAN Isoform 2 of Myomesin-1 OS=Homo sapiens OX=9606 GN=MYOM1;sp|P52179|MYOM1_HUMAN Myomesin-1 OS=Homo sapiens OX=9606 GN=MYOM1 PE=1 SV=2	1.18824e+12
sp|Q9NZT1|CALL5_HUMAN	CALML5	sp|Q9NZT1|CALL5_HUMAN Calmodulin-like protein 5 OS=Homo sapiens OX=9606 GN=CALML5 PE=1 SV=2	1.13439e+12
sp|P54296|MYOM2_HUMAN	MYOM2	sp|P54296|MYOM2_HUMAN Myomesin-2 OS=Homo sapiens OX=9606 GN=MYOM2 PE=1 SV=2	1.13045e+12
sp|P08123|CO1A2_HUMAN	COL1A2	sp|P08123|CO1A2_HUMAN Collagen alpha-2(I) chain OS=Homo sapiens OX=9606 GN=COL1A2 PE=1 SV=7	1.00537e+12
sp|Q16082|HSPB2_HUMAN	HSPB2	sp|Q16082|HSPB2_HUMAN Heat shock protein beta-2 OS=Homo sapiens OX=9606 GN=HSPB2 PE=1 SV=2	9.51385e+11
sp|P55084|ECHB_HUMAN;sp|P55084-2|ECHB_HUMAN	HADHB	sp|P55084|ECHB_HUMAN Trifunctional enzyme subunit beta, mitochondrial OS=Homo sapiens OX=9606 GN=HADHB PE=1 SV=3;sp|P55084-2|ECHB_HUMAN Isoform 2 of Trifunctional enzyme subunit beta, mitochondrial OS=Homo sapiens OX=9606 GN=HADHB	9.2314e+11
sp|Q9H987|SYP2L_HUMAN;sp|Q9H987-2|SYP2L_HUMAN	SYNPO2L	sp|Q9H987|SYP2L_HUMAN Synaptopodin 2-like protein OS=Homo sapiens OX=9606 GN=SYNPO2L PE=1 SV=3;sp|Q9H987-2|SYP2L_HUMAN Isoform 2 of Synaptopodin 2-like protein OS=Homo sapiens OX=9606 GN=SYNPO2L	8.94318e+11
sp|P08238|HS90B_HUMAN;sp|Q58FF7|H90B3_HUMAN	HSP90AB1	sp|P08238|HS90B_HUMAN Heat shock protein HSP 90-beta OS=Homo sapiens OX=9606 GN=HSP90AB1 PE=1 SV=4	8.832e+11
sp|Q99798|ACON_HUMAN	ACO2	sp|Q99798|ACON_HUMAN Aconitate hydratase, mitochondrial OS=Homo sapiens OX=9606 GN=ACO2 PE=1 SV=2	8.48607e+11
sp|P31930|QCR1_HUMAN;sp|O75439|MPPB_HUMAN	UQCRC1	sp|P31930|QCR1_HUMAN Cytochrome b-c1 complex subunit 1, mitochondrial OS=Homo sapiens OX=9606 GN=UQCRC1 PE=1 SV=3	8.19641e+11
sp|P62258|1433E_HUMAN;sp|P62258-2|1433E_HUMAN	YWHAE	sp|P62258|1433E_HUMAN 14-3-3 protein epsilon OS=Homo sapiens OX=9606 GN=YWHAE PE=1 SV=1;sp|P62258-2|1433E_HUMAN Isoform SV of 14-3-3 protein epsilon OS=Homo sapiens OX=9606 GN=YWHAE	8.13714e+11
sp|P48735|IDHP_HUMAN;sp|P48735-2|IDHP_HUMAN	IDH2	sp|P48735|IDHP_HUMAN Isocitrate dehydrogenase [NADP], mitochondrial OS=Homo sapiens OX=9606 GN=IDH2 PE=1 SV=2;sp|P48735-2|IDHP_HUMAN Isoform 2 of Isocitrate dehydrogenase [NADP], mitochondrial OS=Homo sapiens OX=9606 GN=IDH2	7.64343e+11
sp|P32119|PRDX2_HUMAN;sp|P32119-2|PRDX2_HUMAN	PRDX2	sp|P32119|PRDX2_HUMAN Peroxiredoxin-2 OS=Homo sapiens OX=9606 GN=PRDX2 PE=1 SV=5	7.27503e+11
sp|Q9GZV1|ANKR2_HUMAN;sp|Q9GZV1-2|ANKR2_HUMAN	ANKRD2	sp|Q9GZV1|ANKR2_HUMAN Ankyrin repeat domain-containing protein 2 OS=Homo sapiens OX=9606 GN=ANKRD2 PE=1 SV=3;sp|Q9GZV1-2|ANKR2_HUMAN Isoform 2 of Ankyrin repeat domain-containing protein 2 OS=Homo sapiens OX=9606 GN=ANKRD2	7.22222e+11
sp|P35573|GDE_HUMAN;sp|P35573-2|GDE_HUMAN;sp|P35573-3|GDE_HUMAN	AGL	sp|P35573|GDE_HUMAN Glycogen debranching enzyme OS=Homo sapiens OX=9606 GN=AGL PE=1 SV=3;sp|P35573-2|GDE_HUMAN Isoform 5 of Glycogen debranching enzyme OS=Homo sapiens OX=9606 GN=AGL;sp|P35573-3|GDE_HUMAN Isoform 6 of Glycogen debranching enzyme OS=Homo sa	7.12593e+11
sp|P84243|H33_HUMAN;sp|Q71DI3|H32_HUMAN;sp|P68431|H31_HUMAN;sp|Q16695|H31T_HUMAN;sp|Q6NXT2|H3C_HUMAN	H3C15	sp|P84243|H33_HUMAN Histone H3.3 OS=Homo sapiens OX=9606 GN=H3-3A PE=1 SV=2;sp|Q71DI3|H32_HUMAN Histone H3.2 OS=Homo sapiens OX=9606 GN=H3C15 PE=1 SV=3;sp|P68431|H31_HUMAN Histone H3.1 OS=Homo sapiens OX=9606 GN=H3C1 PE=1 SV=2;sp|Q16695|H31T_HUMAN Histone	6.78761e+11
sp|Q86TD4-1|SRCA_HUMAN;sp|Q86TD4|SRCA_HUMAN;sp|Q86TD4-3|SRCA_HUMAN	SRL	sp|Q86TD4-1|SRCA_HUMAN Isoform 2 of Sarcalumenin OS=Homo sapiens OX=9606 GN=SRL;sp|Q86TD4|SRCA_HUMAN Sarcalumenin OS=Homo sapiens OX=9606 GN=SRL PE=1 SV=3;sp|Q86TD4-3|SRCA_HUMAN Isoform 3 of Sarcalumenin OS=Homo sapiens OX=9606 GN=SRL	6.50617e+11
sp|Q96A32|MLRS_HUMAN	MYLPF	sp|Q96A32|MLRS_HUMAN Myosin regulatory light chain 2, skeletal muscle isoform OS=Homo sapiens OX=9606 GN=MYLPF PE=1 SV=1	6.3627e+11
sp|P02452|CO1A1_HUMAN	COL1A1	sp|P02452|CO1A1_HUMAN Collagen alpha-1(I) chain OS=Homo sapiens OX=9606 GN=COL1A1 PE=1 SV=5	6.12374e+11
sp|P00558|PGK1_HUMAN;sp|P00558-2|PGK1_HUMAN;sp|P07205|PGK2_HUMAN	PGK1	sp|P00558|PGK1_HUMAN Phosphoglycerate kinase 1 OS=Homo sapiens OX=9606 GN=PGK1 PE=1 SV=3;sp|P00558-2|PGK1_HUMAN Isoform 2 of Phosphoglycerate kinase 1 OS=Homo sapiens OX=9606 GN=PGK1	5.95327e+11
sp|P40939|ECHA_HUMAN;sp|P40939-2|ECHA_HUMAN	HADHA	sp|P40939|ECHA_HUMAN Trifunctional enzyme subunit alpha, mitochondrial OS=Homo sapiens OX=9606 GN=HADHA PE=1 SV=2	5.52315e+11
sp|Q08043|ACTN3_HUMAN	ACTN3	sp|Q08043|ACTN3_HUMAN Alpha-actinin-3 OS=Homo sapiens OX=9606 GN=ACTN3 PE=1 SV=2	5.33588e+11
sp|Q08554-2|DSC1_HUMAN;sp|Q08554|DSC1_HUMAN	DSC1	sp|Q08554-2|DSC1_HUMAN Isoform 1B of Desmocollin-1 OS=Homo sapiens OX=9606 GN=DSC1;sp|Q08554|DSC1_HUMAN Desmocollin-1 OS=Homo sapiens OX=9606 GN=DSC1 PE=1 SV=2	5.13087e+11
sp|P20930|FILA_HUMAN;CON__P20930	FLG	sp|P20930|FILA_HUMAN Filaggrin OS=Homo sapiens OX=9606 GN=FLG PE=1 SV=3;	4.74136e+11
sp|Q6ZMU5|TRI72_HUMAN;sp|Q6ZMU5-2|TRI72_HUMAN	TRIM72	sp|Q6ZMU5|TRI72_HUMAN Tripartite motif-containing protein 72 OS=Homo sapiens OX=9606 GN=TRIM72 PE=1 SV=2;sp|Q6ZMU5-2|TRI72_HUMAN Isoform 2 of Tripartite motif-containing protein 72 OS=Homo sapiens OX=9606 GN=TRIM72	4.60218e+11
sp|P17174|AATC_HUMAN;sp|P17174-2|AATC_HUMAN	GOT1	sp|P17174|AATC_HUMAN Aspartate aminotransferase, cytoplasmic OS=Homo sapiens OX=9606 GN=GOT1 PE=1 SV=3;sp|P17174-2|AATC_HUMAN Isoform 2 of Aspartate aminotransferase, cytoplasmic OS=Homo sapiens OX=9606 GN=GOT1	4.53888e+11
sp|P60709|ACTB_HUMAN;sp|Q6S8J3|POTEE_HUMAN;sp|A5A3E0|POTEF_HUMAN;sp|P0CG39|POTEJ_HUMAN;sp|Q9BYX7|ACTBM_HUMAN	ACTB	sp|P60709|ACTB_HUMAN Actin, cytoplasmic 1 OS=Homo sapiens OX=9606 GN=ACTB PE=1 SV=1	4.51388e+11
sp|P08670|VIME_HUMAN;sp|P41219|PERI_HUMAN;sp|P41219-2|PERI_HUMAN	VIM	sp|P08670|VIME_HUMAN Vimentin OS=Homo sapiens OX=9606 GN=VIM PE=1 SV=4	4.49456e+11
sp|P00403|COX2_HUMAN	#N/A	sp|P00403|COX2_HUMAN Cytochrome c oxidase subunit 2 OS=Homo sapiens OX=9606 GN=MT-CO2 PE=1 SV=1	4.4448e+11
sp|P40925-3|MDHC_HUMAN;sp|P40925|MDHC_HUMAN;sp|P40925-2|MDHC_HUMAN	MDH1	sp|P40925-3|MDHC_HUMAN Isoform 3 of Malate dehydrogenase, cytoplasmic OS=Homo sapiens OX=9606 GN=MDH1;sp|P40925|MDHC_HUMAN Malate dehydrogenase, cytoplasmic OS=Homo sapiens OX=9606 GN=MDH1 PE=1 SV=4;sp|P40925-2|MDHC_HUMAN Isoform 2 of Malate dehydrogenase,	4.43822e+11
sp|P08237|PFKAM_HUMAN;sp|P08237-3|PFKAM_HUMAN;sp|P08237-2|PFKAM_HUMAN;sp|Q01813-2|PFKAP_HUMAN;sp|Q01813|PFKAP_HUMAN	PFKM	sp|P08237|PFKAM_HUMAN ATP-dependent 6-phosphofructokinase, muscle type OS=Homo sapiens OX=9606 GN=PFKM PE=1 SV=2;sp|P08237-3|PFKAM_HUMAN Isoform 3 of ATP-dependent 6-phosphofructokinase, muscle type OS=Homo sapiens OX=9606 GN=PFKM;sp|P08237-2|PFKAM_HUMAN I	4.3694e+11
sp|Q8TCU4|ALMS1_HUMAN;sp|Q8TCU4-2|ALMS1_HUMAN;sp|Q8TCU4-3|ALMS1_HUMAN	ALMS1	sp|Q8TCU4|ALMS1_HUMAN Alstrom syndrome protein 1 OS=Homo sapiens OX=9606 GN=ALMS1 PE=1 SV=4;sp|Q8TCU4-2|ALMS1_HUMAN Isoform 2 of Alstrom syndrome protein 1 OS=Homo sapiens OX=9606 GN=ALMS1;sp|Q8TCU4-3|ALMS1_HUMAN Isoform 3 of Alstrom syndrome protein 1 OS=	4.34116e+11
sp|Q9UKX3|MYH13_HUMAN	MYH13	sp|Q9UKX3|MYH13_HUMAN Myosin-13 OS=Homo sapiens OX=9606 GN=MYH13 PE=2 SV=2	4.18333e+11
sp|P00338|LDHA_HUMAN;sp|P00338-3|LDHA_HUMAN;sp|P00338-4|LDHA_HUMAN;sp|P00338-5|LDHA_HUMAN;sp|P00338-2|LDHA_HUMAN;sp|Q6ZMR3|LDH6A_HUMAN;sp|P07864|LDHC_HUMAN	LDHA	sp|P00338|LDHA_HUMAN L-lactate dehydrogenase A chain OS=Homo sapiens OX=9606 GN=LDHA PE=1 SV=2;sp|P00338-3|LDHA_HUMAN Isoform 3 of L-lactate dehydrogenase A chain OS=Homo sapiens OX=9606 GN=LDHA;sp|P00338-4|LDHA_HUMAN Isoform 4 of L-lactate dehydrogenase A	4.14459e+11
sp|P40926|MDHM_HUMAN;sp|P40926-2|MDHM_HUMAN	MDH2	sp|P40926|MDHM_HUMAN Malate dehydrogenase, mitochondrial OS=Homo sapiens OX=9606 GN=MDH2 PE=1 SV=3;sp|P40926-2|MDHM_HUMAN Isoform 2 of Malate dehydrogenase, mitochondrial OS=Homo sapiens OX=9606 GN=MDH2	4.09828e+11
sp|P07355|ANXA2_HUMAN;sp|P07355-2|ANXA2_HUMAN;sp|A6NMY6|AXA2L_HUMAN	ANXA2	sp|P07355|ANXA2_HUMAN Annexin A2 OS=Homo sapiens OX=9606 GN=ANXA2 PE=1 SV=2;sp|P07355-2|ANXA2_HUMAN Isoform 2 of Annexin A2 OS=Homo sapiens OX=9606 GN=ANXA2;sp|A6NMY6|AXA2L_HUMAN Putative annexin A2-like protein OS=Homo sapiens OX=9606 GN=ANXA2P2 PE=5 SV=2	4.0927e+11
sp|P35555|FBN1_HUMAN;sp|P35556|FBN2_HUMAN;sp|P35556-2|FBN2_HUMAN	FBN1	sp|P35555|FBN1_HUMAN Fibrillin-1 OS=Homo sapiens OX=9606 GN=FBN1 PE=1 SV=4	4.01982e+11
sp|P24752|THIL_HUMAN;sp|P24752-2|THIL_HUMAN	ACAT1	sp|P24752|THIL_HUMAN Acetyl-CoA acetyltransferase, mitochondrial OS=Homo sapiens OX=9606 GN=ACAT1 PE=1 SV=1	3.99985e+11
sp|O43707|ACTN4_HUMAN;sp|O43707-2|ACTN4_HUMAN;sp|O43707-3|ACTN4_HUMAN	ACTN4	sp|O43707|ACTN4_HUMAN Alpha-actinin-4 OS=Homo sapiens OX=9606 GN=ACTN4 PE=1 SV=2;sp|O43707-2|ACTN4_HUMAN Isoform ACTN4ISO of Alpha-actinin-4 OS=Homo sapiens OX=9606 GN=ACTN4	3.92575e+11
sp|P08133|ANXA6_HUMAN;sp|P08133-2|ANXA6_HUMAN	ANXA6	sp|P08133|ANXA6_HUMAN Annexin A6 OS=Homo sapiens OX=9606 GN=ANXA6 PE=1 SV=3;sp|P08133-2|ANXA6_HUMAN Isoform 2 of Annexin A6 OS=Homo sapiens OX=9606 GN=ANXA6	3.88765e+11
sp|P06702|S10A9_HUMAN	S100A9	sp|P06702|S10A9_HUMAN Protein S100-A9 OS=Homo sapiens OX=9606 GN=S100A9 PE=1 SV=1	3.87231e+11
sp|P06396|GELS_HUMAN;sp|P06396-4|GELS_HUMAN;sp|P06396-3|GELS_HUMAN;CON__Q3SX14;REV__sp|Q6TDU7-4|DNAI7_HUMAN;REV__sp|Q6TDU7-2|DNAI7_HUMAN;REV__sp|Q6TDU7-3|DNAI7_HUMAN;REV__sp|Q6TDU7|DNAI7_HUMAN	GSN	sp|P06396|GELS_HUMAN Gelsolin OS=Homo sapiens OX=9606 GN=GSN PE=1 SV=1;sp|P06396-4|GELS_HUMAN Isoform 4 of Gelsolin OS=Homo sapiens OX=9606 GN=GSN;sp|P06396-3|GELS_HUMAN Isoform 3 of Gelsolin OS=Homo sapiens OX=9606 GN=GSN;	3.7819e+11
sp|P22695|QCR2_HUMAN	UQCRC2	sp|P22695|QCR2_HUMAN Cytochrome b-c1 complex subunit 2, mitochondrial OS=Homo sapiens OX=9606 GN=UQCRC2 PE=1 SV=3	3.76352e+11
sp|P36871|PGM1_HUMAN;sp|P36871-2|PGM1_HUMAN;sp|P36871-3|PGM1_HUMAN	PGM1	sp|P36871|PGM1_HUMAN Phosphoglucomutase-1 OS=Homo sapiens OX=9606 GN=PGM1 PE=1 SV=3;sp|P36871-2|PGM1_HUMAN Isoform 2 of Phosphoglucomutase-1 OS=Homo sapiens OX=9606 GN=PGM1;sp|P36871-3|PGM1_HUMAN Isoform 3 of Phosphoglucomutase-1 OS=Homo sapiens OX=9606 GN	3.60372e+11
sp|P11047|LAMC1_HUMAN	LAMC1	sp|P11047|LAMC1_HUMAN Laminin subunit gamma-1 OS=Homo sapiens OX=9606 GN=LAMC1 PE=1 SV=3	3.57866e+11
sp|P07437|TBB5_HUMAN;sp|A6NNZ2|TBB8B_HUMAN;sp|Q9H4B7|TBB1_HUMAN;CON__ENSEMBL:ENSBTAP00000025008	TUBB	sp|P07437|TBB5_HUMAN Tubulin beta chain OS=Homo sapiens OX=9606 GN=TUBB PE=1 SV=2	3.51452e+11
sp|P21817|RYR1_HUMAN;sp|P21817-3|RYR1_HUMAN;sp|P21817-2|RYR1_HUMAN;sp|Q15413-3|RYR3_HUMAN	RYR1	sp|P21817|RYR1_HUMAN Ryanodine receptor 1 OS=Homo sapiens OX=9606 GN=RYR1 PE=1 SV=3;sp|P21817-3|RYR1_HUMAN Isoform 3 of Ryanodine receptor 1 OS=Homo sapiens OX=9606 GN=RYR1;sp|P21817-2|RYR1_HUMAN Isoform 2 of Ryanodine receptor 1 OS=Homo sapiens OX=9606 GN	3.43926e+11
sp|P06744|G6PI_HUMAN;sp|P06744-2|G6PI_HUMAN;sp|Q8N196|SIX5_HUMAN	GPI	sp|P06744|G6PI_HUMAN Glucose-6-phosphate isomerase OS=Homo sapiens OX=9606 GN=GPI PE=1 SV=4;sp|P06744-2|G6PI_HUMAN Isoform 2 of Glucose-6-phosphate isomerase OS=Homo sapiens OX=9606 GN=GPI	3.30743e+11
sp|P12235|ADT1_HUMAN;sp|P05141|ADT2_HUMAN;sp|Q9H0C2|ADT4_HUMAN	SLC25A4	sp|P12235|ADT1_HUMAN ADP/ATP translocase 1 OS=Homo sapiens OX=9606 GN=SLC25A4 PE=1 SV=4	3.2104e+11
sp|P30041|PRDX6_HUMAN	PRDX6	sp|P30041|PRDX6_HUMAN Peroxiredoxin-6 OS=Homo sapiens OX=9606 GN=PRDX6 PE=1 SV=3	3.18369e+11
sp|Q6UWP8|SBSN_HUMAN	SBSN	sp|Q6UWP8|SBSN_HUMAN Suprabasin OS=Homo sapiens OX=9606 GN=SBSN PE=1 SV=2	3.03382e+11
sp|P04040|CATA_HUMAN	CAT	sp|P04040|CATA_HUMAN Catalase OS=Homo sapiens OX=9606 GN=CAT PE=1 SV=3	3.01219e+11
sp|P98160|PGBM_HUMAN	HSPG2	sp|P98160|PGBM_HUMAN Basement membrane-specific heparan sulfate proteoglycan core protein OS=Homo sapiens OX=9606 GN=HSPG2 PE=1 SV=4	2.99407e+11
sp|P00505|AATM_HUMAN;sp|P00505-2|AATM_HUMAN	GOT2	sp|P00505|AATM_HUMAN Aspartate aminotransferase, mitochondrial OS=Homo sapiens OX=9606 GN=GOT2 PE=1 SV=3;sp|P00505-2|AATM_HUMAN Isoform 2 of Aspartate aminotransferase, mitochondrial OS=Homo sapiens OX=9606 GN=GOT2	2.94063e+11
sp|Q9Y623|MYH4_HUMAN	MYH4	sp|Q9Y623|MYH4_HUMAN Myosin-4 OS=Homo sapiens OX=9606 GN=MYH4 PE=2 SV=2	2.73721e+11
sp|Q2TBA0|KLH40_HUMAN;sp|Q2TBA0-2|KLH40_HUMAN	KLHL40	sp|Q2TBA0|KLH40_HUMAN Kelch-like protein 40 OS=Homo sapiens OX=9606 GN=KLHL40 PE=1 SV=2;sp|Q2TBA0-2|KLH40_HUMAN Isoform 2 of Kelch-like protein 40 OS=Homo sapiens OX=9606 GN=KLHL40	2.687e+11
sp|P38646|GRP75_HUMAN	HSPA9	sp|P38646|GRP75_HUMAN Stress-70 protein, mitochondrial OS=Homo sapiens OX=9606 GN=HSPA9 PE=1 SV=2	2.65589e+11
sp|P01857|IGHG1_HUMAN	IGHG1	sp|P01857|IGHG1_HUMAN Immunoglobulin heavy constant gamma 1 OS=Homo sapiens OX=9606 GN=IGHG1 PE=1 SV=1	2.57784e+11
sp|P27816|MAP4_HUMAN;sp|P27816-6|MAP4_HUMAN;sp|P27816-2|MAP4_HUMAN	MAP4	sp|P27816|MAP4_HUMAN Microtubule-associated protein 4 OS=Homo sapiens OX=9606 GN=MAP4 PE=1 SV=3;sp|P27816-6|MAP4_HUMAN Isoform 6 of Microtubule-associated protein 4 OS=Homo sapiens OX=9606 GN=MAP4;sp|P27816-2|MAP4_HUMAN Isoform 2 of Microtubule-associated	2.54173e+11
sp|Q01469|FABP5_HUMAN;sp|A8MUU1|FB5L3_HUMAN	FABP5	sp|Q01469|FABP5_HUMAN Fatty acid-binding protein 5 OS=Homo sapiens OX=9606 GN=FABP5 PE=1 SV=3	2.51081e+11
sp|P12109|CO6A1_HUMAN	COL6A1	sp|P12109|CO6A1_HUMAN Collagen alpha-1(VI) chain OS=Homo sapiens OX=9606 GN=COL6A1 PE=1 SV=3	2.38884e+11
sp|O00151|PDLI1_HUMAN	PDLIM1	sp|O00151|PDLI1_HUMAN PDZ and LIM domain protein 1 OS=Homo sapiens OX=9606 GN=PDLIM1 PE=1 SV=4	2.3531e+11
sp|P12110|CO6A2_HUMAN;sp|P12110-3|CO6A2_HUMAN;sp|P12110-2|CO6A2_HUMAN	COL6A2	sp|P12110|CO6A2_HUMAN Collagen alpha-2(VI) chain OS=Homo sapiens OX=9606 GN=COL6A2 PE=1 SV=4;sp|P12110-3|CO6A2_HUMAN Isoform 2C2A of Collagen alpha-2(VI) chain OS=Homo sapiens OX=9606 GN=COL6A2;sp|P12110-2|CO6A2_HUMAN Isoform 2C2A of Collagen alpha-2(VI)	2.31108e+11
sp|P54652|HSP72_HUMAN	HSPA2	sp|P54652|HSP72_HUMAN Heat shock-related 70 kDa protein 2 OS=Homo sapiens OX=9606 GN=HSPA2 PE=1 SV=1	2.21213e+11
sp|Q06830|PRDX1_HUMAN	PRDX1	sp|Q06830|PRDX1_HUMAN Peroxiredoxin-1 OS=Homo sapiens OX=9606 GN=PRDX1 PE=1 SV=1	2.16775e+11
sp|P21796|VDAC1_HUMAN	VDAC1	sp|P21796|VDAC1_HUMAN Voltage-dependent anion-selective channel protein 1 OS=Homo sapiens OX=9606 GN=VDAC1 PE=1 SV=2	2.10067e+11
sp|P31944|CASPE_HUMAN	CASP14	sp|P31944|CASPE_HUMAN Caspase-14 OS=Homo sapiens OX=9606 GN=CASP14 PE=1 SV=2	2.09094e+11
sp|P55072|TERA_HUMAN	VCP	sp|P55072|TERA_HUMAN Transitional endoplasmic reticulum ATPase OS=Homo sapiens OX=9606 GN=VCP PE=1 SV=4	2.03366e+11
sp|Q9Y281|COF2_HUMAN;sp|Q9Y281-3|COF2_HUMAN	CFL2	sp|Q9Y281|COF2_HUMAN Cofilin-2 OS=Homo sapiens OX=9606 GN=CFL2 PE=1 SV=1;sp|Q9Y281-3|COF2_HUMAN Isoform 3 of Cofilin-2 OS=Homo sapiens OX=9606 GN=CFL2	2.0312e+11
sp|P11021|BIP_HUMAN	HSPA5	sp|P11021|BIP_HUMAN Endoplasmic reticulum chaperone BiP OS=Homo sapiens OX=9606 GN=HSPA5 PE=1 SV=2	2.01193e+11
sp|P48788-2|TNNI2_HUMAN;sp|P48788|TNNI2_HUMAN	TNNI2	sp|P48788-2|TNNI2_HUMAN Isoform 2 of Troponin I, fast skeletal muscle OS=Homo sapiens OX=9606 GN=TNNI2;sp|P48788|TNNI2_HUMAN Troponin I, fast skeletal muscle OS=Homo sapiens OX=9606 GN=TNNI2 PE=1 SV=2	2.011e+11
sp|Q08188|TGM3_HUMAN	TGM3	sp|Q08188|TGM3_HUMAN Protein-glutamine gamma-glutamyltransferase E OS=Homo sapiens OX=9606 GN=TGM3 PE=1 SV=4	1.96836e+11
sp|O15273|TELT_HUMAN	TCAP	sp|O15273|TELT_HUMAN Telethonin OS=Homo sapiens OX=9606 GN=TCAP PE=1 SV=1	1.96404e+11
sp|P49748-3|ACADV_HUMAN;sp|P49748|ACADV_HUMAN;sp|P49748-2|ACADV_HUMAN	ACADVL	sp|P49748-3|ACADV_HUMAN Isoform 3 of Very long-chain specific acyl-CoA dehydrogenase, mitochondrial OS=Homo sapiens OX=9606 GN=ACADVL;sp|P49748|ACADV_HUMAN Very long-chain specific acyl-CoA dehydrogenase, mitochondrial OS=Homo sapiens OX=9606 GN=ACADVL PE=	1.92039e+11
sp|P17066|HSP76_HUMAN;sp|P48741|HSP77_HUMAN	HSPA6	sp|P17066|HSP76_HUMAN Heat shock 70 kDa protein 6 OS=Homo sapiens OX=9606 GN=HSPA6 PE=1 SV=2	1.9185e+11
sp|P55268|LAMB2_HUMAN	LAMB2	sp|P55268|LAMB2_HUMAN Laminin subunit beta-2 OS=Homo sapiens OX=9606 GN=LAMB2 PE=1 SV=2	1.90542e+11
sp|P0DOY2|IGLC2_HUMAN;sp|P0CF74|IGLC6_HUMAN	IGLC2	sp|P0DOY2|IGLC2_HUMAN Immunoglobulin lambda constant 2 OS=Homo sapiens OX=9606 GN=IGLC2 PE=1 SV=1;sp|P0CF74|IGLC6_HUMAN Immunoglobulin lambda constant 6 OS=Homo sapiens OX=9606 GN=IGLC6 PE=1 SV=1	1.82674e+11
sp|P13073|COX41_HUMAN	COX4I1	sp|P13073|COX41_HUMAN Cytochrome c oxidase subunit 4 isoform 1, mitochondrial OS=Homo sapiens OX=9606 GN=COX4I1 PE=1 SV=1	1.78204e+11
sp|O95817|BAG3_HUMAN	BAG3	sp|O95817|BAG3_HUMAN BAG family molecular chaperone regulator 3 OS=Homo sapiens OX=9606 GN=BAG3 PE=1 SV=3	1.77455e+11
sp|Q16891-2|MIC60_HUMAN;sp|Q16891-4|MIC60_HUMAN;sp|Q16891|MIC60_HUMAN;sp|Q16891-3|MIC60_HUMAN	IMMT	sp|Q16891-2|MIC60_HUMAN Isoform 2 of MICOS complex subunit MIC60 OS=Homo sapiens OX=9606 GN=IMMT;sp|Q16891-4|MIC60_HUMAN Isoform 4 of MICOS complex subunit MIC60 OS=Homo sapiens OX=9606 GN=IMMT;sp|Q16891|MIC60_HUMAN MICOS complex subunit MIC60 OS=Homo sapi	1.72025e+11
sp|P01876|IGHA1_HUMAN	IGHA1	sp|P01876|IGHA1_HUMAN Immunoglobulin heavy constant alpha 1 OS=Homo sapiens OX=9606 GN=IGHA1 PE=1 SV=2	1.65211e+11
sp|Q96MG2|JSPR1_HUMAN	JSRP1	sp|Q96MG2|JSPR1_HUMAN Junctional sarcoplasmic reticulum protein 1 OS=Homo sapiens OX=9606 GN=JSRP1 PE=1 SV=1	1.55882e+11
sp|P06733|ENOA_HUMAN;sp|P06733-2|ENOA_HUMAN	ENO1	sp|P06733|ENOA_HUMAN Alpha-enolase OS=Homo sapiens OX=9606 GN=ENO1 PE=1 SV=2;sp|P06733-2|ENOA_HUMAN Isoform MBP-1 of Alpha-enolase OS=Homo sapiens OX=9606 GN=ENO1	1.55805e+11
sp|P11532|DMD_HUMAN;sp|P11532-11|DMD_HUMAN;sp|P11532-4|DMD_HUMAN;sp|P11532-2|DMD_HUMAN;sp|P11532-3|DMD_HUMAN;sp|P11532-12|DMD_HUMAN;sp|P11532-14|DMD_HUMAN;sp|P11532-15|DMD_HUMAN;sp|P11532-16|DMD_HUMAN;sp|P11532-13|DMD_HUMAN;sp|P11532-17|DMD_HUMAN;sp|P11532-6|DMD_HUMAN;sp|P11532-5|DMD_HUMAN;sp|P11532-7|DMD_HUMAN;sp|P11532-8|DMD_HUMAN;sp|P11532-9|DMD_HUMAN;sp|P11532-18|DMD_HUMAN	DMD	sp|P11532|DMD_HUMAN Dystrophin OS=Homo sapiens OX=9606 GN=DMD PE=1 SV=3;sp|P11532-11|DMD_HUMAN Isoform 3 of Dystrophin OS=Homo sapiens OX=9606 GN=DMD;sp|P11532-4|DMD_HUMAN Isoform 2 of Dystrophin OS=Homo sapiens OX=9606 GN=DMD;sp|P11532-2|DMD_HUMAN Isoform	1.54701e+11
sp|P25311|ZA2G_HUMAN	AZGP1	sp|P25311|ZA2G_HUMAN Zinc-alpha-2-glycoprotein OS=Homo sapiens OX=9606 GN=AZGP1 PE=1 SV=2	1.53228e+11
sp|P31151|S10A7_HUMAN;sp|Q86SG5|S1A7A_HUMAN	S100A7	sp|P31151|S10A7_HUMAN Protein S100-A7 OS=Homo sapiens OX=9606 GN=S100A7 PE=1 SV=4	1.51694e+11
sp|P31947|1433S_HUMAN;sp|P31947-2|1433S_HUMAN	SFN	sp|P31947|1433S_HUMAN 14-3-3 protein sigma OS=Homo sapiens OX=9606 GN=SFN PE=1 SV=1;sp|P31947-2|1433S_HUMAN Isoform 2 of 14-3-3 protein sigma OS=Homo sapiens OX=9606 GN=SFN	1.50277e+11
sp|Q8N3V7-3|SYNPO_HUMAN;sp|Q8N3V7-2|SYNPO_HUMAN;sp|Q8N3V7|SYNPO_HUMAN	SYNPO	sp|Q8N3V7-3|SYNPO_HUMAN Isoform 3 of Synaptopodin OS=Homo sapiens OX=9606 GN=SYNPO;sp|Q8N3V7-2|SYNPO_HUMAN Isoform 2 of Synaptopodin OS=Homo sapiens OX=9606 GN=SYNPO;sp|Q8N3V7|SYNPO_HUMAN Synaptopodin OS=Homo sapiens OX=9606 GN=SYNPO PE=1 SV=2	1.49312e+11
sp|A4UGR9-2|XIRP2_HUMAN;sp|A4UGR9|XIRP2_HUMAN;sp|A4UGR9-8|XIRP2_HUMAN;sp|A4UGR9-3|XIRP2_HUMAN;sp|A4UGR9-7|XIRP2_HUMAN;sp|A4UGR9-5|XIRP2_HUMAN;sp|A4UGR9-4|XIRP2_HUMAN;sp|A4UGR9-6|XIRP2_HUMAN	XIRP2	sp|A4UGR9-2|XIRP2_HUMAN Isoform 2 of Xin actin-binding repeat-containing protein 2 OS=Homo sapiens OX=9606 GN=XIRP2;sp|A4UGR9|XIRP2_HUMAN Xin actin-binding repeat-containing protein 2 OS=Homo sapiens OX=9606 GN=XIRP2 PE=1 SV=2;sp|A4UGR9-8|XIRP2_HUMAN Isofo	1.43305e+11
sp|P20674|COX5A_HUMAN	COX5A	sp|P20674|COX5A_HUMAN Cytochrome c oxidase subunit 5A, mitochondrial OS=Homo sapiens OX=9606 GN=COX5A PE=1 SV=2	1.42861e+11
sp|Q16851|UGPA_HUMAN	UGP2	sp|Q16851|UGPA_HUMAN UTP--glucose-1-phosphate uridylyltransferase OS=Homo sapiens OX=9606 GN=UGP2 PE=1 SV=5	1.36986e+11
sp|Q9Y235|ABEC2_HUMAN	APOBEC2	sp|Q9Y235|ABEC2_HUMAN C->U-editing enzyme APOBEC-2 OS=Homo sapiens OX=9606 GN=APOBEC2 PE=1 SV=1	1.36878e+11
sp|Q13061|TRDN_HUMAN;sp|Q13061-2|TRDN_HUMAN;sp|Q13061-3|TRDN_HUMAN	TRDN	sp|Q13061|TRDN_HUMAN Triadin OS=Homo sapiens OX=9606 GN=TRDN PE=1 SV=4	1.36181e+11
sp|P18206|VINC_HUMAN;sp|P18206-2|VINC_HUMAN;sp|P18206-3|VINC_HUMAN	VCL	sp|P18206|VINC_HUMAN Vinculin OS=Homo sapiens OX=9606 GN=VCL PE=1 SV=4;sp|P18206-2|VINC_HUMAN Isoform 1 of Vinculin OS=Homo sapiens OX=9606 GN=VCL	1.35684e+11
sp|Q13423|NNTM_HUMAN	NNT	sp|Q13423|NNTM_HUMAN NAD(P) transhydrogenase, mitochondrial OS=Homo sapiens OX=9606 GN=NNT PE=1 SV=3	1.30449e+11
sp|P23327|SRCH_HUMAN	HRC	sp|P23327|SRCH_HUMAN Sarcoplasmic reticulum histidine-rich calcium-binding protein OS=Homo sapiens OX=9606 GN=HRC PE=1 SV=1	1.29849e+11
sp|P09622|DLDH_HUMAN;sp|P09622-2|DLDH_HUMAN;sp|P09622-3|DLDH_HUMAN	DLD	sp|P09622|DLDH_HUMAN Dihydrolipoyl dehydrogenase, mitochondrial OS=Homo sapiens OX=9606 GN=DLD PE=1 SV=2;sp|P09622-2|DLDH_HUMAN Isoform 2 of Dihydrolipoyl dehydrogenase, mitochondrial OS=Homo sapiens OX=9606 GN=DLD;sp|P09622-3|DLDH_HUMAN Isoform 3 of Dihyd	1.29007e+11
sp|O75390|CISY_HUMAN	CS	sp|O75390|CISY_HUMAN Citrate synthase, mitochondrial OS=Homo sapiens OX=9606 GN=CS PE=1 SV=2	1.28771e+11
sp|P13639|EF2_HUMAN	EEF2	sp|P13639|EF2_HUMAN Elongation factor 2 OS=Homo sapiens OX=9606 GN=EEF2 PE=1 SV=4	1.28309e+11
sp|Q92614-4|MY18A_HUMAN;sp|Q92614|MY18A_HUMAN;sp|Q92614-2|MY18A_HUMAN;sp|Q92614-3|MY18A_HUMAN;sp|Q92614-5|MY18A_HUMAN	MYO18A	sp|Q92614-4|MY18A_HUMAN Isoform 4 of Unconventional myosin-XVIIIa OS=Homo sapiens OX=9606 GN=MYO18A;sp|Q92614|MY18A_HUMAN Unconventional myosin-XVIIIa OS=Homo sapiens OX=9606 GN=MYO18A PE=1 SV=3;sp|Q92614-2|MY18A_HUMAN Isoform 2 of Unconventional myosin-XV	1.26381e+11
sp|O75298-3|RTN2_HUMAN;sp|O75298|RTN2_HUMAN;sp|O75298-2|RTN2_HUMAN	RTN2	sp|O75298-3|RTN2_HUMAN Isoform RTN2-C of Reticulon-2 OS=Homo sapiens OX=9606 GN=RTN2;sp|O75298|RTN2_HUMAN Reticulon-2 OS=Homo sapiens OX=9606 GN=RTN2 PE=1 SV=1;sp|O75298-2|RTN2_HUMAN Isoform RTN2-B of Reticulon-2 OS=Homo sapiens OX=9606 GN=RTN2	1.26323e+11
sp|P30086|PEBP1_HUMAN	PEBP1	sp|P30086|PEBP1_HUMAN Phosphatidylethanolamine-binding protein 1 OS=Homo sapiens OX=9606 GN=PEBP1 PE=1 SV=3	1.25842e+11
sp|P48681|NEST_HUMAN	NES	sp|P48681|NEST_HUMAN Nestin OS=Homo sapiens OX=9606 GN=NES PE=1 SV=2	1.25796e+11
sp|Q9UN36|NDRG2_HUMAN;sp|Q9UN36-3|NDRG2_HUMAN;sp|Q9UN36-2|NDRG2_HUMAN;sp|Q9UN36-4|NDRG2_HUMAN;sp|Q9UN36-6|NDRG2_HUMAN;sp|Q9UN36-5|NDRG2_HUMAN	NDRG2	sp|Q9UN36|NDRG2_HUMAN Protein NDRG2 OS=Homo sapiens OX=9606 GN=NDRG2 PE=1 SV=2;sp|Q9UN36-3|NDRG2_HUMAN Isoform 3 of Protein NDRG2 OS=Homo sapiens OX=9606 GN=NDRG2;sp|Q9UN36-2|NDRG2_HUMAN Isoform 2 of Protein NDRG2 OS=Homo sapiens OX=9606 GN=NDRG2;sp|Q9UN36	1.19573e+11
sp|Q96Q06-2|PLIN4_HUMAN;sp|Q96Q06|PLIN4_HUMAN	PLIN4	sp|Q96Q06-2|PLIN4_HUMAN Isoform 2 of Perilipin-4 OS=Homo sapiens OX=9606 GN=PLIN4;sp|Q96Q06|PLIN4_HUMAN Perilipin-4 OS=Homo sapiens OX=9606 GN=PLIN4 PE=1 SV=2	1.19438e+11
sp|P23297|S10A1_HUMAN	S100A1	sp|P23297|S10A1_HUMAN Protein S100-A1 OS=Homo sapiens OX=9606 GN=S100A1 PE=1 SV=2	1.17208e+11
sp|Q5T750|XP32_HUMAN	XP32	sp|Q5T750|XP32_HUMAN Skin-specific protein 32 OS=Homo sapiens OX=9606 GN=XP32 PE=1 SV=1	1.14367e+11
sp|P62937|PPIA_HUMAN;sp|P62937-2|PPIA_HUMAN;sp|Q9Y536|PAL4A_HUMAN;sp|P0DN26|PAL4F_HUMAN;sp|F5H284|PAL4D_HUMAN;sp|A0A0B4J2A2|PAL4C_HUMAN;sp|A0A075B767|PAL4H_HUMAN;sp|A0A075B759|PAL4E_HUMAN;sp|P0DN37|PAL4G_HUMAN	PPIA	sp|P62937|PPIA_HUMAN Peptidyl-prolyl cis-trans isomerase A OS=Homo sapiens OX=9606 GN=PPIA PE=1 SV=2;sp|P62937-2|PPIA_HUMAN Isoform 2 of Peptidyl-prolyl cis-trans isomerase A OS=Homo sapiens OX=9606 GN=PPIA	1.09508e+11
sp|Q13011|ECH1_HUMAN	ECH1	sp|Q13011|ECH1_HUMAN Delta(3,5)-Delta(2,4)-dienoyl-CoA isomerase, mitochondrial OS=Homo sapiens OX=9606 GN=ECH1 PE=1 SV=2	1.07736e+11
sp|P22626-2|ROA2_HUMAN;sp|P22626|ROA2_HUMAN	HNRNPA2B1	sp|P22626-2|ROA2_HUMAN Isoform A2 of Heterogeneous nuclear ribonucleoproteins A2/B1 OS=Homo sapiens OX=9606 GN=HNRNPA2B1;sp|P22626|ROA2_HUMAN Heterogeneous nuclear ribonucleoproteins A2/B1 OS=Homo sapiens OX=9606 GN=HNRNPA2B1 PE=1 SV=2	1.07126e+11
sp|P10606|COX5B_HUMAN	COX5B	sp|P10606|COX5B_HUMAN Cytochrome c oxidase subunit 5B, mitochondrial OS=Homo sapiens OX=9606 GN=COX5B PE=1 SV=2	1.06942e+11
sp|P04083|ANXA1_HUMAN	ANXA1	sp|P04083|ANXA1_HUMAN Annexin A1 OS=Homo sapiens OX=9606 GN=ANXA1 PE=1 SV=2	1.06728e+11
sp|P07195|LDHB_HUMAN	LDHB	sp|P07195|LDHB_HUMAN L-lactate dehydrogenase B chain OS=Homo sapiens OX=9606 GN=LDHB PE=1 SV=2	1.06392e+11
sp|Q9Y2J8|PADI2_HUMAN;sp|Q9Y2J8-2|PADI2_HUMAN	PADI2	sp|Q9Y2J8|PADI2_HUMAN Protein-arginine deiminase type-2 OS=Homo sapiens OX=9606 GN=PADI2 PE=1 SV=2;sp|Q9Y2J8-2|PADI2_HUMAN Isoform 2 of Protein-arginine deiminase type-2 OS=Homo sapiens OX=9606 GN=PADI2	1.05195e+11
sp|P09382|LEG1_HUMAN	LGALS1	sp|P09382|LEG1_HUMAN Galectin-1 OS=Homo sapiens OX=9606 GN=LGALS1 PE=1 SV=2	1.0422e+11
sp|P35232|PHB_HUMAN;sp|P35232-2|PHB_HUMAN	PHB	sp|P35232|PHB_HUMAN Prohibitin OS=Homo sapiens OX=9606 GN=PHB PE=1 SV=1	1.02869e+11
sp|P49411|EFTU_HUMAN	TUFM	sp|P49411|EFTU_HUMAN Elongation factor Tu, mitochondrial OS=Homo sapiens OX=9606 GN=TUFM PE=1 SV=2	9.99295e+10
sp|P0DUB6|AMY1A_HUMAN;sp|P0DTE8|AMY1C_HUMAN;sp|P0DTE7|AMY1B_HUMAN;sp|P19961|AMY2B_HUMAN;sp|P04746|AMYP_HUMAN;sp|P19961-2|AMY2B_HUMAN;sp|P04746-2|AMYP_HUMAN	AMY1A	sp|P0DUB6|AMY1A_HUMAN Alpha-amylase 1A OS=Homo sapiens OX=9606 GN=AMY1A PE=1 SV=1;sp|P0DTE8|AMY1C_HUMAN Alpha-amylase 1C OS=Homo sapiens OX=9606 GN=AMY1C PE=1 SV=1;sp|P0DTE7|AMY1B_HUMAN Alpha-amylase 1B OS=Homo sapiens OX=9606 GN=AMY1B PE=1 SV=1;sp|P19961|	9.94197e+10
sp|P09211|GSTP1_HUMAN	GSTP1	sp|P09211|GSTP1_HUMAN Glutathione S-transferase P OS=Homo sapiens OX=9606 GN=GSTP1 PE=1 SV=2	9.9092e+10
sp|Q8IVN3|MSTN1_HUMAN	MUSTN1	sp|Q8IVN3|MSTN1_HUMAN Musculoskeletal embryonic nuclear protein 1 OS=Homo sapiens OX=9606 GN=MUSTN1 PE=3 SV=2	9.77144e+10
sp|P11310|ACADM_HUMAN;sp|P11310-2|ACADM_HUMAN	ACADM	sp|P11310|ACADM_HUMAN Medium-chain specific acyl-CoA dehydrogenase, mitochondrial OS=Homo sapiens OX=9606 GN=ACADM PE=1 SV=1;sp|P11310-2|ACADM_HUMAN Isoform 2 of Medium-chain specific acyl-CoA dehydrogenase, mitochondrial OS=Homo sapiens OX=9606 GN=ACADM	9.47723e+10
sp|P10809|CH60_HUMAN;sp|P10809-2|CH60_HUMAN	HSPD1	sp|P10809|CH60_HUMAN 60 kDa heat shock protein, mitochondrial OS=Homo sapiens OX=9606 GN=HSPD1 PE=1 SV=2	9.3051e+10
sp|P01834|IGKC_HUMAN	IGKC	sp|P01834|IGKC_HUMAN Immunoglobulin kappa constant OS=Homo sapiens OX=9606 GN=IGKC PE=1 SV=2	9.12932e+10
sp|P28331-4|NDUS1_HUMAN;sp|P28331|NDUS1_HUMAN;sp|P28331-2|NDUS1_HUMAN;sp|P28331-3|NDUS1_HUMAN;sp|P28331-5|NDUS1_HUMAN	NDUFS1	sp|P28331-4|NDUS1_HUMAN Isoform 4 of NADH-ubiquinone oxidoreductase 75 kDa subunit, mitochondrial OS=Homo sapiens OX=9606 GN=NDUFS1;sp|P28331|NDUS1_HUMAN NADH-ubiquinone oxidoreductase 75 kDa subunit, mitochondrial OS=Homo sapiens OX=9606 GN=NDUFS1 PE=1 SV	9.04831e+10
sp|Q5VTT5|MYOM3_HUMAN;sp|Q5VTT5-2|MYOM3_HUMAN;sp|Q5VTT5-3|MYOM3_HUMAN	MYOM3	sp|Q5VTT5|MYOM3_HUMAN Myomesin-3 OS=Homo sapiens OX=9606 GN=MYOM3 PE=1 SV=1;sp|Q5VTT5-2|MYOM3_HUMAN Isoform 2 of Myomesin-3 OS=Homo sapiens OX=9606 GN=MYOM3	9.03287e+10
sp|P45880|VDAC2_HUMAN;sp|P45880-2|VDAC2_HUMAN;sp|P45880-1|VDAC2_HUMAN	VDAC2	sp|P45880|VDAC2_HUMAN Voltage-dependent anion-selective channel protein 2 OS=Homo sapiens OX=9606 GN=VDAC2 PE=1 SV=2;sp|P45880-2|VDAC2_HUMAN Isoform 2 of Voltage-dependent anion-selective channel protein 2 OS=Homo sapiens OX=9606 GN=VDAC2;sp|P45880-1|VDAC2	8.9499e+10
sp|P68032|ACTC_HUMAN	ACTC1	sp|P68032|ACTC_HUMAN Actin, alpha cardiac muscle 1 OS=Homo sapiens OX=9606 GN=ACTC1 PE=1 SV=1	8.81978e+10
sp|A8MU46|SMTL1_HUMAN	SMTNL1	sp|A8MU46|SMTL1_HUMAN Smoothelin-like protein 1 OS=Homo sapiens OX=9606 GN=SMTNL1 PE=1 SV=2	8.74972e+10
sp|Q9UHQ9|NB5R1_HUMAN	CYB5R1	sp|Q9UHQ9|NB5R1_HUMAN NADH-cytochrome b5 reductase 1 OS=Homo sapiens OX=9606 GN=CYB5R1 PE=1 SV=1	8.64947e+10
sp|Q99497|PARK7_HUMAN	PARK7	sp|Q99497|PARK7_HUMAN Parkinson disease protein 7 OS=Homo sapiens OX=9606 GN=PARK7 PE=1 SV=2	8.62826e+10
sp|P63104|1433Z_HUMAN;sp|P63104-2|1433Z_HUMAN	YWHAZ	sp|P63104|1433Z_HUMAN 14-3-3 protein zeta/delta OS=Homo sapiens OX=9606 GN=YWHAZ PE=1 SV=1	8.31805e+10
sp|P40123|CAP2_HUMAN;sp|P40123-2|CAP2_HUMAN;sp|P40123-3|CAP2_HUMAN	CAP2	sp|P40123|CAP2_HUMAN Adenylyl cyclase-associated protein 2 OS=Homo sapiens OX=9606 GN=CAP2 PE=1 SV=1;sp|P40123-2|CAP2_HUMAN Isoform 2 of Adenylyl cyclase-associated protein 2 OS=Homo sapiens OX=9606 GN=CAP2	8.22457e+10
sp|P54727-2|RD23B_HUMAN;sp|P54727|RD23B_HUMAN	RAD23B	sp|P54727-2|RD23B_HUMAN Isoform 2 of UV excision repair protein RAD23 homolog B OS=Homo sapiens OX=9606 GN=RAD23B;sp|P54727|RD23B_HUMAN UV excision repair protein RAD23 homolog B OS=Homo sapiens OX=9606 GN=RAD23B PE=1 SV=1	8.19418e+10
sp|Q8TDC0|MYOZ3_HUMAN;sp|Q8TDC0-2|MYOZ3_HUMAN;sp|Q8TDC0-3|MYOZ3_HUMAN	MYOZ3	sp|Q8TDC0|MYOZ3_HUMAN Myozenin-3 OS=Homo sapiens OX=9606 GN=MYOZ3 PE=1 SV=2;sp|Q8TDC0-2|MYOZ3_HUMAN Isoform 2 of Myozenin-3 OS=Homo sapiens OX=9606 GN=MYOZ3	8.01529e+10
sp|P61978-3|HNRPK_HUMAN;sp|P61978|HNRPK_HUMAN;sp|P61978-2|HNRPK_HUMAN	HNRNPK	sp|P61978-3|HNRPK_HUMAN Isoform 3 of Heterogeneous nuclear ribonucleoprotein K OS=Homo sapiens OX=9606 GN=HNRNPK;sp|P61978|HNRPK_HUMAN Heterogeneous nuclear ribonucleoprotein K OS=Homo sapiens OX=9606 GN=HNRNPK PE=1 SV=1;sp|P61978-2|HNRPK_HUMAN Isoform 2 o	8.0048e+10
sp|Q02045|MYL5_HUMAN	MYL5	sp|Q02045|MYL5_HUMAN Myosin light chain 5 OS=Homo sapiens OX=9606 GN=MYL5 PE=2 SV=1	7.89963e+10
sp|P47755|CAZA2_HUMAN;sp|P47755-2|CAZA2_HUMAN	CAPZA2	sp|P47755|CAZA2_HUMAN F-actin-capping protein subunit alpha-2 OS=Homo sapiens OX=9606 GN=CAPZA2 PE=1 SV=3;sp|P47755-2|CAZA2_HUMAN Isoform 2 of F-actin-capping protein subunit alpha-2 OS=Homo sapiens OX=9606 GN=CAPZA2	7.84442e+10
sp|P07339|CATD_HUMAN	CTSD	sp|P07339|CATD_HUMAN Cathepsin D OS=Homo sapiens OX=9606 GN=CTSD PE=1 SV=1	7.82403e+10
sp|P22314-2|UBA1_HUMAN;sp|P22314|UBA1_HUMAN	UBA1	sp|P22314-2|UBA1_HUMAN Isoform 2 of Ubiquitin-like modifier-activating enzyme 1 OS=Homo sapiens OX=9606 GN=UBA1;sp|P22314|UBA1_HUMAN Ubiquitin-like modifier-activating enzyme 1 OS=Homo sapiens OX=9606 GN=UBA1 PE=1 SV=3	7.76863e+10
sp|P07919|QCR6_HUMAN;sp|A0A096LP55|QCR6L_HUMAN	UQCRH	sp|P07919|QCR6_HUMAN Cytochrome b-c1 complex subunit 6, mitochondrial OS=Homo sapiens OX=9606 GN=UQCRH PE=1 SV=2;sp|A0A096LP55|QCR6L_HUMAN Cytochrome b-c1 complex subunit 6-like, mitochondrial OS=Homo sapiens OX=9606 GN=UQCRHL PE=3 SV=1	7.6006e+10
sp|Q13698|CAC1S_HUMAN	CACNA1S	sp|Q13698|CAC1S_HUMAN Voltage-dependent L-type calcium channel subunit alpha-1S OS=Homo sapiens OX=9606 GN=CACNA1S PE=1 SV=4	7.54341e+10
sp|P11277-2|SPTB1_HUMAN;sp|P11277-3|SPTB1_HUMAN	SPTB	sp|P11277-2|SPTB1_HUMAN Isoform 2 of Spectrin beta chain, erythrocytic OS=Homo sapiens OX=9606 GN=SPTB;sp|P11277-3|SPTB1_HUMAN Isoform 3 of Spectrin beta chain, erythrocytic OS=Homo sapiens OX=9606 GN=SPTB	7.44795e+10
sp|Q13835-2|PKP1_HUMAN;sp|Q13835|PKP1_HUMAN	PKP1	sp|Q13835-2|PKP1_HUMAN Isoform 1 of Plakophilin-1 OS=Homo sapiens OX=9606 GN=PKP1;sp|Q13835|PKP1_HUMAN Plakophilin-1 OS=Homo sapiens OX=9606 GN=PKP1 PE=1 SV=2	7.44077e+10
sp|Q9NZQ9-2|TMOD4_HUMAN;sp|Q9NZQ9|TMOD4_HUMAN	TMOD4	sp|Q9NZQ9-2|TMOD4_HUMAN Isoform 2 of Tropomodulin-4 OS=Homo sapiens OX=9606 GN=TMOD4;sp|Q9NZQ9|TMOD4_HUMAN Tropomodulin-4 OS=Homo sapiens OX=9606 GN=TMOD4 PE=1 SV=1	7.40672e+10
sp|P10644|KAP0_HUMAN;sp|P10644-2|KAP0_HUMAN;sp|P31321|KAP1_HUMAN	PRKAR1A	sp|P10644|KAP0_HUMAN cAMP-dependent protein kinase type I-alpha regulatory subunit OS=Homo sapiens OX=9606 GN=PRKAR1A PE=1 SV=1;sp|P10644-2|KAP0_HUMAN Isoform 2 of cAMP-dependent protein kinase type I-alpha regulatory subunit OS=Homo sapiens OX=9606 GN=PRK	7.36176e+10
sp|Q09666|AHNK_HUMAN;sp|Q09666-2|AHNK_HUMAN	AHNAK	sp|Q09666|AHNK_HUMAN Neuroblast differentiation-associated protein AHNAK OS=Homo sapiens OX=9606 GN=AHNAK PE=1 SV=2	7.17709e+10
sp|P07237|PDIA1_HUMAN	P4HB	sp|P07237|PDIA1_HUMAN Protein disulfide-isomerase OS=Homo sapiens OX=9606 GN=P4HB PE=1 SV=3	7.15891e+10
sp|P61626|LYSC_HUMAN	LYZ	sp|P61626|LYSC_HUMAN Lysozyme C OS=Homo sapiens OX=9606 GN=LYZ PE=1 SV=1	6.97288e+10
sp|Q9NZU5|LMCD1_HUMAN;sp|Q9NZU5-2|LMCD1_HUMAN	LMCD1	sp|Q9NZU5|LMCD1_HUMAN LIM and cysteine-rich domains protein 1 OS=Homo sapiens OX=9606 GN=LMCD1 PE=1 SV=1;sp|Q9NZU5-2|LMCD1_HUMAN Isoform 2 of LIM and cysteine-rich domains protein 1 OS=Homo sapiens OX=9606 GN=LMCD1	6.78026e+10
sp|Q5VXT5|SYPL2_HUMAN;sp|Q5VXT5-2|SYPL2_HUMAN	SYPL2	sp|Q5VXT5|SYPL2_HUMAN Synaptophysin-like protein 2 OS=Homo sapiens OX=9606 GN=SYPL2 PE=1 SV=1;sp|Q5VXT5-2|SYPL2_HUMAN Isoform 2 of Synaptophysin-like protein 2 OS=Homo sapiens OX=9606 GN=SYPL2	6.7246e+10
sp|P05089|ARGI1_HUMAN;sp|P05089-2|ARGI1_HUMAN;sp|P05089-3|ARGI1_HUMAN	ARG1	sp|P05089|ARGI1_HUMAN Arginase-1 OS=Homo sapiens OX=9606 GN=ARG1 PE=1 SV=2;sp|P05089-2|ARGI1_HUMAN Isoform 2 of Arginase-1 OS=Homo sapiens OX=9606 GN=ARG1;sp|P05089-3|ARGI1_HUMAN Isoform 3 of Arginase-1 OS=Homo sapiens OX=9606 GN=ARG1	6.66573e+10
sp|P31040|SDHA_HUMAN;sp|P31040-2|SDHA_HUMAN;sp|P31040-3|SDHA_HUMAN	SDHA	sp|P31040|SDHA_HUMAN Succinate dehydrogenase [ubiquinone] flavoprotein subunit, mitochondrial OS=Homo sapiens OX=9606 GN=SDHA PE=1 SV=2;sp|P31040-2|SDHA_HUMAN Isoform 2 of Succinate dehydrogenase [ubiquinone] flavoprotein subunit, mitochondrial OS=Homo sap	6.53561e+10
sp|Q02218-2|ODO1_HUMAN;sp|Q02218|ODO1_HUMAN;sp|Q02218-3|ODO1_HUMAN;sp|Q9ULD0-3|OGDHL_HUMAN;sp|Q9ULD0-2|OGDHL_HUMAN;sp|Q9ULD0|OGDHL_HUMAN	OGDH	sp|Q02218-2|ODO1_HUMAN Isoform 2 of 2-oxoglutarate dehydrogenase, mitochondrial OS=Homo sapiens OX=9606 GN=OGDH;sp|Q02218|ODO1_HUMAN 2-oxoglutarate dehydrogenase, mitochondrial OS=Homo sapiens OX=9606 GN=OGDH PE=1 SV=3	6.41244e+10
sp|P01040|CYTA_HUMAN	CSTA	sp|P01040|CYTA_HUMAN Cystatin-A OS=Homo sapiens OX=9606 GN=CSTA PE=1 SV=1	6.3695e+10
sp|P30049|ATPD_HUMAN	ATP5F1D	sp|P30049|ATPD_HUMAN ATP synthase subunit delta, mitochondrial OS=Homo sapiens OX=9606 GN=ATP5F1D PE=1 SV=2	6.24554e+10
sp|P02647|APOA1_HUMAN	APOA1	sp|P02647|APOA1_HUMAN Apolipoprotein A-I OS=Homo sapiens OX=9606 GN=APOA1 PE=1 SV=1	6.18601e+10
sp|Q8NI60|COQ8A_HUMAN;sp|Q8NI60-3|COQ8A_HUMAN;sp|Q8NI60-4|COQ8A_HUMAN;sp|Q8NI60-2|COQ8A_HUMAN	COQ8A	sp|Q8NI60|COQ8A_HUMAN Atypical kinase COQ8A, mitochondrial OS=Homo sapiens OX=9606 GN=COQ8A PE=1 SV=1;sp|Q8NI60-3|COQ8A_HUMAN Isoform 3 of Atypical kinase COQ8A, mitochondrial OS=Homo sapiens OX=9606 GN=COQ8A;sp|Q8NI60-4|COQ8A_HUMAN Isoform 4 of Atypical k	5.95138e+10
sp|P13807-2|GYS1_HUMAN;sp|P13807|GYS1_HUMAN;sp|P54840|GYS2_HUMAN	GYS1	sp|P13807-2|GYS1_HUMAN Isoform 2 of Glycogen [starch] synthase, muscle OS=Homo sapiens OX=9606 GN=GYS1;sp|P13807|GYS1_HUMAN Glycogen [starch] synthase, muscle OS=Homo sapiens OX=9606 GN=GYS1 PE=1 SV=2	5.90492e+10
sp|O75947|ATP5H_HUMAN;sp|O75947-2|ATP5H_HUMAN	ATP5PD	sp|O75947|ATP5H_HUMAN ATP synthase subunit d, mitochondrial OS=Homo sapiens OX=9606 GN=ATP5PD PE=1 SV=3;sp|O75947-2|ATP5H_HUMAN Isoform 2 of ATP synthase subunit d, mitochondrial OS=Homo sapiens OX=9606 GN=ATP5PD	5.84161e+10
sp|Q0VAK6|LMOD3_HUMAN;sp|Q0VAK6-2|LMOD3_HUMAN	LMOD3	sp|Q0VAK6|LMOD3_HUMAN Leiomodin-3 OS=Homo sapiens OX=9606 GN=LMOD3 PE=1 SV=1;sp|Q0VAK6-2|LMOD3_HUMAN Isoform 2 of Leiomodin-3 OS=Homo sapiens OX=9606 GN=LMOD3	5.7896e+10
sp|P43155|CACP_HUMAN;sp|P43155-2|CACP_HUMAN;sp|P43155-3|CACP_HUMAN	CRAT	sp|P43155|CACP_HUMAN Carnitine O-acetyltransferase OS=Homo sapiens OX=9606 GN=CRAT PE=1 SV=5;sp|P43155-2|CACP_HUMAN Isoform 2 of Carnitine O-acetyltransferase OS=Homo sapiens OX=9606 GN=CRAT;sp|P43155-3|CACP_HUMAN Isoform 3 of Carnitine O-acetyltransferase	5.70769e+10
sp|P22735|TGM1_HUMAN;sp|P22735-2|TGM1_HUMAN	TGM1	sp|P22735|TGM1_HUMAN Protein-glutamine gamma-glutamyltransferase K OS=Homo sapiens OX=9606 GN=TGM1 PE=1 SV=4	5.69028e+10
sp|E9PAV3|NACAM_HUMAN;sp|E9PAV3-2|NACAM_HUMAN;sp|Q13765|NACA_HUMAN	NACA	sp|E9PAV3|NACAM_HUMAN Nascent polypeptide-associated complex subunit alpha, muscle-specific form OS=Homo sapiens OX=9606 GN=NACA PE=1 SV=1	5.59868e+10
sp|P55060-4|XPO2_HUMAN;sp|P55060-3|XPO2_HUMAN;sp|P55060|XPO2_HUMAN;sp|P55060-2|XPO2_HUMAN	CSE1L	sp|P55060-4|XPO2_HUMAN Isoform 4 of Exportin-2 OS=Homo sapiens OX=9606 GN=CSE1L;sp|P55060-3|XPO2_HUMAN Isoform 3 of Exportin-2 OS=Homo sapiens OX=9606 GN=CSE1L;sp|P55060|XPO2_HUMAN Exportin-2 OS=Homo sapiens OX=9606 GN=CSE1L PE=1 SV=3	5.45374e+10
sp|P68363|TBA1B_HUMAN;sp|P68363-2|TBA1B_HUMAN;sp|Q9H853|TBA4B_HUMAN	TUBA1B	sp|P68363|TBA1B_HUMAN Tubulin alpha-1B chain OS=Homo sapiens OX=9606 GN=TUBA1B PE=1 SV=1;sp|P68363-2|TBA1B_HUMAN Isoform 2 of Tubulin alpha-1B chain OS=Homo sapiens OX=9606 GN=TUBA1B	5.44668e+10
sp|P08559|ODPA_HUMAN;sp|P08559-2|ODPA_HUMAN;sp|P08559-4|ODPA_HUMAN;sp|P08559-3|ODPA_HUMAN;sp|P29803|ODPAT_HUMAN	PDHA1	sp|P08559|ODPA_HUMAN Pyruvate dehydrogenase E1 component subunit alpha, somatic form, mitochondrial OS=Homo sapiens OX=9606 GN=PDHA1 PE=1 SV=3;sp|P08559-2|ODPA_HUMAN Isoform 2 of Pyruvate dehydrogenase E1 component subunit alpha, somatic form, mitochondria	5.44259e+10
sp|P22061|PIMT_HUMAN;sp|P22061-2|PIMT_HUMAN	PCMT1	sp|P22061|PIMT_HUMAN Protein-L-isoaspartate(D-aspartate) O-methyltransferase OS=Homo sapiens OX=9606 GN=PCMT1 PE=1 SV=4;sp|P22061-2|PIMT_HUMAN Isoform 2 of Protein-L-isoaspartate(D-aspartate) O-methyltransferase OS=Homo sapiens OX=9606 GN=PCMT1	5.30892e+10
sp|P02794|FRIH_HUMAN	FTH1	sp|P02794|FRIH_HUMAN Ferritin heavy chain OS=Homo sapiens OX=9606 GN=FTH1 PE=1 SV=2	5.27874e+10
sp|P11177|ODPB_HUMAN;sp|P11177-2|ODPB_HUMAN;sp|P11177-3|ODPB_HUMAN	PDHB	sp|P11177|ODPB_HUMAN Pyruvate dehydrogenase E1 component subunit beta, mitochondrial OS=Homo sapiens OX=9606 GN=PDHB PE=1 SV=3;sp|P11177-2|ODPB_HUMAN Isoform 2 of Pyruvate dehydrogenase E1 component subunit beta, mitochondrial OS=Homo sapiens OX=9606 GN=PD	5.25041e+10
sp|P13861|KAP2_HUMAN;sp|P13861-2|KAP2_HUMAN;sp|P31323|KAP3_HUMAN	PRKAR2A	sp|P13861|KAP2_HUMAN cAMP-dependent protein kinase type II-alpha regulatory subunit OS=Homo sapiens OX=9606 GN=PRKAR2A PE=1 SV=2;sp|P13861-2|KAP2_HUMAN Isoform 2 of cAMP-dependent protein kinase type II-alpha regulatory subunit OS=Homo sapiens OX=9606 GN=P	5.2425e+10
sp|P47929|LEG7_HUMAN	LGALS7	sp|P47929|LEG7_HUMAN Galectin-7 OS=Homo sapiens OX=9606 GN=LGALS7 PE=1 SV=2	5.19492e+10
sp|P47985|UCRI_HUMAN;sp|P0C7P4|UCRIL_HUMAN	UQCRFS1	sp|P47985|UCRI_HUMAN Cytochrome b-c1 complex subunit Rieske, mitochondrial OS=Homo sapiens OX=9606 GN=UQCRFS1 PE=1 SV=2;sp|P0C7P4|UCRIL_HUMAN Putative cytochrome b-c1 complex subunit Rieske-like protein 1 OS=Homo sapiens OX=9606 GN=UQCRFS1P1 PE=5 SV=1	5.18638e+10
sp|Q9NR12-6|PDLI7_HUMAN;sp|Q9NR12-5|PDLI7_HUMAN;sp|Q9NR12-4|PDLI7_HUMAN;sp|Q9NR12-2|PDLI7_HUMAN;sp|Q9NR12|PDLI7_HUMAN;sp|Q9NR12-3|PDLI7_HUMAN	PDLIM7	sp|Q9NR12-6|PDLI7_HUMAN Isoform 6 of PDZ and LIM domain protein 7 OS=Homo sapiens OX=9606 GN=PDLIM7;sp|Q9NR12-5|PDLI7_HUMAN Isoform 5 of PDZ and LIM domain protein 7 OS=Homo sapiens OX=9606 GN=PDLIM7;sp|Q9NR12-4|PDLI7_HUMAN Isoform 4 of PDZ and LIM domain	5.15741e+10
sp|O60664-4|PLIN3_HUMAN;sp|O60664-3|PLIN3_HUMAN;sp|O60664|PLIN3_HUMAN;sp|O60664-2|PLIN3_HUMAN	PLIN3	sp|O60664-4|PLIN3_HUMAN Isoform 4 of Perilipin-3 OS=Homo sapiens OX=9606 GN=PLIN3;sp|O60664-3|PLIN3_HUMAN Isoform 3 of Perilipin-3 OS=Homo sapiens OX=9606 GN=PLIN3;sp|O60664|PLIN3_HUMAN Perilipin-3 OS=Homo sapiens OX=9606 GN=PLIN3 PE=1 SV=3	5.15262e+10
sp|P50993|AT1A2_HUMAN;sp|Q13733|AT1A4_HUMAN;sp|P20648|ATP4A_HUMAN	ATP1A2	sp|P50993|AT1A2_HUMAN Sodium/potassium-transporting ATPase subunit alpha-2 OS=Homo sapiens OX=9606 GN=ATP1A2 PE=1 SV=1	5.11433e+10
sp|Q12797-4|ASPH_HUMAN;sp|Q12797-3|ASPH_HUMAN;sp|Q12797-7|ASPH_HUMAN;sp|Q12797-9|ASPH_HUMAN;sp|Q12797-6|ASPH_HUMAN;sp|Q12797-11|ASPH_HUMAN;sp|Q12797-5|ASPH_HUMAN;sp|Q12797-8|ASPH_HUMAN;sp|Q12797-2|ASPH_HUMAN;sp|Q12797-10|ASPH_HUMAN;sp|Q12797|ASPH_HUMAN	ASPH	sp|Q12797-4|ASPH_HUMAN Isoform 4 of Aspartyl/asparaginyl beta-hydroxylase OS=Homo sapiens OX=9606 GN=ASPH;sp|Q12797-3|ASPH_HUMAN Isoform 3 of Aspartyl/asparaginyl beta-hydroxylase OS=Homo sapiens OX=9606 GN=ASPH	4.99242e+10
sp|P07900|HS90A_HUMAN;sp|P07900-2|HS90A_HUMAN;sp|Q14568|HS902_HUMAN;sp|Q58FG0|HS905_HUMAN;sp|Q58FG1|HS904_HUMAN;sp|Q58FF6|H90B4_HUMAN	HSP90AA1	sp|P07900|HS90A_HUMAN Heat shock protein HSP 90-alpha OS=Homo sapiens OX=9606 GN=HSP90AA1 PE=1 SV=5;sp|P07900-2|HS90A_HUMAN Isoform 2 of Heat shock protein HSP 90-alpha OS=Homo sapiens OX=9606 GN=HSP90AA1	4.86254e+10
sp|O75923-14|DYSF_HUMAN;sp|O75923-8|DYSF_HUMAN;sp|O75923-2|DYSF_HUMAN;sp|O75923-10|DYSF_HUMAN;sp|O75923-4|DYSF_HUMAN;sp|O75923|DYSF_HUMAN;sp|O75923-6|DYSF_HUMAN;sp|O75923-7|DYSF_HUMAN;sp|O75923-11|DYSF_HUMAN;sp|O75923-5|DYSF_HUMAN;sp|O75923-12|DYSF_HUMAN;sp|O75923-13|DYSF_HUMAN;sp|O75923-9|DYSF_HUMAN;sp|O75923-3|DYSF_HUMAN;sp|O75923-15|DYSF_HUMAN;sp|Q9NZM1|MYOF_HUMAN;sp|Q9NZM1-3|MYOF_HUMAN;sp|Q9N…	DYSF	sp|O75923-14|DYSF_HUMAN Isoform 14 of Dysferlin OS=Homo sapiens OX=9606 GN=DYSF;sp|O75923-8|DYSF_HUMAN Isoform 8 of Dysferlin OS=Homo sapiens OX=9606 GN=DYSF;sp|O75923-2|DYSF_HUMAN Isoform 2 of Dysferlin OS=Homo sapiens OX=9606 GN=DYSF;sp|O75923-10|DYSF_HU	4.73257e+10
sp|P56385|ATP5I_HUMAN	ATP5ME	sp|P56385|ATP5I_HUMAN ATP synthase subunit e, mitochondrial OS=Homo sapiens OX=9606 GN=ATP5ME PE=1 SV=2	4.72124e+10
sp|Q9UNZ2|NSF1C_HUMAN;sp|Q9UNZ2-5|NSF1C_HUMAN;sp|Q9UNZ2-4|NSF1C_HUMAN;sp|Q9UNZ2-6|NSF1C_HUMAN	NSFL1C	sp|Q9UNZ2|NSF1C_HUMAN NSFL1 cofactor p47 OS=Homo sapiens OX=9606 GN=NSFL1C PE=1 SV=2;sp|Q9UNZ2-5|NSF1C_HUMAN Isoform 3 of NSFL1 cofactor p47 OS=Homo sapiens OX=9606 GN=NSFL1C;sp|Q9UNZ2-4|NSF1C_HUMAN Isoform 2 of NSFL1 cofactor p47 OS=Homo sapiens OX=9606 G	4.69515e+10
sp|P08865|RSSA_HUMAN	RPSA	sp|P08865|RSSA_HUMAN 40S ribosomal protein SA OS=Homo sapiens OX=9606 GN=RPSA PE=1 SV=4	4.6747e+10
sp|P49189|AL9A1_HUMAN;sp|P49189-3|AL9A1_HUMAN;sp|P49189-2|AL9A1_HUMAN	ALDH9A1	sp|P49189|AL9A1_HUMAN 4-trimethylaminobutyraldehyde dehydrogenase OS=Homo sapiens OX=9606 GN=ALDH9A1 PE=1 SV=3;sp|P49189-3|AL9A1_HUMAN Isoform 3 of 4-trimethylaminobutyraldehyde dehydrogenase OS=Homo sapiens OX=9606 GN=ALDH9A1;sp|P49189-2|AL9A1_HUMAN Isofo	4.63817e+10
sp|P12814-4|ACTN1_HUMAN;sp|P12814-2|ACTN1_HUMAN;sp|P12814|ACTN1_HUMAN;sp|P12814-3|ACTN1_HUMAN	ACTN1	sp|P12814-4|ACTN1_HUMAN Isoform 4 of Alpha-actinin-1 OS=Homo sapiens OX=9606 GN=ACTN1;sp|P12814-2|ACTN1_HUMAN Isoform 2 of Alpha-actinin-1 OS=Homo sapiens OX=9606 GN=ACTN1;sp|P12814|ACTN1_HUMAN Alpha-actinin-1 OS=Homo sapiens OX=9606 GN=ACTN1 PE=1 SV=2;sp|	4.57053e+10
sp|Q7Z406|MYH14_HUMAN;sp|Q7Z406-6|MYH14_HUMAN;sp|Q7Z406-2|MYH14_HUMAN;sp|Q7Z406-4|MYH14_HUMAN;sp|Q7Z406-5|MYH14_HUMAN	MYH14	sp|Q7Z406|MYH14_HUMAN Myosin-14 OS=Homo sapiens OX=9606 GN=MYH14 PE=1 SV=2;sp|Q7Z406-6|MYH14_HUMAN Isoform 6 of Myosin-14 OS=Homo sapiens OX=9606 GN=MYH14;sp|Q7Z406-2|MYH14_HUMAN Isoform 2 of Myosin-14 OS=Homo sapiens OX=9606 GN=MYH14;sp|Q7Z406-4|MYH14_HUM	4.30023e+10
sp|P05413|FABPH_HUMAN	FABP3	sp|P05413|FABPH_HUMAN Fatty acid-binding protein, heart OS=Homo sapiens OX=9606 GN=FABP3 PE=1 SV=4	4.21687e+10
sp|Q9HDC5|JPH1_HUMAN	JPH1	sp|Q9HDC5|JPH1_HUMAN Junctophilin-1 OS=Homo sapiens OX=9606 GN=JPH1 PE=1 SV=2	4.1236e+10
sp|P10599|THIO_HUMAN;sp|P10599-2|THIO_HUMAN	TXN	sp|P10599|THIO_HUMAN Thioredoxin OS=Homo sapiens OX=9606 GN=TXN PE=1 SV=3;sp|P10599-2|THIO_HUMAN Isoform 2 of Thioredoxin OS=Homo sapiens OX=9606 GN=TXN	4.09798e+10
sp|P08574|CY1_HUMAN	CYC1	sp|P08574|CY1_HUMAN Cytochrome c1, heme protein, mitochondrial OS=Homo sapiens OX=9606 GN=CYC1 PE=1 SV=3	4.05871e+10
sp|P59666|DEF3_HUMAN;sp|P59665|DEF1_HUMAN	DEFA3	sp|P59666|DEF3_HUMAN Neutrophil defensin 3 OS=Homo sapiens OX=9606 GN=DEFA3 PE=1 SV=1;sp|P59665|DEF1_HUMAN Neutrophil defensin 1 OS=Homo sapiens OX=9606 GN=DEFA1 PE=1 SV=1	3.99098e+10
sp|P21695|GPDA_HUMAN;sp|P21695-2|GPDA_HUMAN	GPD1	sp|P21695|GPDA_HUMAN Glycerol-3-phosphate dehydrogenase [NAD(+)], cytoplasmic OS=Homo sapiens OX=9606 GN=GPD1 PE=1 SV=4;sp|P21695-2|GPDA_HUMAN Isoform 2 of Glycerol-3-phosphate dehydrogenase [NAD(+)], cytoplasmic OS=Homo sapiens OX=9606 GN=GPD1	3.97903e+10
sp|Q02978|M2OM_HUMAN;sp|Q02978-2|M2OM_HUMAN	SLC25A11	sp|Q02978|M2OM_HUMAN Mitochondrial 2-oxoglutarate/malate carrier protein OS=Homo sapiens OX=9606 GN=SLC25A11 PE=1 SV=3;sp|Q02978-2|M2OM_HUMAN Isoform 2 of Mitochondrial 2-oxoglutarate/malate carrier protein OS=Homo sapiens OX=9606 GN=SLC25A11	3.96352e+10
sp|O75489|NDUS3_HUMAN;sp|O75489-2|NDUS3_HUMAN	NDUFS3	sp|O75489|NDUS3_HUMAN NADH dehydrogenase [ubiquinone] iron-sulfur protein 3, mitochondrial OS=Homo sapiens OX=9606 GN=NDUFS3 PE=1 SV=1	3.8397e+10
sp|Q9UKS6|PACN3_HUMAN	PACSIN3	sp|Q9UKS6|PACN3_HUMAN Protein kinase C and casein kinase substrate in neurons protein 3 OS=Homo sapiens OX=9606 GN=PACSIN3 PE=1 SV=2	3.82274e+10
sp|Q8WVV4-1|POF1B_HUMAN;sp|Q8WVV4|POF1B_HUMAN;sp|Q8WVV4-3|POF1B_HUMAN	POF1B	sp|Q8WVV4-1|POF1B_HUMAN Isoform 1 of Protein POF1B OS=Homo sapiens OX=9606 GN=POF1B;sp|Q8WVV4|POF1B_HUMAN Protein POF1B OS=Homo sapiens OX=9606 GN=POF1B PE=1 SV=3	3.79972e+10
sp|P48047|ATPO_HUMAN	ATP5PO	sp|P48047|ATPO_HUMAN ATP synthase subunit O, mitochondrial OS=Homo sapiens OX=9606 GN=ATP5PO PE=1 SV=1	3.78161e+10
sp|P36542-2|ATPG_HUMAN;sp|P36542|ATPG_HUMAN	ATP5F1C	sp|P36542-2|ATPG_HUMAN Isoform Heart of ATP synthase subunit gamma, mitochondrial OS=Homo sapiens OX=9606 GN=ATP5F1C;sp|P36542|ATPG_HUMAN ATP synthase subunit gamma, mitochondrial OS=Homo sapiens OX=9606 GN=ATP5F1C PE=1 SV=1	3.63982e+10
sp|Q15056-2|IF4H_HUMAN;sp|Q15056|IF4H_HUMAN	EIF4H	sp|Q15056-2|IF4H_HUMAN Isoform Short of Eukaryotic translation initiation factor 4H OS=Homo sapiens OX=9606 GN=EIF4H;sp|Q15056|IF4H_HUMAN Eukaryotic translation initiation factor 4H OS=Homo sapiens OX=9606 GN=EIF4H PE=1 SV=5	3.62449e+10
sp|P24043|LAMA2_HUMAN	LAMA2	sp|P24043|LAMA2_HUMAN Laminin subunit alpha-2 OS=Homo sapiens OX=9606 GN=LAMA2 PE=1 SV=4	3.60106e+10
sp|O14958|CASQ2_HUMAN;sp|O14958-2|CASQ2_HUMAN	CASQ2	sp|O14958|CASQ2_HUMAN Calsequestrin-2 OS=Homo sapiens OX=9606 GN=CASQ2 PE=1 SV=2;sp|O14958-2|CASQ2_HUMAN Isoform 2 of Calsequestrin-2 OS=Homo sapiens OX=9606 GN=CASQ2	3.56585e+10
sp|O14949|QCR8_HUMAN	UQCRQ	sp|O14949|QCR8_HUMAN Cytochrome b-c1 complex subunit 8 OS=Homo sapiens OX=9606 GN=UQCRQ PE=1 SV=4	3.39529e+10
sp|P07954-2|FUMH_HUMAN;sp|P07954|FUMH_HUMAN	FH	sp|P07954-2|FUMH_HUMAN Isoform Cytoplasmic of Fumarate hydratase, mitochondrial OS=Homo sapiens OX=9606 GN=FH;sp|P07954|FUMH_HUMAN Fumarate hydratase, mitochondrial OS=Homo sapiens OX=9606 GN=FH PE=1 SV=3	3.29974e+10
sp|Q96AQ6|PBIP1_HUMAN;sp|Q96AQ6-2|PBIP1_HUMAN;sp|Q96AQ6-3|PBIP1_HUMAN	PBXIP1	sp|Q96AQ6|PBIP1_HUMAN Pre-B-cell leukemia transcription factor-interacting protein 1 OS=Homo sapiens OX=9606 GN=PBXIP1 PE=1 SV=1;sp|Q96AQ6-2|PBIP1_HUMAN Isoform 2 of Pre-B-cell leukemia transcription factor-interacting protein 1 OS=Homo sapiens OX=9606 GN=	3.28183e+10
sp|P27816-4|MAP4_HUMAN	#N/A	sp|P27816-4|MAP4_HUMAN Isoform 4 of Microtubule-associated protein 4 OS=Homo sapiens OX=9606 GN=MAP4	3.26258e+10
sp|Q00325-2|MPCP_HUMAN;sp|Q00325|MPCP_HUMAN	SLC25A3	sp|Q00325-2|MPCP_HUMAN Isoform B of Phosphate carrier protein, mitochondrial OS=Homo sapiens OX=9606 GN=SLC25A3;sp|Q00325|MPCP_HUMAN Phosphate carrier protein, mitochondrial OS=Homo sapiens OX=9606 GN=SLC25A3 PE=1 SV=2	3.22524e+10
sp|P01036|CYTS_HUMAN	CST4	sp|P01036|CYTS_HUMAN Cystatin-S OS=Homo sapiens OX=9606 GN=CST4 PE=1 SV=3	3.21178e+10
sp|P20073-2|ANXA7_HUMAN;sp|P20073|ANXA7_HUMAN	ANXA7	sp|P20073-2|ANXA7_HUMAN Isoform 2 of Annexin A7 OS=Homo sapiens OX=9606 GN=ANXA7;sp|P20073|ANXA7_HUMAN Annexin A7 OS=Homo sapiens OX=9606 GN=ANXA7 PE=1 SV=3	3.18544e+10
sp|P36957|ODO2_HUMAN;sp|P36957-2|ODO2_HUMAN	DLST	sp|P36957|ODO2_HUMAN Dihydrolipoyllysine-residue succinyltransferase component of 2-oxoglutarate dehydrogenase complex, mitochondrial OS=Homo sapiens OX=9606 GN=DLST PE=1 SV=4;sp|P36957-2|ODO2_HUMAN Isoform 2 of Dihydrolipoyllysine-residue succinyltransfer	3.07302e+10
sp|P04179-4|SODM_HUMAN;sp|P04179|SODM_HUMAN;sp|P04179-2|SODM_HUMAN;sp|P04179-3|SODM_HUMAN	SOD2	sp|P04179-4|SODM_HUMAN Isoform 4 of Superoxide dismutase [Mn], mitochondrial OS=Homo sapiens OX=9606 GN=SOD2;sp|P04179|SODM_HUMAN Superoxide dismutase [Mn], mitochondrial OS=Homo sapiens OX=9606 GN=SOD2 PE=1 SV=3;sp|P04179-2|SODM_HUMAN Isoform 2 of Superox	3.07251e+10
sp|Q15365|PCBP1_HUMAN;sp|P57721-2|PCBP3_HUMAN;sp|P57721-3|PCBP3_HUMAN;sp|P57721-5|PCBP3_HUMAN;sp|P57721-4|PCBP3_HUMAN;sp|P57721|PCBP3_HUMAN	PCBP1	sp|Q15365|PCBP1_HUMAN Poly(rC)-binding protein 1 OS=Homo sapiens OX=9606 GN=PCBP1 PE=1 SV=2	3.05269e+10
sp|Q01082-3|SPTB2_HUMAN;sp|Q01082-2|SPTB2_HUMAN;sp|Q01082|SPTB2_HUMAN	SPTBN1	sp|Q01082-3|SPTB2_HUMAN Isoform 2 of Spectrin beta chain, non-erythrocytic 1 OS=Homo sapiens OX=9606 GN=SPTBN1;sp|Q01082-2|SPTB2_HUMAN Isoform Short of Spectrin beta chain, non-erythrocytic 1 OS=Homo sapiens OX=9606 GN=SPTBN1;sp|Q01082|SPTB2_HUMAN Spectrin	3.04198e+10
sp|Q15517|CDSN_HUMAN	CDSN	sp|Q15517|CDSN_HUMAN Corneodesmosin OS=Homo sapiens OX=9606 GN=CDSN PE=1 SV=3	3.02328e+10
sp|P30038|AL4A1_HUMAN;sp|P30038-3|AL4A1_HUMAN;sp|P30038-2|AL4A1_HUMAN	ALDH4A1	sp|P30038|AL4A1_HUMAN Delta-1-pyrroline-5-carboxylate dehydrogenase, mitochondrial OS=Homo sapiens OX=9606 GN=ALDH4A1 PE=1 SV=3;sp|P30038-3|AL4A1_HUMAN Isoform 3 of Delta-1-pyrroline-5-carboxylate dehydrogenase, mitochondrial OS=Homo sapiens OX=9606 GN=ALD	3.007e+10
sp|Q15147|PLCB4_HUMAN;sp|Q15147-5|PLCB4_HUMAN;sp|Q15147-2|PLCB4_HUMAN;sp|Q15147-4|PLCB4_HUMAN	PLCB4	sp|Q15147|PLCB4_HUMAN 1-phosphatidylinositol 4,5-bisphosphate phosphodiesterase beta-4 OS=Homo sapiens OX=9606 GN=PLCB4 PE=1 SV=3;sp|Q15147-5|PLCB4_HUMAN Isoform 4 of 1-phosphatidylinositol 4,5-bisphosphate phosphodiesterase beta-4 OS=Homo sapiens OX=9606	2.98739e+10
sp|P04632|CPNS1_HUMAN	CAPNS1	sp|P04632|CPNS1_HUMAN Calpain small subunit 1 OS=Homo sapiens OX=9606 GN=CAPNS1 PE=1 SV=1	2.98379e+10
sp|P07476|INVO_HUMAN	IVL	sp|P07476|INVO_HUMAN Involucrin OS=Homo sapiens OX=9606 GN=IVL PE=1 SV=2	2.97347e+10
sp|P00918|CAH2_HUMAN	CA2	sp|P00918|CAH2_HUMAN Carbonic anhydrase 2 OS=Homo sapiens OX=9606 GN=CA2 PE=1 SV=2	2.9515e+10
sp|P08758|ANXA5_HUMAN	ANXA5	sp|P08758|ANXA5_HUMAN Annexin A5 OS=Homo sapiens OX=9606 GN=ANXA5 PE=1 SV=2	2.94024e+10
sp|Q9NRX4|PHP14_HUMAN;sp|Q9NRX4-2|PHP14_HUMAN	PHPT1	sp|Q9NRX4|PHP14_HUMAN 14 kDa phosphohistidine phosphatase OS=Homo sapiens OX=9606 GN=PHPT1 PE=1 SV=1;sp|Q9NRX4-2|PHP14_HUMAN Isoform 2 of 14 kDa phosphohistidine phosphatase OS=Homo sapiens OX=9606 GN=PHPT1	2.93861e+10
sp|Q96P63|SPB12_HUMAN;sp|Q96P63-2|SPB12_HUMAN	SERPINB12	sp|Q96P63|SPB12_HUMAN Serpin B12 OS=Homo sapiens OX=9606 GN=SERPINB12 PE=1 SV=1;sp|Q96P63-2|SPB12_HUMAN Isoform 2 of Serpin B12 OS=Homo sapiens OX=9606 GN=SERPINB12	2.89561e+10
sp|Q13643|FHL3_HUMAN	FHL3	sp|Q13643|FHL3_HUMAN Four and a half LIM domains protein 3 OS=Homo sapiens OX=9606 GN=FHL3 PE=1 SV=4	2.89336e+10
sp|P29508|SPB3_HUMAN;sp|P29508-2|SPB3_HUMAN	SERPINB3	sp|P29508|SPB3_HUMAN Serpin B3 OS=Homo sapiens OX=9606 GN=SERPINB3 PE=1 SV=2;sp|P29508-2|SPB3_HUMAN Isoform 2 of Serpin B3 OS=Homo sapiens OX=9606 GN=SERPINB3	2.8469e+10
sp|P24539|AT5F1_HUMAN	ATP5PB	sp|P24539|AT5F1_HUMAN ATP synthase F(0) complex subunit B1, mitochondrial OS=Homo sapiens OX=9606 GN=ATP5PB PE=1 SV=2	2.84067e+10
sp|P28289|TMOD1_HUMAN;sp|P28289-2|TMOD1_HUMAN	TMOD1	sp|P28289|TMOD1_HUMAN Tropomodulin-1 OS=Homo sapiens OX=9606 GN=TMOD1 PE=1 SV=1;sp|P28289-2|TMOD1_HUMAN Isoform 2 of Tropomodulin-1 OS=Homo sapiens OX=9606 GN=TMOD1	2.8088e+10
sp|O75323|NIPS2_HUMAN;sp|O75323-2|NIPS2_HUMAN;sp|Q9BPW8|NIPS1_HUMAN	NIPSNAP2	sp|O75323|NIPS2_HUMAN Protein NipSnap homolog 2 OS=Homo sapiens OX=9606 GN=NIPSNAP2 PE=1 SV=1;sp|O75323-2|NIPS2_HUMAN Isoform 2 of Protein NipSnap homolog 2 OS=Homo sapiens OX=9606 GN=NIPSNAP2	2.7747e+10
sp|O75208|COQ9_HUMAN;sp|O75208-2|COQ9_HUMAN	COQ9	sp|O75208|COQ9_HUMAN Ubiquinone biosynthesis protein COQ9, mitochondrial OS=Homo sapiens OX=9606 GN=COQ9 PE=1 SV=1	2.72905e+10
sp|P24298|ALAT1_HUMAN;sp|Q8TD30-2|ALAT2_HUMAN;sp|Q8TD30|ALAT2_HUMAN	GPT	sp|P24298|ALAT1_HUMAN Alanine aminotransferase 1 OS=Homo sapiens OX=9606 GN=GPT PE=1 SV=3	2.71556e+10
sp|A8MZF0|PRR33_HUMAN	PRR33	sp|A8MZF0|PRR33_HUMAN Proline-rich protein 33 OS=Homo sapiens OX=9606 GN=PRR33 PE=4 SV=2	2.68798e+10
sp|Q15124|PGM5_HUMAN;sp|Q15124-2|PGM5_HUMAN	PGM5	sp|Q15124|PGM5_HUMAN Phosphoglucomutase-like protein 5 OS=Homo sapiens OX=9606 GN=PGM5 PE=1 SV=2;sp|Q15124-2|PGM5_HUMAN Isoform 2 of Phosphoglucomutase-like protein 5 OS=Homo sapiens OX=9606 GN=PGM5	2.66146e+10
sp|Q9BYV2|TRI54_HUMAN;sp|Q9BYV2-2|TRI54_HUMAN;sp|Q9BYV6-4|TRI55_HUMAN;sp|Q9BYV6-2|TRI55_HUMAN;sp|Q9BYV6-3|TRI55_HUMAN;sp|Q9BYV6|TRI55_HUMAN	TRIM54	sp|Q9BYV2|TRI54_HUMAN Tripartite motif-containing protein 54 OS=Homo sapiens OX=9606 GN=TRIM54 PE=1 SV=3;sp|Q9BYV2-2|TRI54_HUMAN Isoform 2 of Tripartite motif-containing protein 54 OS=Homo sapiens OX=9606 GN=TRIM54	2.62821e+10
sp|O75746|CMC1_HUMAN;sp|O75746-2|CMC1_HUMAN	SLC25A12	sp|O75746|CMC1_HUMAN Calcium-binding mitochondrial carrier protein Aralar1 OS=Homo sapiens OX=9606 GN=SLC25A12 PE=1 SV=2;sp|O75746-2|CMC1_HUMAN Isoform 2 of Calcium-binding mitochondrial carrier protein Aralar1 OS=Homo sapiens OX=9606 GN=SLC25A12	2.61729e+10
sp|P16989-2|YBOX3_HUMAN;sp|P16989|YBOX3_HUMAN;sp|P16989-3|YBOX3_HUMAN;sp|Q9Y2T7|YBOX2_HUMAN	YBX3	sp|P16989-2|YBOX3_HUMAN Isoform 2 of Y-box-binding protein 3 OS=Homo sapiens OX=9606 GN=YBX3;sp|P16989|YBOX3_HUMAN Y-box-binding protein 3 OS=Homo sapiens OX=9606 GN=YBX3 PE=1 SV=4;sp|P16989-3|YBOX3_HUMAN Isoform 3 of Y-box-binding protein 3 OS=Homo sapien	2.61431e+10
sp|Q8N1G4|LRC47_HUMAN	LRRC47	sp|Q8N1G4|LRC47_HUMAN Leucine-rich repeat-containing protein 47 OS=Homo sapiens OX=9606 GN=LRRC47 PE=1 SV=1	2.60544e+10
sp|P02671-2|FIBA_HUMAN;sp|P02671|FIBA_HUMAN	FGA	sp|P02671-2|FIBA_HUMAN Isoform 2 of Fibrinogen alpha chain OS=Homo sapiens OX=9606 GN=FGA;sp|P02671|FIBA_HUMAN Fibrinogen alpha chain OS=Homo sapiens OX=9606 GN=FGA PE=1 SV=2	2.60481e+10
sp|P00441|SODC_HUMAN	SOD1	sp|P00441|SODC_HUMAN Superoxide dismutase [Cu-Zn] OS=Homo sapiens OX=9606 GN=SOD1 PE=1 SV=2	2.59725e+10
sp|P28161|GSTM2_HUMAN;sp|P28161-2|GSTM2_HUMAN	GSTM2	sp|P28161|GSTM2_HUMAN Glutathione S-transferase Mu 2 OS=Homo sapiens OX=9606 GN=GSTM2 PE=1 SV=2;sp|P28161-2|GSTM2_HUMAN Isoform 2 of Glutathione S-transferase Mu 2 OS=Homo sapiens OX=9606 GN=GSTM2	2.591e+10
sp|O75083|WDR1_HUMAN;sp|O75083-3|WDR1_HUMAN	WDR1	sp|O75083|WDR1_HUMAN WD repeat-containing protein 1 OS=Homo sapiens OX=9606 GN=WDR1 PE=1 SV=4;sp|O75083-3|WDR1_HUMAN Isoform 2 of WD repeat-containing protein 1 OS=Homo sapiens OX=9606 GN=WDR1	2.56794e+10
sp|O75915|PRAF3_HUMAN	ARL6IP5	sp|O75915|PRAF3_HUMAN PRA1 family protein 3 OS=Homo sapiens OX=9606 GN=ARL6IP5 PE=1 SV=1	2.55302e+10
sp|O94919|ENDD1_HUMAN	ENDOD1	sp|O94919|ENDD1_HUMAN Endonuclease domain-containing 1 protein OS=Homo sapiens OX=9606 GN=ENDOD1 PE=1 SV=2	2.49818e+10
sp|P30153|2AAA_HUMAN;sp|P30154-5|2AAB_HUMAN;sp|P30154-4|2AAB_HUMAN;sp|P30154|2AAB_HUMAN;sp|P30154-2|2AAB_HUMAN;sp|P30154-3|2AAB_HUMAN	PPP2R1A	sp|P30153|2AAA_HUMAN Serine/threonine-protein phosphatase 2A 65 kDa regulatory subunit A alpha isoform OS=Homo sapiens OX=9606 GN=PPP2R1A PE=1 SV=4	2.43801e+10
sp|P12277|KCRB_HUMAN	CKB	sp|P12277|KCRB_HUMAN Creatine kinase B-type OS=Homo sapiens OX=9606 GN=CKB PE=1 SV=1	2.42708e+10
sp|P02787|TRFE_HUMAN;CON__Q2HJF0	TF	sp|P02787|TRFE_HUMAN Serotransferrin OS=Homo sapiens OX=9606 GN=TF PE=1 SV=3	2.36363e+10
sp|P05976-2|MYL1_HUMAN	#N/A	sp|P05976-2|MYL1_HUMAN Isoform MLC3 of Myosin light chain 1/3, skeletal muscle isoform OS=Homo sapiens OX=9606 GN=MYL1	2.34818e+10
sp|P23109|AMPD1_HUMAN;sp|P23109-2|AMPD1_HUMAN;sp|Q01432-6|AMPD3_HUMAN;sp|Q01432|AMPD3_HUMAN;sp|Q01432-5|AMPD3_HUMAN;sp|Q01432-4|AMPD3_HUMAN	AMPD1	sp|P23109|AMPD1_HUMAN AMP deaminase 1 OS=Homo sapiens OX=9606 GN=AMPD1 PE=1 SV=2;sp|P23109-2|AMPD1_HUMAN Isoform 2 of AMP deaminase 1 OS=Homo sapiens OX=9606 GN=AMPD1	2.3379e+10
sp|P30043|BLVRB_HUMAN	BLVRB	sp|P30043|BLVRB_HUMAN Flavin reductase (NADPH) OS=Homo sapiens OX=9606 GN=BLVRB PE=1 SV=3	2.30916e+10
sp|P02788-2|TRFL_HUMAN;sp|P02788|TRFL_HUMAN	LTF	sp|P02788-2|TRFL_HUMAN Isoform DeltaLf of Lactotransferrin OS=Homo sapiens OX=9606 GN=LTF;sp|P02788|TRFL_HUMAN Lactotransferrin OS=Homo sapiens OX=9606 GN=LTF PE=1 SV=6	2.26912e+10
sp|Q96DR8|MUCL1_HUMAN	MUCL1	sp|Q96DR8|MUCL1_HUMAN Mucin-like protein 1 OS=Homo sapiens OX=9606 GN=MUCL1 PE=1 SV=1	2.25101e+10
sp|P07737|PROF1_HUMAN;CON__P02584	PFN1	sp|P07737|PROF1_HUMAN Profilin-1 OS=Homo sapiens OX=9606 GN=PFN1 PE=1 SV=2	2.24368e+10
sp|P55290|CAD13_HUMAN;sp|P55290-4|CAD13_HUMAN;sp|P55290-5|CAD13_HUMAN;sp|P55290-3|CAD13_HUMAN;sp|P55290-2|CAD13_HUMAN	CDH13	sp|P55290|CAD13_HUMAN Cadherin-13 OS=Homo sapiens OX=9606 GN=CDH13 PE=1 SV=1;sp|P55290-4|CAD13_HUMAN Isoform 4 of Cadherin-13 OS=Homo sapiens OX=9606 GN=CDH13;sp|P55290-5|CAD13_HUMAN Isoform 5 of Cadherin-13 OS=Homo sapiens OX=9606 GN=CDH13	2.23548e+10
sp|P19338|NUCL_HUMAN	NCL	sp|P19338|NUCL_HUMAN Nucleolin OS=Homo sapiens OX=9606 GN=NCL PE=1 SV=3	2.23495e+10
sp|P22528|SPR1B_HUMAN	SPRR1B	sp|P22528|SPR1B_HUMAN Cornifin-B OS=Homo sapiens OX=9606 GN=SPRR1B PE=1 SV=2	2.19129e+10
sp|P13535|MYH8_HUMAN	MYH8	sp|P13535|MYH8_HUMAN Myosin-8 OS=Homo sapiens OX=9606 GN=MYH8 PE=1 SV=3	2.18122e+10
sp|P01037|CYTN_HUMAN	CST1	sp|P01037|CYTN_HUMAN Cystatin-SN OS=Homo sapiens OX=9606 GN=CST1 PE=1 SV=3	2.07291e+10
sp|Q13867|BLMH_HUMAN	BLMH	sp|Q13867|BLMH_HUMAN Bleomycin hydrolase OS=Homo sapiens OX=9606 GN=BLMH PE=1 SV=1	2.06238e+10
sp|Q16836|HCDH_HUMAN;sp|Q16836-3|HCDH_HUMAN;sp|Q16836-2|HCDH_HUMAN	HADH	sp|Q16836|HCDH_HUMAN Hydroxyacyl-coenzyme A dehydrogenase, mitochondrial OS=Homo sapiens OX=9606 GN=HADH PE=1 SV=3;sp|Q16836-3|HCDH_HUMAN Isoform 3 of Hydroxyacyl-coenzyme A dehydrogenase, mitochondrial OS=Homo sapiens OX=9606 GN=HADH;sp|Q16836-2|HCDH_HUMA	2.04601e+10
sp|Q5VWP3-4|MLIP_HUMAN;sp|Q5VWP3-3|MLIP_HUMAN;sp|Q5VWP3|MLIP_HUMAN;sp|Q5VWP3-2|MLIP_HUMAN	MLIP	sp|Q5VWP3-4|MLIP_HUMAN Isoform 4 of Muscular LMNA-interacting protein OS=Homo sapiens OX=9606 GN=MLIP;sp|Q5VWP3-3|MLIP_HUMAN Isoform 3 of Muscular LMNA-interacting protein OS=Homo sapiens OX=9606 GN=MLIP	2.04302e+10
sp|Q6NZI2|CAVN1_HUMAN;sp|Q6NZI2-2|CAVN1_HUMAN;sp|Q6NZI2-3|CAVN1_HUMAN	CAVIN1	sp|Q6NZI2|CAVN1_HUMAN Caveolae-associated protein 1 OS=Homo sapiens OX=9606 GN=CAVIN1 PE=1 SV=1;sp|Q6NZI2-2|CAVN1_HUMAN Isoform 2 of Caveolae-associated protein 1 OS=Homo sapiens OX=9606 GN=CAVIN1	2.03639e+10
sp|Q9UJY1|HSPB8_HUMAN	HSPB8	sp|Q9UJY1|HSPB8_HUMAN Heat shock protein beta-8 OS=Homo sapiens OX=9606 GN=HSPB8 PE=1 SV=1	2.03551e+10
sp|Q14240|IF4A2_HUMAN;sp|Q14240-2|IF4A2_HUMAN	EIF4A2	sp|Q14240|IF4A2_HUMAN Eukaryotic initiation factor 4A-II OS=Homo sapiens OX=9606 GN=EIF4A2 PE=1 SV=2;sp|Q14240-2|IF4A2_HUMAN Isoform 2 of Eukaryotic initiation factor 4A-II OS=Homo sapiens OX=9606 GN=EIF4A2	2.00985e+10
sp|P08572|CO4A2_HUMAN	COL4A2	sp|P08572|CO4A2_HUMAN Collagen alpha-2(IV) chain OS=Homo sapiens OX=9606 GN=COL4A2 PE=1 SV=4	1.99334e+10
sp|P14174|MIF_HUMAN	MIF	sp|P14174|MIF_HUMAN Macrophage migration inhibitory factor OS=Homo sapiens OX=9606 GN=MIF PE=1 SV=4	1.96219e+10
sp|P78562|PHEX_HUMAN	PHEX	sp|P78562|PHEX_HUMAN Phosphate-regulating neutral endopeptidase PHEX OS=Homo sapiens OX=9606 GN=PHEX PE=1 SV=1	1.95929e+10
sp|P12273|PIP_HUMAN	PIP	sp|P12273|PIP_HUMAN Prolactin-inducible protein OS=Homo sapiens OX=9606 GN=PIP PE=1 SV=1	1.94817e+10
sp|P19105|ML12A_HUMAN;sp|O14950|ML12B_HUMAN;sp|P24844|MYL9_HUMAN;sp|P24844-2|MYL9_HUMAN	MYL12A	sp|P19105|ML12A_HUMAN Myosin regulatory light chain 12A OS=Homo sapiens OX=9606 GN=MYL12A PE=1 SV=2;sp|O14950|ML12B_HUMAN Myosin regulatory light chain 12B OS=Homo sapiens OX=9606 GN=MYL12B PE=1 SV=2	1.93119e+10
sp|P06748|NPM_HUMAN;sp|P06748-3|NPM_HUMAN;sp|P06748-2|NPM_HUMAN	NPM1	sp|P06748|NPM_HUMAN Nucleophosmin OS=Homo sapiens OX=9606 GN=NPM1 PE=1 SV=2;sp|P06748-3|NPM_HUMAN Isoform 3 of Nucleophosmin OS=Homo sapiens OX=9606 GN=NPM1;sp|P06748-2|NPM_HUMAN Isoform 2 of Nucleophosmin OS=Homo sapiens OX=9606 GN=NPM1	1.92941e+10
sp|P35579|MYH9_HUMAN;sp|P35579-2|MYH9_HUMAN	MYH9	sp|P35579|MYH9_HUMAN Myosin-9 OS=Homo sapiens OX=9606 GN=MYH9 PE=1 SV=4;sp|P35579-2|MYH9_HUMAN Isoform 2 of Myosin-9 OS=Homo sapiens OX=9606 GN=MYH9	1.92027e+10
sp|Q14BN4-8|SLMAP_HUMAN;sp|Q14BN4-5|SLMAP_HUMAN;sp|Q14BN4-4|SLMAP_HUMAN;sp|Q14BN4-2|SLMAP_HUMAN;sp|Q14BN4-3|SLMAP_HUMAN;sp|Q14BN4|SLMAP_HUMAN	SLMAP	sp|Q14BN4-8|SLMAP_HUMAN Isoform 8 of Sarcolemmal membrane-associated protein OS=Homo sapiens OX=9606 GN=SLMAP;sp|Q14BN4-5|SLMAP_HUMAN Isoform 5 of Sarcolemmal membrane-associated protein OS=Homo sapiens OX=9606 GN=SLMAP;sp|Q14BN4-4|SLMAP_HUMAN Isoform 4 of	1.9098e+10
sp|Q86TC9|MYPN_HUMAN;sp|Q86TC9-2|MYPN_HUMAN	MYPN	sp|Q86TC9|MYPN_HUMAN Myopalladin OS=Homo sapiens OX=9606 GN=MYPN PE=1 SV=2;sp|Q86TC9-2|MYPN_HUMAN Isoform 2 of Myopalladin OS=Homo sapiens OX=9606 GN=MYPN	1.90769e+10
sp|P00387-2|NB5R3_HUMAN;sp|P00387|NB5R3_HUMAN;sp|P00387-3|NB5R3_HUMAN	CYB5R3	sp|P00387-2|NB5R3_HUMAN Isoform 2 of NADH-cytochrome b5 reductase 3 OS=Homo sapiens OX=9606 GN=CYB5R3;sp|P00387|NB5R3_HUMAN NADH-cytochrome b5 reductase 3 OS=Homo sapiens OX=9606 GN=CYB5R3 PE=1 SV=3;sp|P00387-3|NB5R3_HUMAN Isoform 3 of NADH-cytochrome b5 r	1.90205e+10
sp|P46976|GLYG_HUMAN;sp|P46976-2|GLYG_HUMAN;sp|P46976-3|GLYG_HUMAN	GYG1	sp|P46976|GLYG_HUMAN Glycogenin-1 OS=Homo sapiens OX=9606 GN=GYG1 PE=1 SV=4;sp|P46976-2|GLYG_HUMAN Isoform GN-1 of Glycogenin-1 OS=Homo sapiens OX=9606 GN=GYG1;sp|P46976-3|GLYG_HUMAN Isoform GN-1S of Glycogenin-1 OS=Homo sapiens OX=9606 GN=GYG1	1.88147e+10
sp|P13804-2|ETFA_HUMAN;sp|P13804|ETFA_HUMAN	ETFA	sp|P13804-2|ETFA_HUMAN Isoform 2 of Electron transfer flavoprotein subunit alpha, mitochondrial OS=Homo sapiens OX=9606 GN=ETFA;sp|P13804|ETFA_HUMAN Electron transfer flavoprotein subunit alpha, mitochondrial OS=Homo sapiens OX=9606 GN=ETFA PE=1 SV=1	1.8731e+10
sp|Q00688|FKBP3_HUMAN	FKBP3	sp|Q00688|FKBP3_HUMAN Peptidyl-prolyl cis-trans isomerase FKBP3 OS=Homo sapiens OX=9606 GN=FKBP3 PE=1 SV=1	1.8511e+10
sp|Q12988|HSPB3_HUMAN	HSPB3	sp|Q12988|HSPB3_HUMAN Heat shock protein beta-3 OS=Homo sapiens OX=9606 GN=HSPB3 PE=1 SV=2	1.84844e+10
sp|P42765|THIM_HUMAN	ACAA2	sp|P42765|THIM_HUMAN 3-ketoacyl-CoA thiolase, mitochondrial OS=Homo sapiens OX=9606 GN=ACAA2 PE=1 SV=2	1.84602e+10
sp|Q96HC4-2|PDLI5_HUMAN;sp|Q96HC4-7|PDLI5_HUMAN;sp|Q96HC4-4|PDLI5_HUMAN;sp|Q96HC4-6|PDLI5_HUMAN	PDLIM5	sp|Q96HC4-2|PDLI5_HUMAN Isoform 2 of PDZ and LIM domain protein 5 OS=Homo sapiens OX=9606 GN=PDLIM5;sp|Q96HC4-7|PDLI5_HUMAN Isoform 7 of PDZ and LIM domain protein 5 OS=Homo sapiens OX=9606 GN=PDLIM5;sp|Q96HC4-4|PDLI5_HUMAN Isoform 4 of PDZ and LIM domain	1.83803e+10
sp|Q93084-4|AT2A3_HUMAN;sp|Q93084|AT2A3_HUMAN;sp|Q93084-3|AT2A3_HUMAN;sp|Q93084-7|AT2A3_HUMAN;sp|Q93084-1|AT2A3_HUMAN;sp|Q93084-6|AT2A3_HUMAN;sp|Q93084-5|AT2A3_HUMAN	ATP2A3	sp|Q93084-4|AT2A3_HUMAN Isoform SERCA3G of Sarcoplasmic/endoplasmic reticulum calcium ATPase 3 OS=Homo sapiens OX=9606 GN=ATP2A3;sp|Q93084|AT2A3_HUMAN Sarcoplasmic/endoplasmic reticulum calcium ATPase 3 OS=Homo sapiens OX=9606 GN=ATP2A3 PE=1 SV=3;sp|Q93084	1.8257e+10
sp|Q9BVC6|TM109_HUMAN	TMEM109	sp|Q9BVC6|TM109_HUMAN Transmembrane protein 109 OS=Homo sapiens OX=9606 GN=TMEM109 PE=1 SV=1	1.76902e+10
sp|Q99623|PHB2_HUMAN;sp|Q99623-2|PHB2_HUMAN	PHB2	sp|Q99623|PHB2_HUMAN Prohibitin-2 OS=Homo sapiens OX=9606 GN=PHB2 PE=1 SV=2;sp|Q99623-2|PHB2_HUMAN Isoform 2 of Prohibitin-2 OS=Homo sapiens OX=9606 GN=PHB2	1.75088e+10
sp|Q5BKX8|CAVN4_HUMAN	CAVIN4	sp|Q5BKX8|CAVN4_HUMAN Caveolae-associated protein 4 OS=Homo sapiens OX=9606 GN=CAVIN4 PE=1 SV=2	1.7505e+10
sp|P23528|COF1_HUMAN;sp|P60981-2|DEST_HUMAN	CFL1	sp|P23528|COF1_HUMAN Cofilin-1 OS=Homo sapiens OX=9606 GN=CFL1 PE=1 SV=3	1.73487e+10
sp|P09651-3|ROA1_HUMAN;sp|P09651-2|ROA1_HUMAN;sp|P09651|ROA1_HUMAN;sp|Q32P51|RA1L2_HUMAN	HNRNPA1	sp|P09651-3|ROA1_HUMAN Isoform 2 of Heterogeneous nuclear ribonucleoprotein A1 OS=Homo sapiens OX=9606 GN=HNRNPA1;sp|P09651-2|ROA1_HUMAN Isoform A1-A of Heterogeneous nuclear ribonucleoprotein A1 OS=Homo sapiens OX=9606 GN=HNRNPA1;sp|P09651|ROA1_HUMAN Hete	1.71723e+10
sp|O95292|VAPB_HUMAN;sp|O95292-2|VAPB_HUMAN	VAPB	sp|O95292|VAPB_HUMAN Vesicle-associated membrane protein-associated protein B/C OS=Homo sapiens OX=9606 GN=VAPB PE=1 SV=3	1.70004e+10
sp|Q04446|GLGB_HUMAN	GBE1	sp|Q04446|GLGB_HUMAN 1,4-alpha-glucan-branching enzyme OS=Homo sapiens OX=9606 GN=GBE1 PE=1 SV=3	1.55545e+10
sp|P22531|SPR2E_HUMAN;sp|Q96RM1|SPR2F_HUMAN	SPRR2E	sp|P22531|SPR2E_HUMAN Small proline-rich protein 2E OS=Homo sapiens OX=9606 GN=SPRR2E PE=2 SV=2	1.53872e+10
sp|Q9P0L0|VAPA_HUMAN;sp|Q9P0L0-2|VAPA_HUMAN	VAPA	sp|Q9P0L0|VAPA_HUMAN Vesicle-associated membrane protein-associated protein A OS=Homo sapiens OX=9606 GN=VAPA PE=1 SV=3;sp|Q9P0L0-2|VAPA_HUMAN Isoform 2 of Vesicle-associated membrane protein-associated protein A OS=Homo sapiens OX=9606 GN=VAPA	1.52876e+10
sp|P05109|S10A8_HUMAN	S100A8	sp|P05109|S10A8_HUMAN Protein S100-A8 OS=Homo sapiens OX=9606 GN=S100A8 PE=1 SV=1	1.47815e+10
sp|Q6QEF8-5|CORO6_HUMAN;sp|Q6QEF8|CORO6_HUMAN;sp|Q6QEF8-2|CORO6_HUMAN	CORO6	sp|Q6QEF8-5|CORO6_HUMAN Isoform 5 of Coronin-6 OS=Homo sapiens OX=9606 GN=CORO6;sp|Q6QEF8|CORO6_HUMAN Coronin-6 OS=Homo sapiens OX=9606 GN=CORO6 PE=1 SV=2	1.47467e+10
sp|P01024|CO3_HUMAN;CON__Q2UVX4;sp|O95568|MET18_HUMAN	C3	sp|P01024|CO3_HUMAN Complement C3 OS=Homo sapiens OX=9606 GN=C3 PE=1 SV=2	1.45591e+10
sp|O95210|STBD1_HUMAN	STBD1	sp|O95210|STBD1_HUMAN Starch-binding domain-containing protein 1 OS=Homo sapiens OX=9606 GN=STBD1 PE=1 SV=1	1.45148e+10
sp|P21912|SDHB_HUMAN	SDHB	sp|P21912|SDHB_HUMAN Succinate dehydrogenase [ubiquinone] iron-sulfur subunit, mitochondrial OS=Homo sapiens OX=9606 GN=SDHB PE=1 SV=3	1.42384e+10
sp|P47756|CAPZB_HUMAN;sp|P47756-2|CAPZB_HUMAN	CAPZB	sp|P47756|CAPZB_HUMAN F-actin-capping protein subunit beta OS=Homo sapiens OX=9606 GN=CAPZB PE=1 SV=4;sp|P47756-2|CAPZB_HUMAN Isoform 2 of F-actin-capping protein subunit beta OS=Homo sapiens OX=9606 GN=CAPZB	1.42332e+10
sp|P29692|EF1D_HUMAN;sp|P29692-3|EF1D_HUMAN;sp|P29692-2|EF1D_HUMAN;sp|P29692-4|EF1D_HUMAN	EEF1D	sp|P29692|EF1D_HUMAN Elongation factor 1-delta OS=Homo sapiens OX=9606 GN=EEF1D PE=1 SV=5;sp|P29692-3|EF1D_HUMAN Isoform 3 of Elongation factor 1-delta OS=Homo sapiens OX=9606 GN=EEF1D;sp|P29692-2|EF1D_HUMAN Isoform 2 of Elongation factor 1-delta OS=Homo s	1.39343e+10
sp|Q9BR39|JPH2_HUMAN;sp|Q9BR39-2|JPH2_HUMAN	JPH2	sp|Q9BR39|JPH2_HUMAN Junctophilin-2 OS=Homo sapiens OX=9606 GN=JPH2 PE=1 SV=2	1.37894e+10
sp|Q96JJ3-3|ELMO2_HUMAN;sp|Q96JJ3|ELMO2_HUMAN	ELMO2	sp|Q96JJ3-3|ELMO2_HUMAN Isoform 2 of Engulfment and cell motility protein 2 OS=Homo sapiens OX=9606 GN=ELMO2;sp|Q96JJ3|ELMO2_HUMAN Engulfment and cell motility protein 2 OS=Homo sapiens OX=9606 GN=ELMO2 PE=1 SV=2	1.37295e+10
sp|P35030-5|TRY3_HUMAN;sp|P35030-3|TRY3_HUMAN;sp|P35030-2|TRY3_HUMAN;sp|P35030-4|TRY3_HUMAN;sp|P35030|TRY3_HUMAN	PRSS3	sp|P35030-5|TRY3_HUMAN Isoform 5 of Trypsin-3 OS=Homo sapiens OX=9606 GN=PRSS3;sp|P35030-3|TRY3_HUMAN Isoform 3 of Trypsin-3 OS=Homo sapiens OX=9606 GN=PRSS3;sp|P35030-2|TRY3_HUMAN Isoform 2 of Trypsin-3 OS=Homo sapiens OX=9606 GN=PRSS3;sp|P35030-4|TRY3_HU	1.36726e+10
sp|O43678|NDUA2_HUMAN	NDUFA2	sp|O43678|NDUA2_HUMAN NADH dehydrogenase [ubiquinone] 1 alpha subcomplex subunit 2 OS=Homo sapiens OX=9606 GN=NDUFA2 PE=1 SV=3	1.36541e+10
sp|P49821-2|NDUV1_HUMAN;sp|P49821|NDUV1_HUMAN	NDUFV1	sp|P49821-2|NDUV1_HUMAN Isoform 2 of NADH dehydrogenase [ubiquinone] flavoprotein 1, mitochondrial OS=Homo sapiens OX=9606 GN=NDUFV1;sp|P49821|NDUV1_HUMAN NADH dehydrogenase [ubiquinone] flavoprotein 1, mitochondrial OS=Homo sapiens OX=9606 GN=NDUFV1 PE=1	1.36522e+10
sp|Q9NQC3|RTN4_HUMAN;sp|Q9NQC3-4|RTN4_HUMAN;sp|Q9NQC3-6|RTN4_HUMAN;sp|Q9NQC3-2|RTN4_HUMAN;sp|Q9NQC3-5|RTN4_HUMAN;sp|Q9NQC3-3|RTN4_HUMAN	RTN4	sp|Q9NQC3|RTN4_HUMAN Reticulon-4 OS=Homo sapiens OX=9606 GN=RTN4 PE=1 SV=2;sp|Q9NQC3-4|RTN4_HUMAN Isoform 6 of Reticulon-4 OS=Homo sapiens OX=9606 GN=RTN4;sp|Q9NQC3-6|RTN4_HUMAN Isoform D of Reticulon-4 OS=Homo sapiens OX=9606 GN=RTN4;sp|Q9NQC3-2|RTN4_HUMA	1.33952e+10
sp|P52272-2|HNRPM_HUMAN;sp|P52272|HNRPM_HUMAN	HNRNPM	sp|P52272-2|HNRPM_HUMAN Isoform 2 of Heterogeneous nuclear ribonucleoprotein M OS=Homo sapiens OX=9606 GN=HNRNPM;sp|P52272|HNRPM_HUMAN Heterogeneous nuclear ribonucleoprotein M OS=Homo sapiens OX=9606 GN=HNRNPM PE=1 SV=3	1.3158e+10
sp|P01009|A1AT_HUMAN;sp|P01009-2|A1AT_HUMAN;sp|P01009-3|A1AT_HUMAN;sp|P20848|A1ATR_HUMAN	SERPINA1	sp|P01009|A1AT_HUMAN Alpha-1-antitrypsin OS=Homo sapiens OX=9606 GN=SERPINA1 PE=1 SV=3;sp|P01009-2|A1AT_HUMAN Isoform 2 of Alpha-1-antitrypsin OS=Homo sapiens OX=9606 GN=SERPINA1	1.29552e+10
sp|P10515|ODP2_HUMAN	DLAT	sp|P10515|ODP2_HUMAN Dihydrolipoyllysine-residue acetyltransferase component of pyruvate dehydrogenase complex, mitochondrial OS=Homo sapiens OX=9606 GN=DLAT PE=1 SV=3	1.29311e+10
sp|P20807|CAN3_HUMAN;sp|P20807-3|CAN3_HUMAN;sp|P20807-4|CAN3_HUMAN;sp|P20807-2|CAN3_HUMAN;sp|P20807-5|CAN3_HUMAN	CAPN3	sp|P20807|CAN3_HUMAN Calpain-3 OS=Homo sapiens OX=9606 GN=CAPN3 PE=1 SV=2;sp|P20807-3|CAN3_HUMAN Isoform III of Calpain-3 OS=Homo sapiens OX=9606 GN=CAPN3;sp|P20807-4|CAN3_HUMAN Isoform IV of Calpain-3 OS=Homo sapiens OX=9606 GN=CAPN3	1.284e+10
sp|P28074-3|PSB5_HUMAN;sp|P28074|PSB5_HUMAN;sp|P28074-2|PSB5_HUMAN	PSMB5	sp|P28074-3|PSB5_HUMAN Isoform 3 of Proteasome subunit beta type-5 OS=Homo sapiens OX=9606 GN=PSMB5;sp|P28074|PSB5_HUMAN Proteasome subunit beta type-5 OS=Homo sapiens OX=9606 GN=PSMB5 PE=1 SV=3	1.28005e+10
sp|P50995-2|ANX11_HUMAN;sp|P50995|ANX11_HUMAN	ANXA11	sp|P50995-2|ANX11_HUMAN Isoform 2 of Annexin A11 OS=Homo sapiens OX=9606 GN=ANXA11;sp|P50995|ANX11_HUMAN Annexin A11 OS=Homo sapiens OX=9606 GN=ANXA11 PE=1 SV=1	1.272e+10
sp|Q8N142|PURA1_HUMAN;sp|Q8N142-2|PURA1_HUMAN	ADSS1	sp|Q8N142|PURA1_HUMAN Adenylosuccinate synthetase isozyme 1 OS=Homo sapiens OX=9606 GN=ADSS1 PE=1 SV=1;sp|Q8N142-2|PURA1_HUMAN Isoform 2 of Adenylosuccinate synthetase isozyme 1 OS=Homo sapiens OX=9606 GN=ADSS1	1.25569e+10
sp|O95425-4|SVIL_HUMAN;sp|O95425-3|SVIL_HUMAN;sp|O95425|SVIL_HUMAN;sp|O95425-2|SVIL_HUMAN	SVIL	sp|O95425-4|SVIL_HUMAN Isoform SV4 of Supervillin OS=Homo sapiens OX=9606 GN=SVIL;sp|O95425-3|SVIL_HUMAN Isoform SV3 of Supervillin OS=Homo sapiens OX=9606 GN=SVIL;sp|O95425|SVIL_HUMAN Supervillin OS=Homo sapiens OX=9606 GN=SVIL PE=1 SV=2;sp|O95425-2|SVIL_	1.24101e+10
sp|P27797|CALR_HUMAN	CALR	sp|P27797|CALR_HUMAN Calreticulin OS=Homo sapiens OX=9606 GN=CALR PE=1 SV=1	1.23987e+10
sp|P02462|CO4A1_HUMAN;sp|P29400|CO4A5_HUMAN;sp|P29400-2|CO4A5_HUMAN	COL4A1	sp|P02462|CO4A1_HUMAN Collagen alpha-1(IV) chain OS=Homo sapiens OX=9606 GN=COL4A1 PE=1 SV=4	1.23858e+10
sp|P14543-2|NID1_HUMAN;sp|P14543|NID1_HUMAN	NID1	sp|P14543-2|NID1_HUMAN Isoform 2 of Nidogen-1 OS=Homo sapiens OX=9606 GN=NID1;sp|P14543|NID1_HUMAN Nidogen-1 OS=Homo sapiens OX=9606 GN=NID1 PE=1 SV=3	1.23466e+10
sp|Q9Y4F1|FARP1_HUMAN;sp|Q9Y4F1-2|FARP1_HUMAN	FARP1	sp|Q9Y4F1|FARP1_HUMAN FERM, ARHGEF and pleckstrin domain-containing protein 1 OS=Homo sapiens OX=9606 GN=FARP1 PE=1 SV=1;sp|Q9Y4F1-2|FARP1_HUMAN Isoform 2 of FERM, ARHGEF and pleckstrin domain-containing protein 1 OS=Homo sapiens OX=9606 GN=FARP1	1.17857e+10
sp|Q9Y4I1-2|MYO5A_HUMAN;sp|Q9Y4I1|MYO5A_HUMAN;sp|Q9Y4I1-3|MYO5A_HUMAN;sp|Q9NQX4|MYO5C_HUMAN	MYO5A	sp|Q9Y4I1-2|MYO5A_HUMAN Isoform 2 of Unconventional myosin-Va OS=Homo sapiens OX=9606 GN=MYO5A;sp|Q9Y4I1|MYO5A_HUMAN Unconventional myosin-Va OS=Homo sapiens OX=9606 GN=MYO5A PE=1 SV=2;sp|Q9Y4I1-3|MYO5A_HUMAN Isoform 3 of Unconventional myosin-Va OS=Homo s	1.14924e+10
sp|Q14204|DYHC1_HUMAN	DYNC1H1	sp|Q14204|DYHC1_HUMAN Cytoplasmic dynein 1 heavy chain 1 OS=Homo sapiens OX=9606 GN=DYNC1H1 PE=1 SV=5	1.14827e+10
sp|P33121|ACSL1_HUMAN;sp|P33121-3|ACSL1_HUMAN;sp|P33121-2|ACSL1_HUMAN	ACSL1	sp|P33121|ACSL1_HUMAN Long-chain-fatty-acid--CoA ligase 1 OS=Homo sapiens OX=9606 GN=ACSL1 PE=1 SV=1;sp|P33121-3|ACSL1_HUMAN Isoform 3 of Long-chain-fatty-acid--CoA ligase 1 OS=Homo sapiens OX=9606 GN=ACSL1;sp|P33121-2|ACSL1_HUMAN Isoform 2 of Long-chain-f	1.12569e+10
sp|Q13813-2|SPTN1_HUMAN;sp|Q13813-3|SPTN1_HUMAN;sp|Q13813|SPTN1_HUMAN	SPTAN1	sp|Q13813-2|SPTN1_HUMAN Isoform 2 of Spectrin alpha chain, non-erythrocytic 1 OS=Homo sapiens OX=9606 GN=SPTAN1;sp|Q13813-3|SPTN1_HUMAN Isoform 3 of Spectrin alpha chain, non-erythrocytic 1 OS=Homo sapiens OX=9606 GN=SPTAN1;sp|Q13813|SPTN1_HUMAN Spectrin a	1.12068e+10
sp|Q9Y264-2|ANGP4_HUMAN;sp|Q9Y264|ANGP4_HUMAN	ANGPT4	sp|Q9Y264-2|ANGP4_HUMAN Isoform 2 of Angiopoietin-4 OS=Homo sapiens OX=9606 GN=ANGPT4;sp|Q9Y264|ANGP4_HUMAN Angiopoietin-4 OS=Homo sapiens OX=9606 GN=ANGPT4 PE=1 SV=1	1.11886e+10
sp|P18124|RL7_HUMAN	RPL7	sp|P18124|RL7_HUMAN 60S ribosomal protein L7 OS=Homo sapiens OX=9606 GN=RPL7 PE=1 SV=1	1.11666e+10
sp|P0DPI2-2|GAL3A_HUMAN;sp|A0A0B4J2D5-2|GAL3B_HUMAN;sp|P0DPI2|GAL3A_HUMAN;sp|A0A0B4J2D5|GAL3B_HUMAN	GATD3	sp|P0DPI2-2|GAL3A_HUMAN Isoform 2 of Glutamine amidotransferase-like class 1 domain-containing protein 3, mitochondrial OS=Homo sapiens OX=9606 GN=GATD3;sp|A0A0B4J2D5-2|GAL3B_HUMAN Isoform 2 of Putative glutamine amidotransferase-like class 1 domain-contai	1.10226e+10
sp|O14773-2|TPP1_HUMAN;sp|O14773|TPP1_HUMAN	TPP1	sp|O14773-2|TPP1_HUMAN Isoform 2 of Tripeptidyl-peptidase 1 OS=Homo sapiens OX=9606 GN=TPP1;sp|O14773|TPP1_HUMAN Tripeptidyl-peptidase 1 OS=Homo sapiens OX=9606 GN=TPP1 PE=1 SV=2	1.09397e+10
sp|P26641|EF1G_HUMAN;sp|P26641-2|EF1G_HUMAN	EEF1G	sp|P26641|EF1G_HUMAN Elongation factor 1-gamma OS=Homo sapiens OX=9606 GN=EEF1G PE=1 SV=3;sp|P26641-2|EF1G_HUMAN Isoform 2 of Elongation factor 1-gamma OS=Homo sapiens OX=9606 GN=EEF1G	1.09223e+10
sp|O95168|NDUB4_HUMAN;sp|O95168-2|NDUB4_HUMAN	NDUFB4	sp|O95168|NDUB4_HUMAN NADH dehydrogenase [ubiquinone] 1 beta subcomplex subunit 4 OS=Homo sapiens OX=9606 GN=NDUFB4 PE=1 SV=3;sp|O95168-2|NDUB4_HUMAN Isoform 2 of NADH dehydrogenase [ubiquinone] 1 beta subcomplex subunit 4 OS=Homo sapiens OX=9606 GN=NDUFB4	1.08766e+10
sp|P00915|CAH1_HUMAN	CA1	sp|P00915|CAH1_HUMAN Carbonic anhydrase 1 OS=Homo sapiens OX=9606 GN=CA1 PE=1 SV=2	1.08687e+10
sp|Q03252|LMNB2_HUMAN	LMNB2	sp|Q03252|LMNB2_HUMAN Lamin-B2 OS=Homo sapiens OX=9606 GN=LMNB2 PE=1 SV=4	1.08117e+10
sp|Q13200|PSMD2_HUMAN;sp|Q13200-3|PSMD2_HUMAN;sp|Q13200-2|PSMD2_HUMAN	PSMD2	sp|Q13200|PSMD2_HUMAN 26S proteasome non-ATPase regulatory subunit 2 OS=Homo sapiens OX=9606 GN=PSMD2 PE=1 SV=3;sp|Q13200-3|PSMD2_HUMAN Isoform 3 of 26S proteasome non-ATPase regulatory subunit 2 OS=Homo sapiens OX=9606 GN=PSMD2;sp|Q13200-2|PSMD2_HUMAN Iso	1.05915e+10
sp|Q14574-2|DSC3_HUMAN;sp|Q14574|DSC3_HUMAN	DSC3	sp|Q14574-2|DSC3_HUMAN Isoform 3B of Desmocollin-3 OS=Homo sapiens OX=9606 GN=DSC3;sp|Q14574|DSC3_HUMAN Desmocollin-3 OS=Homo sapiens OX=9606 GN=DSC3 PE=1 SV=3	1.04696e+10
sp|Q9NX63|MIC19_HUMAN	CHCHD3	sp|Q9NX63|MIC19_HUMAN MICOS complex subunit MIC19 OS=Homo sapiens OX=9606 GN=CHCHD3 PE=1 SV=1	1.03696e+10
sp|P49773|HINT1_HUMAN	HINT1	sp|P49773|HINT1_HUMAN Adenosine 5-monophosphoramidase HINT1 OS=Homo sapiens OX=9606 GN=HINT1 PE=1 SV=2	1.03316e+10
sp|O00483|NDUA4_HUMAN	NDUFA4	sp|O00483|NDUA4_HUMAN Cytochrome c oxidase subunit NDUFA4 OS=Homo sapiens OX=9606 GN=NDUFA4 PE=1 SV=1	1.01933e+10
sp|P02042|HBD_HUMAN;sp|P69892|HBG2_HUMAN;sp|P02100|HBE_HUMAN	HBD	sp|P02042|HBD_HUMAN Hemoglobin subunit delta OS=Homo sapiens OX=9606 GN=HBD PE=1 SV=2	1.00737e+10
sp|Q9UBQ7|GRHPR_HUMAN	GRHPR	sp|Q9UBQ7|GRHPR_HUMAN Glyoxylate reductase/hydroxypyruvate reductase OS=Homo sapiens OX=9606 GN=GRHPR PE=1 SV=1	1.0064e+10
sp|P02814|SMR3B_HUMAN	SMR3B	sp|P02814|SMR3B_HUMAN Submaxillary gland androgen-regulated protein 3B OS=Homo sapiens OX=9606 GN=SMR3B PE=1 SV=2	1.00513e+10
sp|Q8WXH0|SYNE2_HUMAN;sp|Q8WXH0-2|SYNE2_HUMAN;sp|Q8WXH0-7|SYNE2_HUMAN;sp|Q8WXH0-6|SYNE2_HUMAN;sp|Q8WXH0-11|SYNE2_HUMAN;sp|Q8WXH0-12|SYNE2_HUMAN;sp|Q8WXH0-5|SYNE2_HUMAN;sp|Q8WXH0-10|SYNE2_HUMAN;sp|Q8WXH0-4|SYNE2_HUMAN;sp|Q8WXH0-3|SYNE2_HUMAN;sp|Q8WXH0-13|SYNE2_HUMAN	SYNE2	sp|Q8WXH0|SYNE2_HUMAN Nesprin-2 OS=Homo sapiens OX=9606 GN=SYNE2 PE=1 SV=3;sp|Q8WXH0-2|SYNE2_HUMAN Isoform 2 of Nesprin-2 OS=Homo sapiens OX=9606 GN=SYNE2;sp|Q8WXH0-7|SYNE2_HUMAN Isoform 7 of Nesprin-2 OS=Homo sapiens OX=9606 GN=SYNE2	9.73831e+09
sp|P30084|ECHM_HUMAN	ECHS1	sp|P30084|ECHM_HUMAN Enoyl-CoA hydratase, mitochondrial OS=Homo sapiens OX=9606 GN=ECHS1 PE=1 SV=4	9.72085e+09
sp|P30048-2|PRDX3_HUMAN;sp|P30048|PRDX3_HUMAN	PRDX3	sp|P30048-2|PRDX3_HUMAN Isoform 2 of Thioredoxin-dependent peroxide reductase, mitochondrial OS=Homo sapiens OX=9606 GN=PRDX3;sp|P30048|PRDX3_HUMAN Thioredoxin-dependent peroxide reductase, mitochondrial OS=Homo sapiens OX=9606 GN=PRDX3 PE=1 SV=3	9.6423e+09
sp|P25788-2|PSA3_HUMAN;sp|P25788|PSA3_HUMAN	PSMA3	sp|P25788-2|PSA3_HUMAN Isoform 2 of Proteasome subunit alpha type-3 OS=Homo sapiens OX=9606 GN=PSMA3;sp|P25788|PSA3_HUMAN Proteasome subunit alpha type-3 OS=Homo sapiens OX=9606 GN=PSMA3 PE=1 SV=2	9.59124e+09
sp|P25686-2|DNJB2_HUMAN;sp|P25686|DNJB2_HUMAN	DNAJB2	sp|P25686-2|DNJB2_HUMAN Isoform 2 of DnaJ homolog subfamily B member 2 OS=Homo sapiens OX=9606 GN=DNAJB2;sp|P25686|DNJB2_HUMAN DnaJ homolog subfamily B member 2 OS=Homo sapiens OX=9606 GN=DNAJB2 PE=1 SV=3	9.58578e+09
sp|Q13838|DX39B_HUMAN;sp|Q13838-2|DX39B_HUMAN;sp|O00148|DX39A_HUMAN;sp|O00148-3|DX39A_HUMAN;sp|O00148-2|DX39A_HUMAN	DDX39B	sp|Q13838|DX39B_HUMAN Spliceosome RNA helicase DDX39B OS=Homo sapiens OX=9606 GN=DDX39B PE=1 SV=1;sp|Q13838-2|DX39B_HUMAN Isoform 2 of Spliceosome RNA helicase DDX39B OS=Homo sapiens OX=9606 GN=DDX39B;sp|O00148|DX39A_HUMAN ATP-dependent RNA helicase DDX39A	9.55485e+09
sp|Q9P0J0|NDUAD_HUMAN;sp|Q9P0J0-2|NDUAD_HUMAN	NDUFA13	sp|Q9P0J0|NDUAD_HUMAN NADH dehydrogenase [ubiquinone] 1 alpha subcomplex subunit 13 OS=Homo sapiens OX=9606 GN=NDUFA13 PE=1 SV=3;sp|Q9P0J0-2|NDUAD_HUMAN Isoform 2 of NADH dehydrogenase [ubiquinone] 1 alpha subcomplex subunit 13 OS=Homo sapiens OX=9606 GN=N	9.51691e+09
sp|Q0ZGT2-2|NEXN_HUMAN;sp|Q0ZGT2-4|NEXN_HUMAN;sp|Q0ZGT2|NEXN_HUMAN;sp|Q0ZGT2-3|NEXN_HUMAN	NEXN	sp|Q0ZGT2-2|NEXN_HUMAN Isoform 2 of Nexilin OS=Homo sapiens OX=9606 GN=NEXN;sp|Q0ZGT2-4|NEXN_HUMAN Isoform 4 of Nexilin OS=Homo sapiens OX=9606 GN=NEXN;sp|Q0ZGT2|NEXN_HUMAN Nexilin OS=Homo sapiens OX=9606 GN=NEXN PE=1 SV=1;sp|Q0ZGT2-3|NEXN_HUMAN Isoform 3	9.45623e+09
sp|P07910-2|HNRPC_HUMAN;sp|P07910-4|HNRPC_HUMAN;sp|P07910|HNRPC_HUMAN;sp|P07910-3|HNRPC_HUMAN	HNRNPC	sp|P07910-2|HNRPC_HUMAN Isoform C1 of Heterogeneous nuclear ribonucleoproteins C1/C2 OS=Homo sapiens OX=9606 GN=HNRNPC;sp|P07910-4|HNRPC_HUMAN Isoform 4 of Heterogeneous nuclear ribonucleoproteins C1/C2 OS=Homo sapiens OX=9606 GN=HNRNPC;sp|P07910|HNRPC_HUM	9.43237e+09
sp|P62701|RS4X_HUMAN;sp|Q8TD47|RS4Y2_HUMAN;sp|P22090|RS4Y1_HUMAN	RPS4X	sp|P62701|RS4X_HUMAN 40S ribosomal protein S4, X isoform OS=Homo sapiens OX=9606 GN=RPS4X PE=1 SV=2	9.42889e+09
sp|P36578|RL4_HUMAN	RPL4	sp|P36578|RL4_HUMAN 60S ribosomal protein L4 OS=Homo sapiens OX=9606 GN=RPL4 PE=1 SV=5	9.34691e+09
sp|P14618|KPYM_HUMAN;sp|P14618-3|KPYM_HUMAN	PKM	sp|P14618|KPYM_HUMAN Pyruvate kinase PKM OS=Homo sapiens OX=9606 GN=PKM PE=1 SV=4;sp|P14618-3|KPYM_HUMAN Isoform 3 of Pyruvate kinase PKM OS=Homo sapiens OX=9606 GN=PKM	9.29707e+09
sp|P01833|PIGR_HUMAN	PIGR	sp|P01833|PIGR_HUMAN Polymeric immunoglobulin receptor OS=Homo sapiens OX=9606 GN=PIGR PE=1 SV=4	9.17997e+09
sp|O75380|NDUS6_HUMAN	NDUFS6	sp|O75380|NDUS6_HUMAN NADH dehydrogenase [ubiquinone] iron-sulfur protein 6, mitochondrial OS=Homo sapiens OX=9606 GN=NDUFS6 PE=1 SV=1	9.05471e+09
sp|P27482|CALL3_HUMAN	CALML3	sp|P27482|CALL3_HUMAN Calmodulin-like protein 3 OS=Homo sapiens OX=9606 GN=CALML3 PE=1 SV=2	8.99306e+09
sp|P14854|CX6B1_HUMAN	COX6B1	sp|P14854|CX6B1_HUMAN Cytochrome c oxidase subunit 6B1 OS=Homo sapiens OX=9606 GN=COX6B1 PE=1 SV=2	8.86798e+09
sp|P05090|APOD_HUMAN	APOD	sp|P05090|APOD_HUMAN Apolipoprotein D OS=Homo sapiens OX=9606 GN=APOD PE=1 SV=1	8.8627e+09
sp|Q13501|SQSTM_HUMAN;sp|Q13501-2|SQSTM_HUMAN	SQSTM1	sp|Q13501|SQSTM_HUMAN Sequestosome-1 OS=Homo sapiens OX=9606 GN=SQSTM1 PE=1 SV=1;sp|Q13501-2|SQSTM_HUMAN Isoform 2 of Sequestosome-1 OS=Homo sapiens OX=9606 GN=SQSTM1	8.72181e+09
sp|Q8NB12|SMYD1_HUMAN	SMYD1	sp|Q8NB12|SMYD1_HUMAN Histone-lysine N-methyltransferase SMYD1 OS=Homo sapiens OX=9606 GN=SMYD1 PE=1 SV=1	8.66746e+09
sp|P55822|SH3BG_HUMAN;sp|P55822-2|SH3BG_HUMAN	SH3BGR	sp|P55822|SH3BG_HUMAN SH3 domain-binding glutamic acid-rich protein OS=Homo sapiens OX=9606 GN=SH3BGR PE=2 SV=3;sp|P55822-2|SH3BG_HUMAN Isoform 2 of SH3 domain-binding glutamic acid-rich protein OS=Homo sapiens OX=9606 GN=SH3BGR	8.62211e+09
sp|P14927|QCR7_HUMAN;sp|P14927-2|QCR7_HUMAN	UQCRB	sp|P14927|QCR7_HUMAN Cytochrome b-c1 complex subunit 7 OS=Homo sapiens OX=9606 GN=UQCRB PE=1 SV=2;sp|P14927-2|QCR7_HUMAN Isoform 2 of Cytochrome b-c1 complex subunit 7 OS=Homo sapiens OX=9606 GN=UQCRB	8.61833e+09
sp|Q6ZVX7|FBX50_HUMAN	NCCRP1	sp|Q6ZVX7|FBX50_HUMAN F-box only protein 50 OS=Homo sapiens OX=9606 GN=NCCRP1 PE=1 SV=1	8.44911e+09
sp|Q8IWX7|UN45B_HUMAN;sp|Q8IWX7-3|UN45B_HUMAN;sp|Q8IWX7-2|UN45B_HUMAN	UNC45B	sp|Q8IWX7|UN45B_HUMAN Protein unc-45 homolog B OS=Homo sapiens OX=9606 GN=UNC45B PE=1 SV=1;sp|Q8IWX7-3|UN45B_HUMAN Isoform 3 of Protein unc-45 homolog B OS=Homo sapiens OX=9606 GN=UNC45B;sp|Q8IWX7-2|UN45B_HUMAN Isoform 2 of Protein unc-45 homolog B OS=Homo	8.36253e+09
sp|O14639-5|ABLM1_HUMAN;sp|O14639-6|ABLM1_HUMAN;sp|O14639-3|ABLM1_HUMAN;sp|O14639-2|ABLM1_HUMAN;sp|O14639|ABLM1_HUMAN;sp|O14639-4|ABLM1_HUMAN	ABLIM1	sp|O14639-5|ABLM1_HUMAN Isoform 5 of Actin-binding LIM protein 1 OS=Homo sapiens OX=9606 GN=ABLIM1;sp|O14639-6|ABLM1_HUMAN Isoform 6 of Actin-binding LIM protein 1 OS=Homo sapiens OX=9606 GN=ABLIM1;sp|O14639-3|ABLM1_HUMAN Isoform 3 of Actin-binding LIM pro	8.31781e+09
sp|P15121|ALDR_HUMAN;sp|C9JRZ8|AK1BF_HUMAN;sp|C9JRZ8-2|AK1BF_HUMAN	AKR1B1	sp|P15121|ALDR_HUMAN Aldo-keto reductase family 1 member B1 OS=Homo sapiens OX=9606 GN=AKR1B1 PE=1 SV=3	8.30029e+09
sp|Q13424|SNTA1_HUMAN;sp|Q13424-2|SNTA1_HUMAN	SNTA1	sp|Q13424|SNTA1_HUMAN Alpha-1-syntrophin OS=Homo sapiens OX=9606 GN=SNTA1 PE=1 SV=1;sp|Q13424-2|SNTA1_HUMAN Isoform 2 of Alpha-1-syntrophin OS=Homo sapiens OX=9606 GN=SNTA1	8.19852e+09
sp|Q14195|DPYL3_HUMAN;sp|Q14195-2|DPYL3_HUMAN;sp|Q14194|DPYL1_HUMAN;sp|Q14194-2|DPYL1_HUMAN;sp|Q14117|DPYS_HUMAN	DPYSL3	sp|Q14195|DPYL3_HUMAN Dihydropyrimidinase-related protein 3 OS=Homo sapiens OX=9606 GN=DPYSL3 PE=1 SV=1;sp|Q14195-2|DPYL3_HUMAN Isoform LCRMP-4 of Dihydropyrimidinase-related protein 3 OS=Homo sapiens OX=9606 GN=DPYSL3	8.11958e+09
sp|Q96QA5|GSDMA_HUMAN	GSDMA	sp|Q96QA5|GSDMA_HUMAN Gasdermin-A OS=Homo sapiens OX=9606 GN=GSDMA PE=1 SV=4	8.04607e+09
sp|O43852-9|CALU_HUMAN;sp|O43852-15|CALU_HUMAN;sp|O43852-5|CALU_HUMAN;sp|O43852-2|CALU_HUMAN;sp|O43852|CALU_HUMAN;sp|O43852-4|CALU_HUMAN;sp|O43852-3|CALU_HUMAN;sp|O43852-6|CALU_HUMAN;sp|O43852-8|CALU_HUMAN	CALU	sp|O43852-9|CALU_HUMAN Isoform 9 of Calumenin OS=Homo sapiens OX=9606 GN=CALU;sp|O43852-15|CALU_HUMAN Isoform 15 of Calumenin OS=Homo sapiens OX=9606 GN=CALU;sp|O43852-5|CALU_HUMAN Isoform 5 of Calumenin OS=Homo sapiens OX=9606 GN=CALU;sp|O43852-2|CALU_HUM	8.02614e+09
sp|P04080|CYTB_HUMAN	CSTB	sp|P04080|CYTB_HUMAN Cystatin-B OS=Homo sapiens OX=9606 GN=CSTB PE=1 SV=2	7.96953e+09
sp|P21399|ACOHC_HUMAN	ACO1	sp|P21399|ACOHC_HUMAN Cytoplasmic aconitate hydratase OS=Homo sapiens OX=9606 GN=ACO1 PE=1 SV=3	7.93259e+09
sp|P01023|A2MG_HUMAN;sp|P20742-2|PZP_HUMAN;CON__ENSEMBL:ENSBTAP00000024146;sp|P20742|PZP_HUMAN	A2M	sp|P01023|A2MG_HUMAN Alpha-2-macroglobulin OS=Homo sapiens OX=9606 GN=A2M PE=1 SV=3	7.90825e+09
sp|Q5VTE0|EF1A3_HUMAN;sp|P68104|EF1A1_HUMAN	EEF1A1P5	sp|Q5VTE0|EF1A3_HUMAN Putative elongation factor 1-alpha-like 3 OS=Homo sapiens OX=9606 GN=EEF1A1P5 PE=5 SV=1;sp|P68104|EF1A1_HUMAN Elongation factor 1-alpha 1 OS=Homo sapiens OX=9606 GN=EEF1A1 PE=1 SV=1	7.90393e+09
sp|Q15773|MLF2_HUMAN	MLF2	sp|Q15773|MLF2_HUMAN Myeloid leukemia factor 2 OS=Homo sapiens OX=9606 GN=MLF2 PE=1 SV=1	7.74416e+09
sp|P18859|ATP5J_HUMAN;sp|P18859-2|ATP5J_HUMAN	ATP5PF	sp|P18859|ATP5J_HUMAN ATP synthase-coupling factor 6, mitochondrial OS=Homo sapiens OX=9606 GN=ATP5PF PE=1 SV=1;sp|P18859-2|ATP5J_HUMAN Isoform 2 of ATP synthase-coupling factor 6, mitochondrial OS=Homo sapiens OX=9606 GN=ATP5PF	7.72957e+09
sp|P13489|RINI_HUMAN	RNH1	sp|P13489|RINI_HUMAN Ribonuclease inhibitor OS=Homo sapiens OX=9606 GN=RNH1 PE=1 SV=2	7.63965e+09
sp|Q99733|NP1L4_HUMAN;sp|Q99733-2|NP1L4_HUMAN	NAP1L4	sp|Q99733|NP1L4_HUMAN Nucleosome assembly protein 1-like 4 OS=Homo sapiens OX=9606 GN=NAP1L4 PE=1 SV=1;sp|Q99733-2|NP1L4_HUMAN Isoform 2 of Nucleosome assembly protein 1-like 4 OS=Homo sapiens OX=9606 GN=NAP1L4	7.54007e+09
sp|Q96L96|ALPK3_HUMAN	ALPK3	sp|Q96L96|ALPK3_HUMAN Alpha-protein kinase 3 OS=Homo sapiens OX=9606 GN=ALPK3 PE=1 SV=2	7.38133e+09
sp|P55786|PSA_HUMAN;sp|P55786-2|PSA_HUMAN;sp|A6NEC2|PSAL_HUMAN;sp|A6NEC2-3|PSAL_HUMAN;sp|A6NEC2-2|PSAL_HUMAN	NPEPPS	sp|P55786|PSA_HUMAN Puromycin-sensitive aminopeptidase OS=Homo sapiens OX=9606 GN=NPEPPS PE=1 SV=2;sp|P55786-2|PSA_HUMAN Isoform 2 of Puromycin-sensitive aminopeptidase OS=Homo sapiens OX=9606 GN=NPEPPS	7.27007e+09
sp|Q13557-8|KCC2D_HUMAN;sp|Q13557-12|KCC2D_HUMAN;sp|Q13557-9|KCC2D_HUMAN;sp|Q13557-10|KCC2D_HUMAN;sp|Q13557-5|KCC2D_HUMAN;sp|Q13557|KCC2D_HUMAN;sp|Q13557-3|KCC2D_HUMAN;sp|Q13557-6|KCC2D_HUMAN;sp|Q13557-4|KCC2D_HUMAN;sp|Q13557-11|KCC2D_HUMAN	CAMK2D	sp|Q13557-8|KCC2D_HUMAN Isoform Delta 6 of Calcium/calmodulin-dependent protein kinase type II subunit delta OS=Homo sapiens OX=9606 GN=CAMK2D;sp|Q13557-12|KCC2D_HUMAN Isoform Delta 12 of Calcium/calmodulin-dependent protein kinase type II subunit delta OS	7.17372e+09
sp|P13533|MYH6_HUMAN	MYH6	sp|P13533|MYH6_HUMAN Myosin-6 OS=Homo sapiens OX=9606 GN=MYH6 PE=1 SV=5	7.10039e+09
sp|P50402|EMD_HUMAN	EMD	sp|P50402|EMD_HUMAN Emerin OS=Homo sapiens OX=9606 GN=EMD PE=1 SV=1	7.09486e+09
sp|Q9P2R7-2|SUCB1_HUMAN;sp|Q9P2R7|SUCB1_HUMAN	SUCLA2	sp|Q9P2R7-2|SUCB1_HUMAN Isoform 2 of Succinate--CoA ligase [ADP-forming] subunit beta, mitochondrial OS=Homo sapiens OX=9606 GN=SUCLA2;sp|Q9P2R7|SUCB1_HUMAN Succinate--CoA ligase [ADP-forming] subunit beta, mitochondrial OS=Homo sapiens OX=9606 GN=SUCLA2 P	6.97339e+09
sp|O75367-2|H2AY_HUMAN;sp|O75367-3|H2AY_HUMAN;sp|O75367|H2AY_HUMAN;sp|Q9P0M6|H2AW_HUMAN	MACROH2A1	sp|O75367-2|H2AY_HUMAN Isoform 1 of Core histone macro-H2A.1 OS=Homo sapiens OX=9606 GN=MACROH2A1;sp|O75367-3|H2AY_HUMAN Isoform 3 of Core histone macro-H2A.1 OS=Homo sapiens OX=9606 GN=MACROH2A1;sp|O75367|H2AY_HUMAN Core histone macro-H2A.1 OS=Homo sapien	6.9504e+09
sp|P25786|PSA1_HUMAN;sp|P25786-2|PSA1_HUMAN	PSMA1	sp|P25786|PSA1_HUMAN Proteasome subunit alpha type-1 OS=Homo sapiens OX=9606 GN=PSMA1 PE=1 SV=1;sp|P25786-2|PSA1_HUMAN Isoform Long of Proteasome subunit alpha type-1 OS=Homo sapiens OX=9606 GN=PSMA1	6.90259e+09
sp|O75342|LX12B_HUMAN	ALOX12B	sp|O75342|LX12B_HUMAN Arachidonate 12-lipoxygenase, 12R-type OS=Homo sapiens OX=9606 GN=ALOX12B PE=1 SV=1	6.83567e+09
sp|P25787|PSA2_HUMAN	PSMA2	sp|P25787|PSA2_HUMAN Proteasome subunit alpha type-2 OS=Homo sapiens OX=9606 GN=PSMA2 PE=1 SV=2	6.79679e+09
sp|Q86XA9|HTR5A_HUMAN;sp|Q86XA9-2|HTR5A_HUMAN	HEATR5A	sp|Q86XA9|HTR5A_HUMAN HEAT repeat-containing protein 5A OS=Homo sapiens OX=9606 GN=HEATR5A PE=1 SV=2;sp|Q86XA9-2|HTR5A_HUMAN Isoform 2 of HEAT repeat-containing protein 5A OS=Homo sapiens OX=9606 GN=HEATR5A	6.70356e+09
sp|P06703|S10A6_HUMAN	S100A6	sp|P06703|S10A6_HUMAN Protein S100-A6 OS=Homo sapiens OX=9606 GN=S100A6 PE=1 SV=1	6.70102e+09
sp|O75155|CAND2_HUMAN;sp|O75155-2|CAND2_HUMAN;sp|Q86VP6-2|CAND1_HUMAN;sp|Q86VP6|CAND1_HUMAN	CAND2	sp|O75155|CAND2_HUMAN Cullin-associated NEDD8-dissociated protein 2 OS=Homo sapiens OX=9606 GN=CAND2 PE=1 SV=3;sp|O75155-2|CAND2_HUMAN Isoform 2 of Cullin-associated NEDD8-dissociated protein 2 OS=Homo sapiens OX=9606 GN=CAND2	6.66337e+09
sp|Q8N3L3|TXLNB_HUMAN	TXLNB	sp|Q8N3L3|TXLNB_HUMAN Beta-taxilin OS=Homo sapiens OX=9606 GN=TXLNB PE=1 SV=3	6.64075e+09
sp|Q9Y490|TLN1_HUMAN	TLN1	sp|Q9Y490|TLN1_HUMAN Talin-1 OS=Homo sapiens OX=9606 GN=TLN1 PE=1 SV=3	6.62222e+09
sp|P63261|ACTG_HUMAN	ACTG1	sp|P63261|ACTG_HUMAN Actin, cytoplasmic 2 OS=Homo sapiens OX=9606 GN=ACTG1 PE=1 SV=1	6.5303e+09
sp|Q8WZ42-13|TITIN_HUMAN	#N/A	sp|Q8WZ42-13|TITIN_HUMAN Isoform 13 of Titin OS=Homo sapiens OX=9606 GN=TTN	6.3988e+09
sp|Q6P5Q4|LMOD2_HUMAN;sp|Q6P5Q4-3|LMOD2_HUMAN;sp|Q6P5Q4-2|LMOD2_HUMAN	LMOD2	sp|Q6P5Q4|LMOD2_HUMAN Leiomodin-2 OS=Homo sapiens OX=9606 GN=LMOD2 PE=1 SV=2	6.30173e+09
sp|P61088|UBE2N_HUMAN;sp|Q5JXB2|UE2NL_HUMAN	UBE2N	sp|P61088|UBE2N_HUMAN Ubiquitin-conjugating enzyme E2 N OS=Homo sapiens OX=9606 GN=UBE2N PE=1 SV=1;sp|Q5JXB2|UE2NL_HUMAN Putative ubiquitin-conjugating enzyme E2 N-like OS=Homo sapiens OX=9606 GN=UBE2NL PE=1 SV=1	6.22629e+09
sp|Q93077|H2A1C_HUMAN;sp|Q7L7L0|H2A3_HUMAN;sp|P04908|H2A1B_HUMAN	H2AC6	sp|Q93077|H2A1C_HUMAN Histone H2A type 1-C OS=Homo sapiens OX=9606 GN=H2AC6 PE=1 SV=3;sp|Q7L7L0|H2A3_HUMAN Histone H2A type 3 OS=Homo sapiens OX=9606 GN=H2AW PE=1 SV=3;sp|P04908|H2A1B_HUMAN Histone H2A type 1-B/E OS=Homo sapiens OX=9606 GN=H2AC4 PE=1 SV=2	6.18357e+09
sp|O60763|USO1_HUMAN;sp|O60763-2|USO1_HUMAN	USO1	sp|O60763|USO1_HUMAN General vesicular transport factor p115 OS=Homo sapiens OX=9606 GN=USO1 PE=1 SV=2;sp|O60763-2|USO1_HUMAN Isoform 2 of General vesicular transport factor p115 OS=Homo sapiens OX=9606 GN=USO1	6.14221e+09
sp|P30101|PDIA3_HUMAN	PDIA3	sp|P30101|PDIA3_HUMAN Protein disulfide-isomerase A3 OS=Homo sapiens OX=9606 GN=PDIA3 PE=1 SV=4	6.10485e+09
sp|Q00839-2|HNRPU_HUMAN;sp|Q00839|HNRPU_HUMAN	HNRNPU	sp|Q00839-2|HNRPU_HUMAN Isoform 2 of Heterogeneous nuclear ribonucleoprotein U OS=Homo sapiens OX=9606 GN=HNRNPU;sp|Q00839|HNRPU_HUMAN Heterogeneous nuclear ribonucleoprotein U OS=Homo sapiens OX=9606 GN=HNRNPU PE=1 SV=6	6.07167e+09
sp|P15311|EZRI_HUMAN	EZR	sp|P15311|EZRI_HUMAN Ezrin OS=Homo sapiens OX=9606 GN=EZR PE=1 SV=4	6.04272e+09
sp|P50395-2|GDIB_HUMAN;sp|P50395|GDIB_HUMAN	GDI2	sp|P50395-2|GDIB_HUMAN Isoform 2 of Rab GDP dissociation inhibitor beta OS=Homo sapiens OX=9606 GN=GDI2;sp|P50395|GDIB_HUMAN Rab GDP dissociation inhibitor beta OS=Homo sapiens OX=9606 GN=GDI2 PE=1 SV=2	6.03122e+09
sp|Q16610-2|ECM1_HUMAN;sp|Q16610|ECM1_HUMAN;sp|Q16610-4|ECM1_HUMAN;sp|Q16610-3|ECM1_HUMAN	ECM1	sp|Q16610-2|ECM1_HUMAN Isoform 2 of Extracellular matrix protein 1 OS=Homo sapiens OX=9606 GN=ECM1;sp|Q16610|ECM1_HUMAN Extracellular matrix protein 1 OS=Homo sapiens OX=9606 GN=ECM1 PE=1 SV=2;sp|Q16610-4|ECM1_HUMAN Isoform 4 of Extracellular matrix protei	6.01511e+09
sp|O95831-3|AIFM1_HUMAN;sp|O95831|AIFM1_HUMAN;sp|O95831-2|AIFM1_HUMAN;sp|O95831-5|AIFM1_HUMAN;sp|O95831-4|AIFM1_HUMAN	AIFM1	sp|O95831-3|AIFM1_HUMAN Isoform 3 of Apoptosis-inducing factor 1, mitochondrial OS=Homo sapiens OX=9606 GN=AIFM1;sp|O95831|AIFM1_HUMAN Apoptosis-inducing factor 1, mitochondrial OS=Homo sapiens OX=9606 GN=AIFM1 PE=1 SV=1;sp|O95831-2|AIFM1_HUMAN Isoform 2 o	5.93316e+09
sp|Q9UGM3-9|DMBT1_HUMAN;sp|Q9UGM3-4|DMBT1_HUMAN;sp|Q9UGM3-8|DMBT1_HUMAN;sp|Q9UGM3-2|DMBT1_HUMAN;sp|Q9UGM3-5|DMBT1_HUMAN;sp|Q9UGM3-3|DMBT1_HUMAN;sp|Q9UGM3|DMBT1_HUMAN;sp|Q9UGM3-7|DMBT1_HUMAN;sp|Q9UGM3-6|DMBT1_HUMAN	DMBT1	sp|Q9UGM3-9|DMBT1_HUMAN Isoform 9 of Deleted in malignant brain tumors 1 protein OS=Homo sapiens OX=9606 GN=DMBT1;sp|Q9UGM3-4|DMBT1_HUMAN Isoform 4 of Deleted in malignant brain tumors 1 protein OS=Homo sapiens OX=9606 GN=DMBT1;sp|Q9UGM3-8|DMBT1_HUMAN Isof	5.91419e+09
sp|P01591|IGJ_HUMAN	JCHAIN	sp|P01591|IGJ_HUMAN Immunoglobulin J chain OS=Homo sapiens OX=9606 GN=JCHAIN PE=1 SV=4	5.85207e+09
sp|P42126-2|ECI1_HUMAN;sp|P42126|ECI1_HUMAN	ECI1	sp|P42126-2|ECI1_HUMAN Isoform 2 of Enoyl-CoA delta isomerase 1, mitochondrial OS=Homo sapiens OX=9606 GN=ECI1;sp|P42126|ECI1_HUMAN Enoyl-CoA delta isomerase 1, mitochondrial OS=Homo sapiens OX=9606 GN=ECI1 PE=1 SV=1	5.82808e+09
sp|P09543-2|CN37_HUMAN;sp|P09543|CN37_HUMAN	CNP	sp|P09543-2|CN37_HUMAN Isoform CNPI of 2,3-cyclic-nucleotide 3-phosphodiesterase OS=Homo sapiens OX=9606 GN=CNP;sp|P09543|CN37_HUMAN 2,3-cyclic-nucleotide 3-phosphodiesterase OS=Homo sapiens OX=9606 GN=CNP PE=1 SV=2	5.82393e+09
sp|P10636|TAU_HUMAN;sp|P10636-9|TAU_HUMAN	MAPT	sp|P10636|TAU_HUMAN Microtubule-associated protein tau OS=Homo sapiens OX=9606 GN=MAPT PE=1 SV=5;sp|P10636-9|TAU_HUMAN Isoform Tau-G of Microtubule-associated protein tau OS=Homo sapiens OX=9606 GN=MAPT	5.80403e+09
sp|P26678|PPLA_HUMAN	PLN	sp|P26678|PPLA_HUMAN Cardiac phospholamban OS=Homo sapiens OX=9606 GN=PLN PE=1 SV=1	5.74351e+09
sp|Q07020-2|RL18_HUMAN;sp|Q07020|RL18_HUMAN	RPL18	sp|Q07020-2|RL18_HUMAN Isoform 2 of 60S ribosomal protein L18 OS=Homo sapiens OX=9606 GN=RPL18;sp|Q07020|RL18_HUMAN 60S ribosomal protein L18 OS=Homo sapiens OX=9606 GN=RPL18 PE=1 SV=2	5.73155e+09
sp|Q6YN16|HSDL2_HUMAN;sp|Q6YN16-2|HSDL2_HUMAN	HSDL2	sp|Q6YN16|HSDL2_HUMAN Hydroxysteroid dehydrogenase-like protein 2 OS=Homo sapiens OX=9606 GN=HSDL2 PE=1 SV=1;sp|Q6YN16-2|HSDL2_HUMAN Isoform 2 of Hydroxysteroid dehydrogenase-like protein 2 OS=Homo sapiens OX=9606 GN=HSDL2	5.67099e+09
sp|P56134-4|ATPK_HUMAN;sp|P56134-2|ATPK_HUMAN;sp|P56134-3|ATPK_HUMAN;sp|P56134|ATPK_HUMAN	ATP5MF	sp|P56134-4|ATPK_HUMAN Isoform 4 of ATP synthase subunit f, mitochondrial OS=Homo sapiens OX=9606 GN=ATP5MF;sp|P56134-2|ATPK_HUMAN Isoform 2 of ATP synthase subunit f, mitochondrial OS=Homo sapiens OX=9606 GN=ATP5MF;sp|P56134-3|ATPK_HUMAN Isoform 3 of ATP	5.65654e+09
sp|Q6E0U4-3|DMKN_HUMAN;sp|Q6E0U4-5|DMKN_HUMAN;sp|Q6E0U4-6|DMKN_HUMAN;sp|Q6E0U4|DMKN_HUMAN;CON__A3EZ82;sp|Q6E0U4-7|DMKN_HUMAN;sp|Q6E0U4-4|DMKN_HUMAN;sp|Q6E0U4-16|DMKN_HUMAN;sp|Q6E0U4-2|DMKN_HUMAN;CON__A3EZ79	DMKN	sp|Q6E0U4-3|DMKN_HUMAN Isoform 3 of Dermokine OS=Homo sapiens OX=9606 GN=DMKN;sp|Q6E0U4-5|DMKN_HUMAN Isoform 5 of Dermokine OS=Homo sapiens OX=9606 GN=DMKN;sp|Q6E0U4-6|DMKN_HUMAN Isoform 6 of Dermokine OS=Homo sapiens OX=9606 GN=DMKN;sp|Q6E0U4|DMKN_HUMAN D	5.56642e+09
sp|O95298-2|NDUC2_HUMAN;sp|O95298|NDUC2_HUMAN;sp|O95298-3|NDUC2_HUMAN;sp|E9PQ53|NDUCR_HUMAN	NDUFC2	sp|O95298-2|NDUC2_HUMAN Isoform 4 of NADH dehydrogenase [ubiquinone] 1 subunit C2 OS=Homo sapiens OX=9606 GN=NDUFC2;sp|O95298|NDUC2_HUMAN NADH dehydrogenase [ubiquinone] 1 subunit C2 OS=Homo sapiens OX=9606 GN=NDUFC2 PE=1 SV=1;sp|O95298-3|NDUC2_HUMAN Isofo	5.48454e+09
sp|Q9H6F2|TM38A_HUMAN	TMEM38A	sp|Q9H6F2|TM38A_HUMAN Trimeric intracellular cation channel type A OS=Homo sapiens OX=9606 GN=TMEM38A PE=1 SV=1	5.36273e+09
sp|P54289-4|CA2D1_HUMAN;sp|P54289-5|CA2D1_HUMAN;sp|P54289|CA2D1_HUMAN;sp|P54289-3|CA2D1_HUMAN;sp|P54289-2|CA2D1_HUMAN	CACNA2D1	sp|P54289-4|CA2D1_HUMAN Isoform 4 of Voltage-dependent calcium channel subunit alpha-2/delta-1 OS=Homo sapiens OX=9606 GN=CACNA2D1;sp|P54289-5|CA2D1_HUMAN Isoform 5 of Voltage-dependent calcium channel subunit alpha-2/delta-1 OS=Homo sapiens OX=9606 GN=CAC	5.30998e+09
sp|Q03135|CAV1_HUMAN;sp|Q03135-2|CAV1_HUMAN	CAV1	sp|Q03135|CAV1_HUMAN Caveolin-1 OS=Homo sapiens OX=9606 GN=CAV1 PE=1 SV=4;sp|Q03135-2|CAV1_HUMAN Isoform 2 of Caveolin-1 OS=Homo sapiens OX=9606 GN=CAV1	5.25916e+09
sp|Q9H0E2|TOLIP_HUMAN;sp|Q9H0E2-2|TOLIP_HUMAN	TOLLIP	sp|Q9H0E2|TOLIP_HUMAN Toll-interacting protein OS=Homo sapiens OX=9606 GN=TOLLIP PE=1 SV=1	5.19629e+09
sp|P00738|HPT_HUMAN;sp|P00738-2|HPT_HUMAN;sp|P00739|HPTR_HUMAN;sp|P00739-2|HPTR_HUMAN	HP	sp|P00738|HPT_HUMAN Haptoglobin OS=Homo sapiens OX=9606 GN=HP PE=1 SV=1;sp|P00738-2|HPT_HUMAN Isoform 2 of Haptoglobin OS=Homo sapiens OX=9606 GN=HP;sp|P00739|HPTR_HUMAN Haptoglobin-related protein OS=Homo sapiens OX=9606 GN=HPR PE=2 SV=2;sp|P00739-2|HPTR_	5.14415e+09
sp|P61026|RAB10_HUMAN;sp|P51153|RAB13_HUMAN	RAB10	sp|P61026|RAB10_HUMAN Ras-related protein Rab-10 OS=Homo sapiens OX=9606 GN=RAB10 PE=1 SV=1	5.14274e+09
sp|P05198|IF2A_HUMAN	EIF2S1	sp|P05198|IF2A_HUMAN Eukaryotic translation initiation factor 2 subunit 1 OS=Homo sapiens OX=9606 GN=EIF2S1 PE=1 SV=3	5.12123e+09
sp|P27338|AOFB_HUMAN;sp|P27338-2|AOFB_HUMAN;sp|P21397-2|AOFA_HUMAN;sp|P21397|AOFA_HUMAN	MAOB	sp|P27338|AOFB_HUMAN Amine oxidase [flavin-containing] B OS=Homo sapiens OX=9606 GN=MAOB PE=1 SV=3;sp|P27338-2|AOFB_HUMAN Isoform 2 of Amine oxidase [flavin-containing] B OS=Homo sapiens OX=9606 GN=MAOB	5.09865e+09
sp|P38117|ETFB_HUMAN;sp|P38117-2|ETFB_HUMAN	ETFB	sp|P38117|ETFB_HUMAN Electron transfer flavoprotein subunit beta OS=Homo sapiens OX=9606 GN=ETFB PE=1 SV=3;sp|P38117-2|ETFB_HUMAN Isoform 2 of Electron transfer flavoprotein subunit beta OS=Homo sapiens OX=9606 GN=ETFB	5.07375e+09
sp|P31946|1433B_HUMAN;sp|P31946-2|1433B_HUMAN	YWHAB	sp|P31946|1433B_HUMAN 14-3-3 protein beta/alpha OS=Homo sapiens OX=9606 GN=YWHAB PE=1 SV=3;sp|P31946-2|1433B_HUMAN Isoform Short of 14-3-3 protein beta/alpha OS=Homo sapiens OX=9606 GN=YWHAB	4.97485e+09
sp|O00217|NDUS8_HUMAN	NDUFS8	sp|O00217|NDUS8_HUMAN NADH dehydrogenase [ubiquinone] iron-sulfur protein 8, mitochondrial OS=Homo sapiens OX=9606 GN=NDUFS8 PE=1 SV=1	4.95708e+09
sp|Q92523|CPT1B_HUMAN;sp|Q92523-4|CPT1B_HUMAN;sp|Q92523-3|CPT1B_HUMAN;sp|Q92523-2|CPT1B_HUMAN	CPT1B	sp|Q92523|CPT1B_HUMAN Carnitine O-palmitoyltransferase 1, muscle isoform OS=Homo sapiens OX=9606 GN=CPT1B PE=1 SV=2;sp|Q92523-4|CPT1B_HUMAN Isoform 4 of Carnitine O-palmitoyltransferase 1, muscle isoform OS=Homo sapiens OX=9606 GN=CPT1B;sp|Q92523-3|CPT1B_H	4.93806e+09
sp|P00352|AL1A1_HUMAN;sp|O94788-4|AL1A2_HUMAN;sp|O94788-2|AL1A2_HUMAN;sp|O94788-3|AL1A2_HUMAN;sp|O94788|AL1A2_HUMAN	ALDH1A1	sp|P00352|AL1A1_HUMAN Aldehyde dehydrogenase 1A1 OS=Homo sapiens OX=9606 GN=ALDH1A1 PE=1 SV=2	4.92581e+09
sp|P49721|PSB2_HUMAN	PSMB2	sp|P49721|PSB2_HUMAN Proteasome subunit beta type-2 OS=Homo sapiens OX=9606 GN=PSMB2 PE=1 SV=1	4.90546e+09
sp|Q9Y613|FHOD1_HUMAN	FHOD1	sp|Q9Y613|FHOD1_HUMAN FH1/FH2 domain-containing protein 1 OS=Homo sapiens OX=9606 GN=FHOD1 PE=1 SV=3	4.82466e+09
sp|P15954|COX7C_HUMAN	COX7C	sp|P15954|COX7C_HUMAN Cytochrome c oxidase subunit 7C, mitochondrial OS=Homo sapiens OX=9606 GN=COX7C PE=1 SV=1	4.79524e+09
sp|Q14324|MYPC2_HUMAN	MYBPC2	sp|Q14324|MYPC2_HUMAN Myosin-binding protein C, fast-type OS=Homo sapiens OX=9606 GN=MYBPC2 PE=1 SV=2	4.76027e+09
sp|O43169|CYB5B_HUMAN	CYB5B	sp|O43169|CYB5B_HUMAN Cytochrome b5 type B OS=Homo sapiens OX=9606 GN=CYB5B PE=1 SV=3	4.68907e+09
sp|Q13526|PIN1_HUMAN	PIN1	sp|Q13526|PIN1_HUMAN Peptidyl-prolyl cis-trans isomerase NIMA-interacting 1 OS=Homo sapiens OX=9606 GN=PIN1 PE=1 SV=1	4.64196e+09
sp|Q9NX14|NDUBB_HUMAN;sp|Q9NX14-2|NDUBB_HUMAN	NDUFB11	sp|Q9NX14|NDUBB_HUMAN NADH dehydrogenase [ubiquinone] 1 beta subcomplex subunit 11, mitochondrial OS=Homo sapiens OX=9606 GN=NDUFB11 PE=1 SV=1;sp|Q9NX14-2|NDUBB_HUMAN Isoform 2 of NADH dehydrogenase [ubiquinone] 1 beta subcomplex subunit 11, mitochondrial	4.63169e+09
sp|Q9H1R3|MYLK2_HUMAN	MYLK2	sp|Q9H1R3|MYLK2_HUMAN Myosin light chain kinase 2, skeletal/cardiac muscle OS=Homo sapiens OX=9606 GN=MYLK2 PE=1 SV=3	4.54874e+09
sp|P10768|ESTD_HUMAN	ESD	sp|P10768|ESTD_HUMAN S-formylglutathione hydrolase OS=Homo sapiens OX=9606 GN=ESD PE=1 SV=2	4.54541e+09
sp|O96000|NDUBA_HUMAN;sp|O96000-2|NDUBA_HUMAN	NDUFB10	sp|O96000|NDUBA_HUMAN NADH dehydrogenase [ubiquinone] 1 beta subcomplex subunit 10 OS=Homo sapiens OX=9606 GN=NDUFB10 PE=1 SV=3;sp|O96000-2|NDUBA_HUMAN Isoform 2 of NADH dehydrogenase [ubiquinone] 1 beta subcomplex subunit 10 OS=Homo sapiens OX=9606 GN=NDU	4.53261e+09
sp|O75438|NDUB1_HUMAN;sp|O75438-2|NDUB1_HUMAN	NDUFB1	sp|O75438|NDUB1_HUMAN NADH dehydrogenase [ubiquinone] 1 beta subcomplex subunit 1 OS=Homo sapiens OX=9606 GN=NDUFB1 PE=1 SV=1;sp|O75438-2|NDUB1_HUMAN Isoform 2 of NADH dehydrogenase [ubiquinone] 1 beta subcomplex subunit 1 OS=Homo sapiens OX=9606 GN=NDUFB1	4.50552e+09
sp|P28072|PSB6_HUMAN	PSMB6	sp|P28072|PSB6_HUMAN Proteasome subunit beta type-6 OS=Homo sapiens OX=9606 GN=PSMB6 PE=1 SV=4	4.48627e+09
sp|Q13555-10|KCC2G_HUMAN;sp|Q13555-3|KCC2G_HUMAN;sp|Q13555-5|KCC2G_HUMAN;sp|Q13555-4|KCC2G_HUMAN;sp|Q13555-7|KCC2G_HUMAN;sp|Q13555-11|KCC2G_HUMAN;sp|Q13555-9|KCC2G_HUMAN;sp|Q13555-2|KCC2G_HUMAN;sp|Q13555-8|KCC2G_HUMAN;sp|Q13555|KCC2G_HUMAN;sp|Q13555-6|KCC2G_HUMAN	CAMK2G	sp|Q13555-10|KCC2G_HUMAN Isoform 10 of Calcium/calmodulin-dependent protein kinase type II subunit gamma OS=Homo sapiens OX=9606 GN=CAMK2G;sp|Q13555-3|KCC2G_HUMAN Isoform 3 of Calcium/calmodulin-dependent protein kinase type II subunit gamma OS=Homo sapien	4.48599e+09
sp|O75629|CREG1_HUMAN	CREG1	sp|O75629|CREG1_HUMAN Protein CREG1 OS=Homo sapiens OX=9606 GN=CREG1 PE=1 SV=1	4.38175e+09
sp|P05387|RLA2_HUMAN	RPLP2	sp|P05387|RLA2_HUMAN 60S acidic ribosomal protein P2 OS=Homo sapiens OX=9606 GN=RPLP2 PE=1 SV=1	4.35165e+09
sp|Q9BXK5-4|B2L13_HUMAN;sp|Q9BXK5|B2L13_HUMAN	BCL2L13	sp|Q9BXK5-4|B2L13_HUMAN Isoform 3 of Bcl-2-like protein 13 OS=Homo sapiens OX=9606 GN=BCL2L13;sp|Q9BXK5|B2L13_HUMAN Bcl-2-like protein 13 OS=Homo sapiens OX=9606 GN=BCL2L13 PE=1 SV=1	4.32957e+09
sp|Q8WWY7|WFD12_HUMAN	WFDC12	sp|Q8WWY7|WFD12_HUMAN WAP four-disulfide core domain protein 12 OS=Homo sapiens OX=9606 GN=WFDC12 PE=1 SV=1	4.32045e+09
sp|P61604|CH10_HUMAN	HSPE1	sp|P61604|CH10_HUMAN 10 kDa heat shock protein, mitochondrial OS=Homo sapiens OX=9606 GN=HSPE1 PE=1 SV=2	4.31667e+09
sp|P17612|KAPCA_HUMAN;sp|P17612-2|KAPCA_HUMAN;sp|P22694-10|KAPCB_HUMAN;sp|P22694-4|KAPCB_HUMAN;sp|P22694-3|KAPCB_HUMAN;sp|P22694|KAPCB_HUMAN;sp|P22694-5|KAPCB_HUMAN;sp|P22694-7|KAPCB_HUMAN;sp|P22694-6|KAPCB_HUMAN;sp|P22694-9|KAPCB_HUMAN;sp|P22694-2|KAPCB_HUMAN;sp|P22694-8|KAPCB_HUMAN	PRKACA	sp|P17612|KAPCA_HUMAN cAMP-dependent protein kinase catalytic subunit alpha OS=Homo sapiens OX=9606 GN=PRKACA PE=1 SV=2;sp|P17612-2|KAPCA_HUMAN Isoform 2 of cAMP-dependent protein kinase catalytic subunit alpha OS=Homo sapiens OX=9606 GN=PRKACA;sp|P22694-1	4.25073e+09
sp|Q15828|CYTM_HUMAN	CST6	sp|Q15828|CYTM_HUMAN Cystatin-M OS=Homo sapiens OX=9606 GN=CST6 PE=1 SV=1	4.24838e+09
sp|Q8NC51-4|PAIRB_HUMAN;sp|Q8NC51-3|PAIRB_HUMAN;sp|Q8NC51-2|PAIRB_HUMAN;sp|Q8NC51|PAIRB_HUMAN	SERBP1	sp|Q8NC51-4|PAIRB_HUMAN Isoform 4 of Plasminogen activator inhibitor 1 RNA-binding protein OS=Homo sapiens OX=9606 GN=SERBP1;sp|Q8NC51-3|PAIRB_HUMAN Isoform 3 of Plasminogen activator inhibitor 1 RNA-binding protein OS=Homo sapiens OX=9606 GN=SERBP1;sp|Q8N	4.24144e+09
sp|P07585|PGS2_HUMAN;sp|P07585-4|PGS2_HUMAN;sp|P07585-3|PGS2_HUMAN;sp|P07585-2|PGS2_HUMAN;sp|P07585-5|PGS2_HUMAN	DCN	sp|P07585|PGS2_HUMAN Decorin OS=Homo sapiens OX=9606 GN=DCN PE=1 SV=1	4.22285e+09
sp|P14625|ENPL_HUMAN;sp|Q58FF3|ENPLL_HUMAN	HSP90B1	sp|P14625|ENPL_HUMAN Endoplasmin OS=Homo sapiens OX=9606 GN=HSP90B1 PE=1 SV=1	4.21066e+09
sp|P50991-2|TCPD_HUMAN;sp|P50991|TCPD_HUMAN	CCT4	sp|P50991-2|TCPD_HUMAN Isoform 2 of T-complex protein 1 subunit delta OS=Homo sapiens OX=9606 GN=CCT4;sp|P50991|TCPD_HUMAN T-complex protein 1 subunit delta OS=Homo sapiens OX=9606 GN=CCT4 PE=1 SV=4	4.20803e+09
sp|P17931|LEG3_HUMAN	LGALS3	sp|P17931|LEG3_HUMAN Galectin-3 OS=Homo sapiens OX=9606 GN=LGALS3 PE=1 SV=5	4.12731e+09
sp|P54725|RD23A_HUMAN;sp|P54725-3|RD23A_HUMAN;sp|P54725-2|RD23A_HUMAN	RAD23A	sp|P54725|RD23A_HUMAN UV excision repair protein RAD23 homolog A OS=Homo sapiens OX=9606 GN=RAD23A PE=1 SV=1;sp|P54725-3|RD23A_HUMAN Isoform 3 of UV excision repair protein RAD23 homolog A OS=Homo sapiens OX=9606 GN=RAD23A;sp|P54725-2|RD23A_HUMAN Isoform 2	4.09909e+09
sp|P51149|RAB7A_HUMAN	RAB7A	sp|P51149|RAB7A_HUMAN Ras-related protein Rab-7a OS=Homo sapiens OX=9606 GN=RAB7A PE=1 SV=1	4.05592e+09
sp|P31948-2|STIP1_HUMAN;sp|P31948|STIP1_HUMAN;sp|P31948-3|STIP1_HUMAN	STIP1	sp|P31948-2|STIP1_HUMAN Isoform 2 of Stress-induced-phosphoprotein 1 OS=Homo sapiens OX=9606 GN=STIP1;sp|P31948|STIP1_HUMAN Stress-induced-phosphoprotein 1 OS=Homo sapiens OX=9606 GN=STIP1 PE=1 SV=1;sp|P31948-3|STIP1_HUMAN Isoform 3 of Stress-induced-phosp	4.04079e+09
sp|Q9HCY8|S10AE_HUMAN	S100A14	sp|Q9HCY8|S10AE_HUMAN Protein S100-A14 OS=Homo sapiens OX=9606 GN=S100A14 PE=1 SV=1	3.93887e+09
sp|Q9BVK6|TMED9_HUMAN	TMED9	sp|Q9BVK6|TMED9_HUMAN Transmembrane emp24 domain-containing protein 9 OS=Homo sapiens OX=9606 GN=TMED9 PE=1 SV=2	3.9279e+09
sp|P23490|LORI_HUMAN	LORICRIN	sp|P23490|LORI_HUMAN Loricrin OS=Homo sapiens OX=9606 GN=LORICRIN PE=1 SV=2	3.91042e+09
sp|P62714|PP2AB_HUMAN;sp|P67775|PP2AA_HUMAN;sp|P67775-2|PP2AA_HUMAN	PPP2CB	sp|P62714|PP2AB_HUMAN Serine/threonine-protein phosphatase 2A catalytic subunit beta isoform OS=Homo sapiens OX=9606 GN=PPP2CB PE=1 SV=1;sp|P67775|PP2AA_HUMAN Serine/threonine-protein phosphatase 2A catalytic subunit alpha isoform OS=Homo sapiens OX=9606 G	3.90846e+09
sp|Q16586-2|SGCA_HUMAN;sp|Q16586|SGCA_HUMAN	SGCA	sp|Q16586-2|SGCA_HUMAN Isoform SGCA-2 of Alpha-sarcoglycan OS=Homo sapiens OX=9606 GN=SGCA;sp|Q16586|SGCA_HUMAN Alpha-sarcoglycan OS=Homo sapiens OX=9606 GN=SGCA PE=1 SV=1	3.78537e+09
sp|P51991-2|ROA3_HUMAN;sp|P51991|ROA3_HUMAN	HNRNPA3	sp|P51991-2|ROA3_HUMAN Isoform 2 of Heterogeneous nuclear ribonucleoprotein A3 OS=Homo sapiens OX=9606 GN=HNRNPA3;sp|P51991|ROA3_HUMAN Heterogeneous nuclear ribonucleoprotein A3 OS=Homo sapiens OX=9606 GN=HNRNPA3 PE=1 SV=2	3.75729e+09
sp|P35080|PROF2_HUMAN;sp|P35080-2|PROF2_HUMAN	PFN2	sp|P35080|PROF2_HUMAN Profilin-2 OS=Homo sapiens OX=9606 GN=PFN2 PE=1 SV=3;sp|P35080-2|PROF2_HUMAN Isoform IIb of Profilin-2 OS=Homo sapiens OX=9606 GN=PFN2	3.74781e+09
sp|P04843|RPN1_HUMAN	RPN1	sp|P04843|RPN1_HUMAN Dolichyl-diphosphooligosaccharide--protein glycosyltransferase subunit 1 OS=Homo sapiens OX=9606 GN=RPN1 PE=1 SV=1	3.72766e+09
sp|Q6H8Q1-2|ABLM2_HUMAN;sp|Q6H8Q1-5|ABLM2_HUMAN;sp|Q6H8Q1|ABLM2_HUMAN;sp|Q6H8Q1-9|ABLM2_HUMAN;sp|Q6H8Q1-8|ABLM2_HUMAN;sp|Q6H8Q1-7|ABLM2_HUMAN;sp|Q6H8Q1-3|ABLM2_HUMAN;sp|Q6H8Q1-4|ABLM2_HUMAN;sp|Q6H8Q1-6|ABLM2_HUMAN	ABLIM2	sp|Q6H8Q1-2|ABLM2_HUMAN Isoform 2 of Actin-binding LIM protein 2 OS=Homo sapiens OX=9606 GN=ABLIM2;sp|Q6H8Q1-5|ABLM2_HUMAN Isoform 5 of Actin-binding LIM protein 2 OS=Homo sapiens OX=9606 GN=ABLIM2;sp|Q6H8Q1|ABLM2_HUMAN Actin-binding LIM protein 2 OS=Homo	3.68923e+09
sp|P31943|HNRH1_HUMAN;sp|P52597|HNRPF_HUMAN	HNRNPH1	sp|P31943|HNRH1_HUMAN Heterogeneous nuclear ribonucleoprotein H OS=Homo sapiens OX=9606 GN=HNRNPH1 PE=1 SV=4;sp|P52597|HNRPF_HUMAN Heterogeneous nuclear ribonucleoprotein F OS=Homo sapiens OX=9606 GN=HNRNPF PE=1 SV=3	3.68703e+09
sp|Q9UDY4|DNJB4_HUMAN	DNAJB4	sp|Q9UDY4|DNJB4_HUMAN DnaJ homolog subfamily B member 4 OS=Homo sapiens OX=9606 GN=DNAJB4 PE=1 SV=1	3.67078e+09
sp|P60900|PSA6_HUMAN;sp|P60900-2|PSA6_HUMAN;sp|P60900-3|PSA6_HUMAN	PSMA6	sp|P60900|PSA6_HUMAN Proteasome subunit alpha type-6 OS=Homo sapiens OX=9606 GN=PSMA6 PE=1 SV=1;sp|P60900-2|PSA6_HUMAN Isoform 2 of Proteasome subunit alpha type-6 OS=Homo sapiens OX=9606 GN=PSMA6	3.65581e+09
sp|P48736|PK3CG_HUMAN	PIK3CG	sp|P48736|PK3CG_HUMAN Phosphatidylinositol 4,5-bisphosphate 3-kinase catalytic subunit gamma isoform OS=Homo sapiens OX=9606 GN=PIK3CG PE=1 SV=3	3.65472e+09
sp|P22392|NDKB_HUMAN;sp|P22392-2|NDKB_HUMAN;sp|O60361|NDK8_HUMAN;sp|P15531|NDKA_HUMAN;sp|P15531-2|NDKA_HUMAN	NME2	sp|P22392|NDKB_HUMAN Nucleoside diphosphate kinase B OS=Homo sapiens OX=9606 GN=NME2 PE=1 SV=1;sp|P22392-2|NDKB_HUMAN Isoform 3 of Nucleoside diphosphate kinase B OS=Homo sapiens OX=9606 GN=NME2;sp|O60361|NDK8_HUMAN Putative nucleoside diphosphate kinase O	3.65116e+09
sp|Q8N3D4|EH1L1_HUMAN	EHBP1L1	sp|Q8N3D4|EH1L1_HUMAN EH domain-binding protein 1-like protein 1 OS=Homo sapiens OX=9606 GN=EHBP1L1 PE=1 SV=2	3.54012e+09
sp|P62195-2|PRS8_HUMAN;sp|P62195|PRS8_HUMAN	PSMC5	sp|P62195-2|PRS8_HUMAN Isoform 2 of 26S proteasome regulatory subunit 8 OS=Homo sapiens OX=9606 GN=PSMC5;sp|P62195|PRS8_HUMAN 26S proteasome regulatory subunit 8 OS=Homo sapiens OX=9606 GN=PSMC5 PE=1 SV=1	3.52506e+09
sp|Q16698-2|DECR_HUMAN;sp|Q16698|DECR_HUMAN	DECR1	sp|Q16698-2|DECR_HUMAN Isoform 2 of 2,4-dienoyl-CoA reductase [(3E)-enoyl-CoA-producing], mitochondrial OS=Homo sapiens OX=9606 GN=DECR1;sp|Q16698|DECR_HUMAN 2,4-dienoyl-CoA reductase [(3E)-enoyl-CoA-producing], mitochondrial OS=Homo sapiens OX=9606 GN=DEC	3.50722e+09
sp|P05091|ALDH2_HUMAN;sp|P05091-2|ALDH2_HUMAN	ALDH2	sp|P05091|ALDH2_HUMAN Aldehyde dehydrogenase, mitochondrial OS=Homo sapiens OX=9606 GN=ALDH2 PE=1 SV=2;sp|P05091-2|ALDH2_HUMAN Isoform 2 of Aldehyde dehydrogenase, mitochondrial OS=Homo sapiens OX=9606 GN=ALDH2	3.48639e+09
sp|P02675|FIBB_HUMAN;CON__P02676	FGB	sp|P02675|FIBB_HUMAN Fibrinogen beta chain OS=Homo sapiens OX=9606 GN=FGB PE=1 SV=2	3.47583e+09
sp|P38159|RBMX_HUMAN;sp|P38159-2|RBMX_HUMAN;sp|Q96E39|RMXL1_HUMAN;sp|P38159-3|RBMX_HUMAN;sp|O75526|RMXL2_HUMAN;sp|Q8N7X1|RMXL3_HUMAN	RBMX	sp|P38159|RBMX_HUMAN RNA-binding motif protein, X chromosome OS=Homo sapiens OX=9606 GN=RBMX PE=1 SV=3;sp|P38159-2|RBMX_HUMAN Isoform 2 of RNA-binding motif protein, X chromosome OS=Homo sapiens OX=9606 GN=RBMX;sp|Q96E39|RMXL1_HUMAN RNA binding motif prote	3.46397e+09
sp|O00231|PSD11_HUMAN;sp|O00231-2|PSD11_HUMAN	PSMD11	sp|O00231|PSD11_HUMAN 26S proteasome non-ATPase regulatory subunit 11 OS=Homo sapiens OX=9606 GN=PSMD11 PE=1 SV=3;sp|O00231-2|PSD11_HUMAN Isoform 2 of 26S proteasome non-ATPase regulatory subunit 11 OS=Homo sapiens OX=9606 GN=PSMD11	3.44248e+09
sp|P51884|LUM_HUMAN	LUM	sp|P51884|LUM_HUMAN Lumican OS=Homo sapiens OX=9606 GN=LUM PE=1 SV=2	3.3911e+09
sp|O14818|PSA7_HUMAN;sp|O14818-2|PSA7_HUMAN;sp|Q8TAA3-2|PSMA8_HUMAN;sp|Q8TAA3-5|PSMA8_HUMAN;sp|Q8TAA3|PSMA8_HUMAN;sp|O14818-4|PSA7_HUMAN	PSMA7	sp|O14818|PSA7_HUMAN Proteasome subunit alpha type-7 OS=Homo sapiens OX=9606 GN=PSMA7 PE=1 SV=1;sp|O14818-2|PSA7_HUMAN Isoform 2 of Proteasome subunit alpha type-7 OS=Homo sapiens OX=9606 GN=PSMA7;sp|Q8TAA3-2|PSMA8_HUMAN Isoform 2 of Proteasome subunit alp	3.33482e+09
sp|Q9H7C9|AAMDC_HUMAN;sp|Q9H7C9-3|AAMDC_HUMAN;sp|Q9H7C9-2|AAMDC_HUMAN	AAMDC	sp|Q9H7C9|AAMDC_HUMAN Mth938 domain-containing protein OS=Homo sapiens OX=9606 GN=AAMDC PE=1 SV=1	3.26638e+09
sp|Q16585|SGCB_HUMAN;sp|Q16585-2|SGCB_HUMAN	SGCB	sp|Q16585|SGCB_HUMAN Beta-sarcoglycan OS=Homo sapiens OX=9606 GN=SGCB PE=1 SV=1	3.21807e+09
sp|P62917|RL8_HUMAN	RPL8	sp|P62917|RL8_HUMAN 60S ribosomal protein L8 OS=Homo sapiens OX=9606 GN=RPL8 PE=1 SV=2	3.21025e+09
sp|Q99996-5|AKAP9_HUMAN;sp|Q99996-3|AKAP9_HUMAN;sp|Q99996|AKAP9_HUMAN;sp|Q99996-1|AKAP9_HUMAN;sp|Q99996-6|AKAP9_HUMAN;sp|Q99996-4|AKAP9_HUMAN	AKAP9	sp|Q99996-5|AKAP9_HUMAN Isoform 5 of A-kinase anchor protein 9 OS=Homo sapiens OX=9606 GN=AKAP9;sp|Q99996-3|AKAP9_HUMAN Isoform 3 of A-kinase anchor protein 9 OS=Homo sapiens OX=9606 GN=AKAP9;sp|Q99996|AKAP9_HUMAN A-kinase anchor protein 9 OS=Homo sapiens	3.16668e+09
sp|Q6DRA6|H2B2D_HUMAN;sp|Q6DN03|H2B2C_HUMAN	H2BC19P	sp|Q6DRA6|H2B2D_HUMAN Putative histone H2B type 2-D OS=Homo sapiens OX=9606 GN=H2BC19P PE=5 SV=3;sp|Q6DN03|H2B2C_HUMAN Putative histone H2B type 2-C OS=Homo sapiens OX=9606 GN=H2BC20P PE=5 SV=3	3.13776e+09
sp|P45974-2|UBP5_HUMAN;sp|P45974|UBP5_HUMAN	USP5	sp|P45974-2|UBP5_HUMAN Isoform Short of Ubiquitin carboxyl-terminal hydrolase 5 OS=Homo sapiens OX=9606 GN=USP5;sp|P45974|UBP5_HUMAN Ubiquitin carboxyl-terminal hydrolase 5 OS=Homo sapiens OX=9606 GN=USP5 PE=1 SV=2	3.13622e+09
sp|Q86TX2|ACOT1_HUMAN;sp|P49753|ACOT2_HUMAN;sp|P49753-2|ACOT2_HUMAN;sp|Q3I5F7|ACOT6_HUMAN	ACOT1	sp|Q86TX2|ACOT1_HUMAN Acyl-coenzyme A thioesterase 1 OS=Homo sapiens OX=9606 GN=ACOT1 PE=1 SV=1;sp|P49753|ACOT2_HUMAN Acyl-coenzyme A thioesterase 2, mitochondrial OS=Homo sapiens OX=9606 GN=ACOT2 PE=1 SV=6;sp|P49753-2|ACOT2_HUMAN Isoform 2 of Acyl-coenzym	3.11854e+09
sp|Q9Y6M9|NDUB9_HUMAN	NDUFB9	sp|Q9Y6M9|NDUB9_HUMAN NADH dehydrogenase [ubiquinone] 1 beta subcomplex subunit 9 OS=Homo sapiens OX=9606 GN=NDUFB9 PE=1 SV=3	3.1111e+09
sp|P01860|IGHG3_HUMAN	IGHG3	sp|P01860|IGHG3_HUMAN Immunoglobulin heavy constant gamma 3 OS=Homo sapiens OX=9606 GN=IGHG3 PE=1 SV=2	3.11074e+09
sp|P37802|TAGL2_HUMAN;sp|P37802-2|TAGL2_HUMAN	TAGLN2	sp|P37802|TAGL2_HUMAN Transgelin-2 OS=Homo sapiens OX=9606 GN=TAGLN2 PE=1 SV=3;sp|P37802-2|TAGL2_HUMAN Isoform 2 of Transgelin-2 OS=Homo sapiens OX=9606 GN=TAGLN2	3.10814e+09
sp|P46782|RS5_HUMAN	RPS5	sp|P46782|RS5_HUMAN 40S ribosomal protein S5 OS=Homo sapiens OX=9606 GN=RPS5 PE=1 SV=4	3.1063e+09
sp|Q14807-2|KIF22_HUMAN;sp|Q14807|KIF22_HUMAN	KIF22	sp|Q14807-2|KIF22_HUMAN Isoform 2 of Kinesin-like protein KIF22 OS=Homo sapiens OX=9606 GN=KIF22;sp|Q14807|KIF22_HUMAN Kinesin-like protein KIF22 OS=Homo sapiens OX=9606 GN=KIF22 PE=1 SV=5	3.10314e+09
sp|Q15084-3|PDIA6_HUMAN;sp|Q15084|PDIA6_HUMAN;sp|Q15084-4|PDIA6_HUMAN;sp|Q15084-5|PDIA6_HUMAN;sp|Q15084-2|PDIA6_HUMAN	PDIA6	sp|Q15084-3|PDIA6_HUMAN Isoform 3 of Protein disulfide-isomerase A6 OS=Homo sapiens OX=9606 GN=PDIA6;sp|Q15084|PDIA6_HUMAN Protein disulfide-isomerase A6 OS=Homo sapiens OX=9606 GN=PDIA6 PE=1 SV=1;sp|Q15084-4|PDIA6_HUMAN Isoform 4 of Protein disulfide-isom	3.09414e+09
sp|P78371|TCPB_HUMAN;sp|P78371-2|TCPB_HUMAN	CCT2	sp|P78371|TCPB_HUMAN T-complex protein 1 subunit beta OS=Homo sapiens OX=9606 GN=CCT2 PE=1 SV=4;sp|P78371-2|TCPB_HUMAN Isoform 2 of T-complex protein 1 subunit beta OS=Homo sapiens OX=9606 GN=CCT2	3.05547e+09
sp|Q9UGL1|KDM5B_HUMAN;sp|Q9UGL1-2|KDM5B_HUMAN	KDM5B	sp|Q9UGL1|KDM5B_HUMAN Lysine-specific demethylase 5B OS=Homo sapiens OX=9606 GN=KDM5B PE=1 SV=3;sp|Q9UGL1-2|KDM5B_HUMAN Isoform 2 of Lysine-specific demethylase 5B OS=Homo sapiens OX=9606 GN=KDM5B	3.0393e+09
sp|Q14353|GAMT_HUMAN;sp|Q14353-2|GAMT_HUMAN	GAMT	sp|Q14353|GAMT_HUMAN Guanidinoacetate N-methyltransferase OS=Homo sapiens OX=9606 GN=GAMT PE=1 SV=1;sp|Q14353-2|GAMT_HUMAN Isoform 2 of Guanidinoacetate N-methyltransferase OS=Homo sapiens OX=9606 GN=GAMT	2.99765e+09
sp|Q9HCP6|HHATL_HUMAN	HHATL	sp|Q9HCP6|HHATL_HUMAN Protein-cysteine N-palmitoyltransferase HHAT-like protein OS=Homo sapiens OX=9606 GN=HHATL PE=1 SV=1	2.96098e+09
sp|O94760|DDAH1_HUMAN;sp|O94760-2|DDAH1_HUMAN	DDAH1	sp|O94760|DDAH1_HUMAN N(G),N(G)-dimethylarginine dimethylaminohydrolase 1 OS=Homo sapiens OX=9606 GN=DDAH1 PE=1 SV=3;sp|O94760-2|DDAH1_HUMAN Isoform 2 of N(G),N(G)-dimethylarginine dimethylaminohydrolase 1 OS=Homo sapiens OX=9606 GN=DDAH1	2.95768e+09
sp|Q5VST9-3|OBSCN_HUMAN;sp|Q5VST9-5|OBSCN_HUMAN;REV__sp|Q9NX65-3|ZSC32_HUMAN;REV__sp|Q9NX65-2|ZSC32_HUMAN;REV__sp|Q9NX65|ZSC32_HUMAN	OBSCN	sp|Q5VST9-3|OBSCN_HUMAN Isoform 3 of Obscurin OS=Homo sapiens OX=9606 GN=OBSCN;sp|Q5VST9-5|OBSCN_HUMAN Isoform 4 of Obscurin OS=Homo sapiens OX=9606 GN=OBSCN	2.91607e+09
sp|Q16795|NDUA9_HUMAN	NDUFA9	sp|Q16795|NDUA9_HUMAN NADH dehydrogenase [ubiquinone] 1 alpha subcomplex subunit 9, mitochondrial OS=Homo sapiens OX=9606 GN=NDUFA9 PE=1 SV=2	2.89707e+09
sp|Q9Y277-2|VDAC3_HUMAN;sp|Q9Y277|VDAC3_HUMAN	VDAC3	sp|Q9Y277-2|VDAC3_HUMAN Isoform 2 of Voltage-dependent anion-selective channel protein 3 OS=Homo sapiens OX=9606 GN=VDAC3;sp|Q9Y277|VDAC3_HUMAN Voltage-dependent anion-selective channel protein 3 OS=Homo sapiens OX=9606 GN=VDAC3 PE=1 SV=1	2.89275e+09
sp|Q16134|ETFD_HUMAN;sp|Q16134-3|ETFD_HUMAN	ETFDH	sp|Q16134|ETFD_HUMAN Electron transfer flavoprotein-ubiquinone oxidoreductase, mitochondrial OS=Homo sapiens OX=9606 GN=ETFDH PE=1 SV=2;sp|Q16134-3|ETFD_HUMAN Isoform 2 of Electron transfer flavoprotein-ubiquinone oxidoreductase, mitochondrial OS=Homo sapi	2.88886e+09
sp|Q16821|PPR3A_HUMAN	PPP1R3A	sp|Q16821|PPR3A_HUMAN Protein phosphatase 1 regulatory subunit 3A OS=Homo sapiens OX=9606 GN=PPP1R3A PE=1 SV=3	2.88745e+09
sp|Q9UQM7|KCC2A_HUMAN;sp|Q9UQM7-2|KCC2A_HUMAN	CAMK2A	sp|Q9UQM7|KCC2A_HUMAN Calcium/calmodulin-dependent protein kinase type II subunit alpha OS=Homo sapiens OX=9606 GN=CAMK2A PE=1 SV=2;sp|Q9UQM7-2|KCC2A_HUMAN Isoform B of Calcium/calmodulin-dependent protein kinase type II subunit alpha OS=Homo sapiens OX=96	2.88325e+09
sp|P46783|RS10_HUMAN;sp|Q9NQ39|RS10L_HUMAN	RPS10	sp|P46783|RS10_HUMAN 40S ribosomal protein S10 OS=Homo sapiens OX=9606 GN=RPS10 PE=1 SV=1;sp|Q9NQ39|RS10L_HUMAN Putative 40S ribosomal protein S10-like OS=Homo sapiens OX=9606 GN=RPS10P5 PE=5 SV=1	2.85443e+09
sp|O95299|NDUAA_HUMAN;sp|O95299-2|NDUAA_HUMAN	NDUFA10	sp|O95299|NDUAA_HUMAN NADH dehydrogenase [ubiquinone] 1 alpha subcomplex subunit 10, mitochondrial OS=Homo sapiens OX=9606 GN=NDUFA10 PE=1 SV=1;sp|O95299-2|NDUAA_HUMAN Isoform 2 of NADH dehydrogenase [ubiquinone] 1 alpha subcomplex subunit 10, mitochondria	2.80155e+09
sp|Q6PJG9|LRFN4_HUMAN;sp|Q9ULH4|LRFN2_HUMAN	LRFN4	sp|Q6PJG9|LRFN4_HUMAN Leucine-rich repeat and fibronectin type-III domain-containing protein 4 OS=Homo sapiens OX=9606 GN=LRFN4 PE=1 SV=1;sp|Q9ULH4|LRFN2_HUMAN Leucine-rich repeat and fibronectin type-III domain-containing protein 2 OS=Homo sapiens OX=9606	2.80045e+09
sp|P67809|YBOX1_HUMAN	YBX1	sp|P67809|YBOX1_HUMAN Y-box-binding protein 1 OS=Homo sapiens OX=9606 GN=YBX1 PE=1 SV=3	2.78038e+09
sp|P01619|KV320_HUMAN	#N/A	sp|P01619|KV320_HUMAN Immunoglobulin kappa variable 3-20 OS=Homo sapiens OX=9606 GN=IGKV3-20 PE=1 SV=2	2.76543e+09
sp|P62857|RS28_HUMAN	RPS28	sp|P62857|RS28_HUMAN 40S ribosomal protein S28 OS=Homo sapiens OX=9606 GN=RPS28 PE=1 SV=1	2.75794e+09
sp|P16152|CBR1_HUMAN;sp|P16152-2|CBR1_HUMAN;sp|O75828|CBR3_HUMAN	CBR1	sp|P16152|CBR1_HUMAN Carbonyl reductase [NADPH] 1 OS=Homo sapiens OX=9606 GN=CBR1 PE=1 SV=3;sp|P16152-2|CBR1_HUMAN Isoform 2 of Carbonyl reductase [NADPH] 1 OS=Homo sapiens OX=9606 GN=CBR1	2.75538e+09
sp|Q14103-3|HNRPD_HUMAN;sp|Q14103|HNRPD_HUMAN;sp|Q14103-4|HNRPD_HUMAN;sp|Q14103-2|HNRPD_HUMAN	HNRNPD	sp|Q14103-3|HNRPD_HUMAN Isoform 3 of Heterogeneous nuclear ribonucleoprotein D0 OS=Homo sapiens OX=9606 GN=HNRNPD;sp|Q14103|HNRPD_HUMAN Heterogeneous nuclear ribonucleoprotein D0 OS=Homo sapiens OX=9606 GN=HNRNPD PE=1 SV=1	2.7506e+09
sp|Q9UI42-2|CBPA4_HUMAN;sp|Q9UI42|CBPA4_HUMAN	CPA4	sp|Q9UI42-2|CBPA4_HUMAN Isoform 2 of Carboxypeptidase A4 OS=Homo sapiens OX=9606 GN=CPA4;sp|Q9UI42|CBPA4_HUMAN Carboxypeptidase A4 OS=Homo sapiens OX=9606 GN=CPA4 PE=1 SV=2	2.67064e+09
sp|Q00610-2|CLH1_HUMAN;sp|Q00610|CLH1_HUMAN;sp|P53675-2|CLH2_HUMAN;sp|P53675|CLH2_HUMAN	CLTC	sp|Q00610-2|CLH1_HUMAN Isoform 2 of Clathrin heavy chain 1 OS=Homo sapiens OX=9606 GN=CLTC;sp|Q00610|CLH1_HUMAN Clathrin heavy chain 1 OS=Homo sapiens OX=9606 GN=CLTC PE=1 SV=5	2.66845e+09
sp|Q9Y6H1|CHCH2_HUMAN;sp|Q5T1J5|CHCH9_HUMAN	CHCHD2	sp|Q9Y6H1|CHCH2_HUMAN Coiled-coil-helix-coiled-coil-helix domain-containing protein 2 OS=Homo sapiens OX=9606 GN=CHCHD2 PE=1 SV=1;sp|Q5T1J5|CHCH9_HUMAN Putative coiled-coil-helix-coiled-coil-helix domain-containing protein CHCHD2P9, mitochondrial OS=Homo s	2.6677e+09
sp|P51970|NDUA8_HUMAN	NDUFA8	sp|P51970|NDUA8_HUMAN NADH dehydrogenase [ubiquinone] 1 alpha subcomplex subunit 8 OS=Homo sapiens OX=9606 GN=NDUFA8 PE=1 SV=3	2.66355e+09
sp|Q9Y285-2|SYFA_HUMAN;sp|Q9Y285|SYFA_HUMAN	FARSA	sp|Q9Y285-2|SYFA_HUMAN Isoform 2 of Phenylalanine--tRNA ligase alpha subunit OS=Homo sapiens OX=9606 GN=FARSA;sp|Q9Y285|SYFA_HUMAN Phenylalanine--tRNA ligase alpha subunit OS=Homo sapiens OX=9606 GN=FARSA PE=1 SV=3	2.64508e+09
sp|Q9H7C4-2|SYNCI_HUMAN;sp|Q9H7C4|SYNCI_HUMAN	SYNC	sp|Q9H7C4-2|SYNCI_HUMAN Isoform 2 of Syncoilin OS=Homo sapiens OX=9606 GN=SYNC;sp|Q9H7C4|SYNCI_HUMAN Syncoilin OS=Homo sapiens OX=9606 GN=SYNC PE=1 SV=3	2.63831e+09
sp|P19404|NDUV2_HUMAN	NDUFV2	sp|P19404|NDUV2_HUMAN NADH dehydrogenase [ubiquinone] flavoprotein 2, mitochondrial OS=Homo sapiens OX=9606 GN=NDUFV2 PE=1 SV=2	2.59578e+09
sp|P46020-3|KPB1_HUMAN;sp|P46020-2|KPB1_HUMAN;sp|P46020|KPB1_HUMAN	PHKA1	sp|P46020-3|KPB1_HUMAN Isoform 3 of Phosphorylase b kinase regulatory subunit alpha, skeletal muscle isoform OS=Homo sapiens OX=9606 GN=PHKA1;sp|P46020-2|KPB1_HUMAN Isoform 2 of Phosphorylase b kinase regulatory subunit alpha, skeletal muscle isoform OS=Ho	2.57972e+09
sp|P31942-3|HNRH3_HUMAN;sp|P31942-2|HNRH3_HUMAN;sp|P31942|HNRH3_HUMAN;sp|P31942-4|HNRH3_HUMAN;sp|P31942-6|HNRH3_HUMAN;sp|P31942-5|HNRH3_HUMAN	HNRNPH3	sp|P31942-3|HNRH3_HUMAN Isoform 3 of Heterogeneous nuclear ribonucleoprotein H3 OS=Homo sapiens OX=9606 GN=HNRNPH3;sp|P31942-2|HNRH3_HUMAN Isoform 2 of Heterogeneous nuclear ribonucleoprotein H3 OS=Homo sapiens OX=9606 GN=HNRNPH3;sp|P31942|HNRH3_HUMAN Hete	2.57545e+09
sp|Q14152-2|EIF3A_HUMAN;sp|Q14152|EIF3A_HUMAN	EIF3A	sp|Q14152-2|EIF3A_HUMAN Isoform 2 of Eukaryotic translation initiation factor 3 subunit A OS=Homo sapiens OX=9606 GN=EIF3A;sp|Q14152|EIF3A_HUMAN Eukaryotic translation initiation factor 3 subunit A OS=Homo sapiens OX=9606 GN=EIF3A PE=1 SV=1	2.56469e+09
sp|P84098|RL19_HUMAN	RPL19	sp|P84098|RL19_HUMAN 60S ribosomal protein L19 OS=Homo sapiens OX=9606 GN=RPL19 PE=1 SV=1	2.55753e+09
sp|Q9UBC9|SPRR3_HUMAN	SPRR3	sp|Q9UBC9|SPRR3_HUMAN Small proline-rich protein 3 OS=Homo sapiens OX=9606 GN=SPRR3 PE=1 SV=2	2.55436e+09
sp|P31025|LCN1_HUMAN;sp|Q5VSP4|LC1L1_HUMAN	LCN1	sp|P31025|LCN1_HUMAN Lipocalin-1 OS=Homo sapiens OX=9606 GN=LCN1 PE=1 SV=1;sp|Q5VSP4|LC1L1_HUMAN Putative lipocalin 1-like protein 1 OS=Homo sapiens OX=9606 GN=LCN1P1 PE=5 SV=1	2.55269e+09
sp|P28066|PSA5_HUMAN;sp|P28066-2|PSA5_HUMAN	PSMA5	sp|P28066|PSA5_HUMAN Proteasome subunit alpha type-5 OS=Homo sapiens OX=9606 GN=PSMA5 PE=1 SV=3	2.54682e+09
sp|P13693|TCTP_HUMAN;sp|P13693-2|TCTP_HUMAN;sp|Q9HAU6|TCTP8_HUMAN;sp|Q56UQ5|TPT1L_HUMAN	TPT1	sp|P13693|TCTP_HUMAN Translationally-controlled tumor protein OS=Homo sapiens OX=9606 GN=TPT1 PE=1 SV=1;sp|P13693-2|TCTP_HUMAN Isoform 2 of Translationally-controlled tumor protein OS=Homo sapiens OX=9606 GN=TPT1	2.51215e+09
sp|P49368-2|TCPG_HUMAN;sp|P49368|TCPG_HUMAN	CCT3	sp|P49368-2|TCPG_HUMAN Isoform 2 of T-complex protein 1 subunit gamma OS=Homo sapiens OX=9606 GN=CCT3;sp|P49368|TCPG_HUMAN T-complex protein 1 subunit gamma OS=Homo sapiens OX=9606 GN=CCT3 PE=1 SV=4	2.50922e+09
sp|Q8NDY3|ARHL1_HUMAN;sp|Q8NDY3-2|ARHL1_HUMAN	ADPRHL1	sp|Q8NDY3|ARHL1_HUMAN [Protein ADP-ribosylarginine] hydrolase-like protein 1 OS=Homo sapiens OX=9606 GN=ADPRHL1 PE=2 SV=1;sp|Q8NDY3-2|ARHL1_HUMAN Isoform 2 of [Protein ADP-ribosylarginine] hydrolase-like protein 1 OS=Homo sapiens OX=9606 GN=ADPRHL1	2.49897e+09
sp|P46779|RL28_HUMAN;sp|P46779-2|RL28_HUMAN;sp|P46779-3|RL28_HUMAN;sp|P46779-4|RL28_HUMAN;sp|P46779-5|RL28_HUMAN	RPL28	sp|P46779|RL28_HUMAN 60S ribosomal protein L28 OS=Homo sapiens OX=9606 GN=RPL28 PE=1 SV=3;sp|P46779-2|RL28_HUMAN Isoform 2 of 60S ribosomal protein L28 OS=Homo sapiens OX=9606 GN=RPL28;sp|P46779-3|RL28_HUMAN Isoform 3 of 60S ribosomal protein L28 OS=Homo s	2.48173e+09
sp|P02810|PRPC_HUMAN	PRH1	sp|P02810|PRPC_HUMAN Salivary acidic proline-rich phosphoprotein 1/2 OS=Homo sapiens OX=9606 GN=PRH1 PE=1 SV=2	2.45699e+09
sp|Q8IYT4-2|KATL2_HUMAN;sp|Q8IYT4|KATL2_HUMAN	KATNAL2	sp|Q8IYT4-2|KATL2_HUMAN Isoform 2 of Katanin p60 ATPase-containing subunit A-like 2 OS=Homo sapiens OX=9606 GN=KATNAL2;sp|Q8IYT4|KATL2_HUMAN Katanin p60 ATPase-containing subunit A-like 2 OS=Homo sapiens OX=9606 GN=KATNAL2 PE=1 SV=3	2.43704e+09
sp|P51649|SSDH_HUMAN;sp|P51649-2|SSDH_HUMAN	ALDH5A1	sp|P51649|SSDH_HUMAN Succinate-semialdehyde dehydrogenase, mitochondrial OS=Homo sapiens OX=9606 GN=ALDH5A1 PE=1 SV=2;sp|P51649-2|SSDH_HUMAN Isoform 2 of Succinate-semialdehyde dehydrogenase, mitochondrial OS=Homo sapiens OX=9606 GN=ALDH5A1	2.42553e+09
sp|Q9NYL2-2|M3K20_HUMAN	#N/A	sp|Q9NYL2-2|M3K20_HUMAN Isoform 2 of Mitogen-activated protein kinase kinase kinase 20 OS=Homo sapiens OX=9606 GN=MAP3K20	2.42501e+09
sp|P31949|S10AB_HUMAN	S100A11	sp|P31949|S10AB_HUMAN Protein S100-A11 OS=Homo sapiens OX=9606 GN=S100A11 PE=1 SV=2	2.42082e+09
sp|Q8IZP2|ST134_HUMAN;sp|P50502|F10A1_HUMAN;sp|Q8NFI4|F10A5_HUMAN	ST13P4	sp|Q8IZP2|ST134_HUMAN Putative protein FAM10A4 OS=Homo sapiens OX=9606 GN=ST13P4 PE=5 SV=1;sp|P50502|F10A1_HUMAN Hsc70-interacting protein OS=Homo sapiens OX=9606 GN=ST13 PE=1 SV=2;sp|Q8NFI4|F10A5_HUMAN Putative protein FAM10A5 OS=Homo sapiens OX=9606 GN=S	2.41582e+09
sp|P11586|C1TC_HUMAN	MTHFD1	sp|P11586|C1TC_HUMAN C-1-tetrahydrofolate synthase, cytoplasmic OS=Homo sapiens OX=9606 GN=MTHFD1 PE=1 SV=4	2.41296e+09
sp|P48147|PPCE_HUMAN	PREP	sp|P48147|PPCE_HUMAN Prolyl endopeptidase OS=Homo sapiens OX=9606 GN=PREP PE=1 SV=2	2.41295e+09
sp|O75223|GGCT_HUMAN;sp|O75223-3|GGCT_HUMAN;sp|O75223-2|GGCT_HUMAN;sp|O75223-4|GGCT_HUMAN	GGCT	sp|O75223|GGCT_HUMAN Gamma-glutamylcyclotransferase OS=Homo sapiens OX=9606 GN=GGCT PE=1 SV=1;sp|O75223-3|GGCT_HUMAN Isoform 3 of Gamma-glutamylcyclotransferase OS=Homo sapiens OX=9606 GN=GGCT	2.40563e+09
sp|Q8N434-2|SVOPL_HUMAN;sp|Q8N434|SVOPL_HUMAN	SVOPL	sp|Q8N434-2|SVOPL_HUMAN Isoform 2 of Putative transporter SVOPL OS=Homo sapiens OX=9606 GN=SVOPL;sp|Q8N434|SVOPL_HUMAN Putative transporter SVOPL OS=Homo sapiens OX=9606 GN=SVOPL PE=1 SV=2	2.40243e+09
sp|P50990|TCPQ_HUMAN;sp|P50990-2|TCPQ_HUMAN;sp|P50990-3|TCPQ_HUMAN	CCT8	sp|P50990|TCPQ_HUMAN T-complex protein 1 subunit theta OS=Homo sapiens OX=9606 GN=CCT8 PE=1 SV=4;sp|P50990-2|TCPQ_HUMAN Isoform 2 of T-complex protein 1 subunit theta OS=Homo sapiens OX=9606 GN=CCT8;sp|P50990-3|TCPQ_HUMAN Isoform 3 of T-complex protein 1 s	2.3644e+09
sp|P51114|FXR1_HUMAN;sp|P51114-2|FXR1_HUMAN;sp|P51114-3|FXR1_HUMAN	FXR1	sp|P51114|FXR1_HUMAN Fragile X mental retardation syndrome-related protein 1 OS=Homo sapiens OX=9606 GN=FXR1 PE=1 SV=3;sp|P51114-2|FXR1_HUMAN Isoform 2 of Fragile X mental retardation syndrome-related protein 1 OS=Homo sapiens OX=9606 GN=FXR1;sp|P51114-3|F	2.36317e+09
sp|P02792|FRIL_HUMAN	FTL	sp|P02792|FRIL_HUMAN Ferritin light chain OS=Homo sapiens OX=9606 GN=FTL PE=1 SV=2	2.32244e+09
sp|P35998|PRS7_HUMAN;sp|P35998-2|PRS7_HUMAN	PSMC2	sp|P35998|PRS7_HUMAN 26S proteasome regulatory subunit 7 OS=Homo sapiens OX=9606 GN=PSMC2 PE=1 SV=3;sp|P35998-2|PRS7_HUMAN Isoform 2 of 26S proteasome regulatory subunit 7 OS=Homo sapiens OX=9606 GN=PSMC2	2.31813e+09
sp|Q04637-6|IF4G1_HUMAN;sp|Q04637-7|IF4G1_HUMAN;sp|Q04637-5|IF4G1_HUMAN;sp|Q04637-4|IF4G1_HUMAN;sp|Q04637-3|IF4G1_HUMAN;sp|Q04637|IF4G1_HUMAN;sp|Q04637-8|IF4G1_HUMAN;sp|Q04637-9|IF4G1_HUMAN	EIF4G1	sp|Q04637-6|IF4G1_HUMAN Isoform E of Eukaryotic translation initiation factor 4 gamma 1 OS=Homo sapiens OX=9606 GN=EIF4G1;sp|Q04637-7|IF4G1_HUMAN Isoform 7 of Eukaryotic translation initiation factor 4 gamma 1 OS=Homo sapiens OX=9606 GN=EIF4G1;sp|Q04637-5|	2.31062e+09
sp|P01859|IGHG2_HUMAN	IGHG2	sp|P01859|IGHG2_HUMAN Immunoglobulin heavy constant gamma 2 OS=Homo sapiens OX=9606 GN=IGHG2 PE=1 SV=2	2.24747e+09
sp|Q9UPQ0-3|LIMC1_HUMAN;sp|Q9UPQ0-9|LIMC1_HUMAN;sp|Q9UPQ0-8|LIMC1_HUMAN;sp|Q9UPQ0-6|LIMC1_HUMAN;sp|Q9UPQ0-5|LIMC1_HUMAN;sp|Q9UPQ0-10|LIMC1_HUMAN;sp|Q9UPQ0-2|LIMC1_HUMAN;sp|Q9UPQ0-4|LIMC1_HUMAN;sp|Q9UPQ0|LIMC1_HUMAN	#N/A	sp|Q9UPQ0-3|LIMC1_HUMAN Isoform 3 of LIM and calponin homology domains-containing protein 1 OS=Homo sapiens OX=9606 GN=LIMCH1	2.2182e+09
sp|Q14011|CIRBP_HUMAN;sp|Q14011-2|CIRBP_HUMAN;sp|Q14011-3|CIRBP_HUMAN	CIRBP	sp|Q14011|CIRBP_HUMAN Cold-inducible RNA-binding protein OS=Homo sapiens OX=9606 GN=CIRBP PE=1 SV=1;sp|Q14011-2|CIRBP_HUMAN Isoform 2 of Cold-inducible RNA-binding protein OS=Homo sapiens OX=9606 GN=CIRBP	2.20852e+09
sp|P54136-2|SYRC_HUMAN;sp|P54136|SYRC_HUMAN	RARS1	sp|P54136-2|SYRC_HUMAN Isoform Monomeric of Arginine--tRNA ligase, cytoplasmic OS=Homo sapiens OX=9606 GN=RARS1;sp|P54136|SYRC_HUMAN Arginine--tRNA ligase, cytoplasmic OS=Homo sapiens OX=9606 GN=RARS1 PE=1 SV=2	2.19677e+09
sp|P84103-2|SRSF3_HUMAN;sp|P84103|SRSF3_HUMAN	SRSF3	sp|P84103-2|SRSF3_HUMAN Isoform 2 of Serine/arginine-rich splicing factor 3 OS=Homo sapiens OX=9606 GN=SRSF3;sp|P84103|SRSF3_HUMAN Serine/arginine-rich splicing factor 3 OS=Homo sapiens OX=9606 GN=SRSF3 PE=1 SV=1	2.189e+09
sp|Q8WZ42-6|TITIN_HUMAN	#N/A	sp|Q8WZ42-6|TITIN_HUMAN Isoform 6 of Titin OS=Homo sapiens OX=9606 GN=TTN	2.18795e+09
sp|P17980|PRS6A_HUMAN	PSMC3	sp|P17980|PRS6A_HUMAN 26S proteasome regulatory subunit 6A OS=Homo sapiens OX=9606 GN=PSMC3 PE=1 SV=3	2.17994e+09
sp|P09525|ANXA4_HUMAN;sp|P09525-2|ANXA4_HUMAN	ANXA4	sp|P09525|ANXA4_HUMAN Annexin A4 OS=Homo sapiens OX=9606 GN=ANXA4 PE=1 SV=4;sp|P09525-2|ANXA4_HUMAN Isoform 2 of Annexin A4 OS=Homo sapiens OX=9606 GN=ANXA4	2.1397e+09
sp|P61160|ARP2_HUMAN;sp|P61160-2|ARP2_HUMAN	ACTR2	sp|P61160|ARP2_HUMAN Actin-related protein 2 OS=Homo sapiens OX=9606 GN=ACTR2 PE=1 SV=1;sp|P61160-2|ARP2_HUMAN Isoform 2 of Actin-related protein 2 OS=Homo sapiens OX=9606 GN=ACTR2	2.1229e+09
sp|P49862|KLK7_HUMAN;sp|P49862-2|KLK7_HUMAN	KLK7	sp|P49862|KLK7_HUMAN Kallikrein-7 OS=Homo sapiens OX=9606 GN=KLK7 PE=1 SV=1;sp|P49862-2|KLK7_HUMAN Isoform 2 of Kallikrein-7 OS=Homo sapiens OX=9606 GN=KLK7	2.11259e+09
sp|Q13326|SGCG_HUMAN	SGCG	sp|Q13326|SGCG_HUMAN Gamma-sarcoglycan OS=Homo sapiens OX=9606 GN=SGCG PE=1 SV=4	2.1052e+09
sp|O43548-2|TGM5_HUMAN;sp|O43548|TGM5_HUMAN	TGM5	sp|O43548-2|TGM5_HUMAN Isoform Short of Protein-glutamine gamma-glutamyltransferase 5 OS=Homo sapiens OX=9606 GN=TGM5;sp|O43548|TGM5_HUMAN Protein-glutamine gamma-glutamyltransferase 5 OS=Homo sapiens OX=9606 GN=TGM5 PE=1 SV=4	2.09246e+09
sp|P16219|ACADS_HUMAN	ACADS	sp|P16219|ACADS_HUMAN Short-chain specific acyl-CoA dehydrogenase, mitochondrial OS=Homo sapiens OX=9606 GN=ACADS PE=1 SV=1	2.08355e+09
sp|Q00577|PURA_HUMAN	PURA	sp|Q00577|PURA_HUMAN Transcriptional activator protein Pur-alpha OS=Homo sapiens OX=9606 GN=PURA PE=1 SV=2	2.08046e+09
sp|P19367-4|HXK1_HUMAN;sp|P19367-2|HXK1_HUMAN;sp|P19367|HXK1_HUMAN;sp|P19367-3|HXK1_HUMAN;sp|Q2TB90|HKDC1_HUMAN	HK1	sp|P19367-4|HXK1_HUMAN Isoform 4 of Hexokinase-1 OS=Homo sapiens OX=9606 GN=HK1;sp|P19367-2|HXK1_HUMAN Isoform 2 of Hexokinase-1 OS=Homo sapiens OX=9606 GN=HK1;sp|P19367|HXK1_HUMAN Hexokinase-1 OS=Homo sapiens OX=9606 GN=HK1 PE=1 SV=3;sp|P19367-3|HXK1_HUMA	2.07784e+09
sp|P28070|PSB4_HUMAN	PSMB4	sp|P28070|PSB4_HUMAN Proteasome subunit beta type-4 OS=Homo sapiens OX=9606 GN=PSMB4 PE=1 SV=4	2.06815e+09
sp|Q8N335|GPD1L_HUMAN	GPD1L	sp|Q8N335|GPD1L_HUMAN Glycerol-3-phosphate dehydrogenase 1-like protein OS=Homo sapiens OX=9606 GN=GPD1L PE=1 SV=1	2.0604e+09
sp|Q13885|TBB2A_HUMAN;sp|Q9BVA1|TBB2B_HUMAN	TUBB2A	sp|Q13885|TBB2A_HUMAN Tubulin beta-2A chain OS=Homo sapiens OX=9606 GN=TUBB2A PE=1 SV=1;sp|Q9BVA1|TBB2B_HUMAN Tubulin beta-2B chain OS=Homo sapiens OX=9606 GN=TUBB2B PE=1 SV=1	2.05841e+09
sp|P26373-2|RL13_HUMAN;sp|P26373|RL13_HUMAN	RPL13	sp|P26373-2|RL13_HUMAN Isoform 2 of 60S ribosomal protein L13 OS=Homo sapiens OX=9606 GN=RPL13;sp|P26373|RL13_HUMAN 60S ribosomal protein L13 OS=Homo sapiens OX=9606 GN=RPL13 PE=1 SV=4	2.03775e+09
sp|Q7Z3D6-4|GLUCM_HUMAN;sp|Q7Z3D6-3|GLUCM_HUMAN;sp|Q7Z3D6-2|GLUCM_HUMAN;sp|Q7Z3D6-5|GLUCM_HUMAN;sp|Q7Z3D6|GLUCM_HUMAN	DGLUCY	sp|Q7Z3D6-4|GLUCM_HUMAN Isoform 4 of D-glutamate cyclase, mitochondrial OS=Homo sapiens OX=9606 GN=DGLUCY;sp|Q7Z3D6-3|GLUCM_HUMAN Isoform 3 of D-glutamate cyclase, mitochondrial OS=Homo sapiens OX=9606 GN=DGLUCY;sp|Q7Z3D6-2|GLUCM_HUMAN Isoform 2 of D-gluta	2.03741e+09
sp|P62906|RL10A_HUMAN	RPL10A	sp|P62906|RL10A_HUMAN 60S ribosomal protein L10a OS=Homo sapiens OX=9606 GN=RPL10A PE=1 SV=2	2.02414e+09
sp|P62328|TYB4_HUMAN	TMSB4X	sp|P62328|TYB4_HUMAN Thymosin beta-4 OS=Homo sapiens OX=9606 GN=TMSB4X PE=1 SV=2	1.98291e+09
sp|P0CG38|POTEI_HUMAN	POTEI	sp|P0CG38|POTEI_HUMAN POTE ankyrin domain family member I OS=Homo sapiens OX=9606 GN=POTEI PE=3 SV=1	1.98274e+09
sp|Q92499-3|DDX1_HUMAN;sp|Q92499|DDX1_HUMAN;sp|Q92499-2|DDX1_HUMAN	DDX1	sp|Q92499-3|DDX1_HUMAN Isoform 3 of ATP-dependent RNA helicase DDX1 OS=Homo sapiens OX=9606 GN=DDX1;sp|Q92499|DDX1_HUMAN ATP-dependent RNA helicase DDX1 OS=Homo sapiens OX=9606 GN=DDX1 PE=1 SV=2;sp|Q92499-2|DDX1_HUMAN Isoform 2 of ATP-dependent RNA helicas	1.97933e+09
sp|P20618|PSB1_HUMAN	PSMB1	sp|P20618|PSB1_HUMAN Proteasome subunit beta type-1 OS=Homo sapiens OX=9606 GN=PSMB1 PE=1 SV=2	1.97128e+09
sp|P27824-2|CALX_HUMAN;sp|P27824|CALX_HUMAN;sp|P27824-3|CALX_HUMAN	CANX	sp|P27824-2|CALX_HUMAN Isoform 2 of Calnexin OS=Homo sapiens OX=9606 GN=CANX;sp|P27824|CALX_HUMAN Calnexin OS=Homo sapiens OX=9606 GN=CANX PE=1 SV=2;sp|P27824-3|CALX_HUMAN Isoform 3 of Calnexin OS=Homo sapiens OX=9606 GN=CANX	1.9703e+09
sp|P10909-4|CLUS_HUMAN;sp|P10909-6|CLUS_HUMAN;sp|P10909|CLUS_HUMAN;sp|P10909-5|CLUS_HUMAN;sp|P10909-2|CLUS_HUMAN;sp|P10909-3|CLUS_HUMAN	CLU	sp|P10909-4|CLUS_HUMAN Isoform 4 of Clusterin OS=Homo sapiens OX=9606 GN=CLU;sp|P10909-6|CLUS_HUMAN Isoform 6 of Clusterin OS=Homo sapiens OX=9606 GN=CLU;sp|P10909|CLUS_HUMAN Clusterin OS=Homo sapiens OX=9606 GN=CLU PE=1 SV=1;sp|P10909-5|CLUS_HUMAN Isoform	1.9494e+09
sp|P43243|MATR3_HUMAN;sp|P43243-2|MATR3_HUMAN	MATR3	sp|P43243|MATR3_HUMAN Matrin-3 OS=Homo sapiens OX=9606 GN=MATR3 PE=1 SV=2	1.92575e+09
sp|P31937|3HIDH_HUMAN	HIBADH	sp|P31937|3HIDH_HUMAN 3-hydroxyisobutyrate dehydrogenase, mitochondrial OS=Homo sapiens OX=9606 GN=HIBADH PE=1 SV=2	1.91271e+09
sp|P28799|GRN_HUMAN;sp|P28799-2|GRN_HUMAN;sp|P28799-3|GRN_HUMAN	GRN	sp|P28799|GRN_HUMAN Progranulin OS=Homo sapiens OX=9606 GN=GRN PE=1 SV=2;sp|P28799-2|GRN_HUMAN Isoform 2 of Progranulin OS=Homo sapiens OX=9606 GN=GRN;sp|P28799-3|GRN_HUMAN Isoform 3 of Progranulin OS=Homo sapiens OX=9606 GN=GRN	1.90551e+09
sp|O43379-3|WDR62_HUMAN;sp|O43379-2|WDR62_HUMAN;sp|O43379|WDR62_HUMAN;sp|O43379-4|WDR62_HUMAN	WDR62	sp|O43379-3|WDR62_HUMAN Isoform 3 of WD repeat-containing protein 62 OS=Homo sapiens OX=9606 GN=WDR62;sp|O43379-2|WDR62_HUMAN Isoform 2 of WD repeat-containing protein 62 OS=Homo sapiens OX=9606 GN=WDR62;sp|O43379|WDR62_HUMAN WD repeat-containing protein 6	1.88705e+09
sp|Q8IW75|SPA12_HUMAN	SERPINA12	sp|Q8IW75|SPA12_HUMAN Serpin A12 OS=Homo sapiens OX=9606 GN=SERPINA12 PE=1 SV=1	1.8634e+09
sp|P49327|FAS_HUMAN	FASN	sp|P49327|FAS_HUMAN Fatty acid synthase OS=Homo sapiens OX=9606 GN=FASN PE=1 SV=3	1.85008e+09
sp|P62333|PRS10_HUMAN	PSMC6	sp|P62333|PRS10_HUMAN 26S proteasome regulatory subunit 10B OS=Homo sapiens OX=9606 GN=PSMC6 PE=1 SV=1	1.84764e+09
sp|Q8IUG5-3|MY18B_HUMAN;sp|Q8IUG5|MY18B_HUMAN;sp|Q8IUG5-2|MY18B_HUMAN	MYO18B	sp|Q8IUG5-3|MY18B_HUMAN Isoform 3 of Unconventional myosin-XVIIIb OS=Homo sapiens OX=9606 GN=MYO18B;sp|Q8IUG5|MY18B_HUMAN Unconventional myosin-XVIIIb OS=Homo sapiens OX=9606 GN=MYO18B PE=1 SV=2;sp|Q8IUG5-2|MY18B_HUMAN Isoform 2 of Unconventional myosin-XV	1.83645e+09
sp|Q9Y4J8|DTNA_HUMAN;sp|Q9Y4J8-15|DTNA_HUMAN;sp|Q9Y4J8-14|DTNA_HUMAN;sp|Q9Y4J8-2|DTNA_HUMAN;sp|Q9Y4J8-13|DTNA_HUMAN;sp|Q9Y4J8-3|DTNA_HUMAN;sp|Q9Y4J8-16|DTNA_HUMAN;sp|Q9Y4J8-5|DTNA_HUMAN;sp|Q9Y4J8-4|DTNA_HUMAN;sp|Q9Y4J8-12|DTNA_HUMAN;sp|Q9Y4J8-8|DTNA_HUMAN;sp|Q9Y4J8-11|DTNA_HUMAN;sp|Q9Y4J8-10|DTNA_HUMAN;sp|Q9Y4J8-6|DTNA_HUMAN;sp|O60941-3|DTNB_HUMAN;sp|O60941-6|DTNB_HUMAN;sp|O60941-2|DTNB_HUMAN;sp|…	DTNA	sp|Q9Y4J8|DTNA_HUMAN Dystrobrevin alpha OS=Homo sapiens OX=9606 GN=DTNA PE=1 SV=2;sp|Q9Y4J8-15|DTNA_HUMAN Isoform 15 of Dystrobrevin alpha OS=Homo sapiens OX=9606 GN=DTNA;sp|Q9Y4J8-14|DTNA_HUMAN Isoform 14 of Dystrobrevin alpha OS=Homo sapiens OX=9606 GN=D	1.82978e+09
sp|O60237|MYPT2_HUMAN;sp|O60237-6|MYPT2_HUMAN;sp|O60237-4|MYPT2_HUMAN;sp|O60237-3|MYPT2_HUMAN	PPP1R12B	sp|O60237|MYPT2_HUMAN Protein phosphatase 1 regulatory subunit 12B OS=Homo sapiens OX=9606 GN=PPP1R12B PE=1 SV=2;sp|O60237-6|MYPT2_HUMAN Isoform 6 of Protein phosphatase 1 regulatory subunit 12B OS=Homo sapiens OX=9606 GN=PPP1R12B;sp|O60237-4|MYPT2_HUMAN I	1.80922e+09
sp|Q9UIF9-2|BAZ2A_HUMAN;sp|Q9UIF9-3|BAZ2A_HUMAN;sp|Q9UIF9|BAZ2A_HUMAN	BAZ2A	sp|Q9UIF9-2|BAZ2A_HUMAN Isoform 1 of Bromodomain adjacent to zinc finger domain protein 2A OS=Homo sapiens OX=9606 GN=BAZ2A;sp|Q9UIF9-3|BAZ2A_HUMAN Isoform 3 of Bromodomain adjacent to zinc finger domain protein 2A OS=Homo sapiens OX=9606 GN=BAZ2A;sp|Q9UIF	1.79829e+09
sp|P30044-4|PRDX5_HUMAN;sp|P30044-2|PRDX5_HUMAN;sp|P30044-3|PRDX5_HUMAN;sp|P30044|PRDX5_HUMAN	PRDX5	sp|P30044-4|PRDX5_HUMAN Isoform 4 of Peroxiredoxin-5, mitochondrial OS=Homo sapiens OX=9606 GN=PRDX5;sp|P30044-2|PRDX5_HUMAN Isoform Cytoplasmic+peroxisomal of Peroxiredoxin-5, mitochondrial OS=Homo sapiens OX=9606 GN=PRDX5;sp|P30044-3|PRDX5_HUMAN Isoform	1.79631e+09
sp|P53597|SUCA_HUMAN	SUCLG1	sp|P53597|SUCA_HUMAN Succinate--CoA ligase [ADP/GDP-forming] subunit alpha, mitochondrial OS=Homo sapiens OX=9606 GN=SUCLG1 PE=1 SV=4	1.79554e+09
sp|P62241|RS8_HUMAN	RPS8	sp|P62241|RS8_HUMAN 40S ribosomal protein S8 OS=Homo sapiens OX=9606 GN=RPS8 PE=1 SV=2	1.78033e+09
sp|Q9UGQ2-2|FLOWR_HUMAN;sp|Q9UGQ2|FLOWR_HUMAN	CACFD1	sp|Q9UGQ2-2|FLOWR_HUMAN Isoform 2 of Calcium channel flower homolog OS=Homo sapiens OX=9606 GN=CACFD1;sp|Q9UGQ2|FLOWR_HUMAN Calcium channel flower homolog OS=Homo sapiens OX=9606 GN=CACFD1 PE=1 SV=1	1.77873e+09
sp|O00757|F16P2_HUMAN;sp|P09467|F16P1_HUMAN	FBP2	sp|O00757|F16P2_HUMAN Fructose-1,6-bisphosphatase isozyme 2 OS=Homo sapiens OX=9606 GN=FBP2 PE=1 SV=2	1.77231e+09
sp|P21333-2|FLNA_HUMAN;sp|P21333|FLNA_HUMAN	FLNA	sp|P21333-2|FLNA_HUMAN Isoform 2 of Filamin-A OS=Homo sapiens OX=9606 GN=FLNA;sp|P21333|FLNA_HUMAN Filamin-A OS=Homo sapiens OX=9606 GN=FLNA PE=1 SV=4	1.76776e+09
sp|O00505|IMA4_HUMAN	KPNA3	sp|O00505|IMA4_HUMAN Importin subunit alpha-4 OS=Homo sapiens OX=9606 GN=KPNA3 PE=1 SV=2	1.75739e+09
sp|P51648|AL3A2_HUMAN;sp|P51648-2|AL3A2_HUMAN	ALDH3A2	sp|P51648|AL3A2_HUMAN Aldehyde dehydrogenase family 3 member A2 OS=Homo sapiens OX=9606 GN=ALDH3A2 PE=1 SV=1;sp|P51648-2|AL3A2_HUMAN Isoform 2 of Aldehyde dehydrogenase family 3 member A2 OS=Homo sapiens OX=9606 GN=ALDH3A2	1.75289e+09
sp|P00491|PNPH_HUMAN	PNP	sp|P00491|PNPH_HUMAN Purine nucleoside phosphorylase OS=Homo sapiens OX=9606 GN=PNP PE=1 SV=2	1.73709e+09
sp|Q9NTK5|OLA1_HUMAN;sp|Q9NTK5-3|OLA1_HUMAN;sp|Q9NTK5-2|OLA1_HUMAN	OLA1	sp|Q9NTK5|OLA1_HUMAN Obg-like ATPase 1 OS=Homo sapiens OX=9606 GN=OLA1 PE=1 SV=2;sp|Q9NTK5-3|OLA1_HUMAN Isoform 3 of Obg-like ATPase 1 OS=Homo sapiens OX=9606 GN=OLA1	1.73486e+09
sp|P17568|NDUB7_HUMAN	NDUFB7	sp|P17568|NDUB7_HUMAN NADH dehydrogenase [ubiquinone] 1 beta subcomplex subunit 7 OS=Homo sapiens OX=9606 GN=NDUFB7 PE=1 SV=4	1.73422e+09
sp|Q04837|SSBP_HUMAN	SSBP1	sp|Q04837|SSBP_HUMAN Single-stranded DNA-binding protein, mitochondrial OS=Homo sapiens OX=9606 GN=SSBP1 PE=1 SV=1	1.7306e+09
sp|E7EW31|PROB1_HUMAN	PROB1	sp|E7EW31|PROB1_HUMAN Proline-rich basic protein 1 OS=Homo sapiens OX=9606 GN=PROB1 PE=2 SV=2	1.72999e+09
sp|O60784|TOM1_HUMAN;sp|O60784-2|TOM1_HUMAN;sp|O60784-3|TOM1_HUMAN;sp|O60784-4|TOM1_HUMAN	TOM1	sp|O60784|TOM1_HUMAN Target of Myb protein 1 OS=Homo sapiens OX=9606 GN=TOM1 PE=1 SV=2;sp|O60784-2|TOM1_HUMAN Isoform 2 of Target of Myb protein 1 OS=Homo sapiens OX=9606 GN=TOM1;sp|O60784-3|TOM1_HUMAN Isoform 3 of Target of Myb protein 1 OS=Homo sapiens O	1.72929e+09
sp|O14732-2|IMPA2_HUMAN;sp|O14732|IMPA2_HUMAN	IMPA2	sp|O14732-2|IMPA2_HUMAN Isoform 2 of Inositol monophosphatase 2 OS=Homo sapiens OX=9606 GN=IMPA2;sp|O14732|IMPA2_HUMAN Inositol monophosphatase 2 OS=Homo sapiens OX=9606 GN=IMPA2 PE=1 SV=1	1.72297e+09
sp|P08311|CATG_HUMAN	CTSG	sp|P08311|CATG_HUMAN Cathepsin G OS=Homo sapiens OX=9606 GN=CTSG PE=1 SV=2	1.71328e+09
sp|Q99714-2|HCD2_HUMAN;sp|Q99714|HCD2_HUMAN	HSD17B10	sp|Q99714-2|HCD2_HUMAN Isoform 2 of 3-hydroxyacyl-CoA dehydrogenase type-2 OS=Homo sapiens OX=9606 GN=HSD17B10;sp|Q99714|HCD2_HUMAN 3-hydroxyacyl-CoA dehydrogenase type-2 OS=Homo sapiens OX=9606 GN=HSD17B10 PE=1 SV=3	1.71115e+09
sp|O75635-2|SPB7_HUMAN;sp|O75635|SPB7_HUMAN	SERPINB7	sp|O75635-2|SPB7_HUMAN Isoform 2 of Serpin B7 OS=Homo sapiens OX=9606 GN=SERPINB7;sp|O75635|SPB7_HUMAN Serpin B7 OS=Homo sapiens OX=9606 GN=SERPINB7 PE=1 SV=1	1.71109e+09
sp|Q9H0P0-1|5NT3A_HUMAN;sp|Q9H0P0-3|5NT3A_HUMAN;sp|Q9H0P0-2|5NT3A_HUMAN;sp|Q9H0P0|5NT3A_HUMAN	NT5C3A	sp|Q9H0P0-1|5NT3A_HUMAN Isoform 1 of Cytosolic 5-nucleotidase 3A OS=Homo sapiens OX=9606 GN=NT5C3A;sp|Q9H0P0-3|5NT3A_HUMAN Isoform 4 of Cytosolic 5-nucleotidase 3A OS=Homo sapiens OX=9606 GN=NT5C3A;sp|Q9H0P0-2|5NT3A_HUMAN Isoform 3 of Cytosolic 5-nucleo	1.70873e+09
sp|Q2TAL5|SMTL2_HUMAN;sp|Q2TAL5-2|SMTL2_HUMAN	SMTNL2	sp|Q2TAL5|SMTL2_HUMAN Smoothelin-like protein 2 OS=Homo sapiens OX=9606 GN=SMTNL2 PE=2 SV=1	1.69954e+09
sp|Q9UPA5|BSN_HUMAN	BSN	sp|Q9UPA5|BSN_HUMAN Protein bassoon OS=Homo sapiens OX=9606 GN=BSN PE=1 SV=4	1.68939e+09
sp|P01624|KV315_HUMAN;sp|A0A087WSY6|KVD15_HUMAN;sp|A0A0C4DH55|KVD07_HUMAN;sp|A0A075B6H7|KV37_HUMAN	#N/A	sp|P01624|KV315_HUMAN Immunoglobulin kappa variable 3-15 OS=Homo sapiens OX=9606 GN=IGKV3-15 PE=1 SV=2;sp|A0A087WSY6|KVD15_HUMAN Immunoglobulin kappa variable 3D-15 OS=Homo sapiens OX=9606 GN=IGKV3D-15 PE=3 SV=6;sp|A0A0C4DH55|KVD07_HUMAN Immunoglobulin kap	1.6798e+09
sp|Q13554|KCC2B_HUMAN;sp|Q13554-7|KCC2B_HUMAN;sp|Q13554-4|KCC2B_HUMAN;sp|Q13554-6|KCC2B_HUMAN;sp|Q13554-3|KCC2B_HUMAN;sp|Q13554-8|KCC2B_HUMAN;sp|Q13554-5|KCC2B_HUMAN;sp|Q13554-2|KCC2B_HUMAN	CAMK2B	sp|Q13554|KCC2B_HUMAN Calcium/calmodulin-dependent protein kinase type II subunit beta OS=Homo sapiens OX=9606 GN=CAMK2B PE=1 SV=3;sp|Q13554-7|KCC2B_HUMAN Isoform 7 of Calcium/calmodulin-dependent protein kinase type II subunit beta OS=Homo sapiens OX=9606	1.67749e+09
sp|P05386|RLA1_HUMAN	RPLP1	sp|P05386|RLA1_HUMAN 60S acidic ribosomal protein P1 OS=Homo sapiens OX=9606 GN=RPLP1 PE=1 SV=1	1.67032e+09
sp|Q9BUF5|TBB6_HUMAN	TUBB6	sp|Q9BUF5|TBB6_HUMAN Tubulin beta-6 chain OS=Homo sapiens OX=9606 GN=TUBB6 PE=1 SV=1	1.64896e+09
sp|O00330|ODPX_HUMAN;sp|O00330-3|ODPX_HUMAN;sp|O00330-2|ODPX_HUMAN	PDHX	sp|O00330|ODPX_HUMAN Pyruvate dehydrogenase protein X component, mitochondrial OS=Homo sapiens OX=9606 GN=PDHX PE=1 SV=3;sp|O00330-3|ODPX_HUMAN Isoform 3 of Pyruvate dehydrogenase protein X component, mitochondrial OS=Homo sapiens OX=9606 GN=PDHX;sp|O00330	1.63174e+09
sp|P04439|HLAA_HUMAN;sp|P04439-2|HLAA_HUMAN;sp|P30511-2|HLAF_HUMAN;sp|P30511|HLAF_HUMAN;sp|P30511-3|HLAF_HUMAN	#N/A	sp|P04439|HLAA_HUMAN HLA class I histocompatibility antigen, A alpha chain OS=Homo sapiens OX=9606 GN=HLA-A PE=1 SV=2;sp|P04439-2|HLAA_HUMAN Isoform 2 of HLA class I histocompatibility antigen, A alpha chain OS=Homo sapiens OX=9606 GN=HLA-A	1.62988e+09
sp|P07942|LAMB1_HUMAN	LAMB1	sp|P07942|LAMB1_HUMAN Laminin subunit beta-1 OS=Homo sapiens OX=9606 GN=LAMB1 PE=1 SV=2	1.62951e+09
sp|P42357|HUTH_HUMAN;sp|P42357-2|HUTH_HUMAN;sp|P42357-3|HUTH_HUMAN	HAL	sp|P42357|HUTH_HUMAN Histidine ammonia-lyase OS=Homo sapiens OX=9606 GN=HAL PE=1 SV=1;sp|P42357-2|HUTH_HUMAN Isoform 2 of Histidine ammonia-lyase OS=Homo sapiens OX=9606 GN=HAL;sp|P42357-3|HUTH_HUMAN Isoform 3 of Histidine ammonia-lyase OS=Homo sapiens OX=	1.62919e+09
sp|Q9UBX5|FBLN5_HUMAN	FBLN5	sp|Q9UBX5|FBLN5_HUMAN Fibulin-5 OS=Homo sapiens OX=9606 GN=FBLN5 PE=1 SV=1	1.62502e+09
sp|Q02641-2|CACB1_HUMAN;sp|Q02641-3|CACB1_HUMAN;sp|Q02641|CACB1_HUMAN;sp|Q08289-3|CACB2_HUMAN;sp|Q08289-8|CACB2_HUMAN;sp|Q08289-4|CACB2_HUMAN;sp|Q08289-7|CACB2_HUMAN;sp|Q08289-5|CACB2_HUMAN;sp|Q08289-9|CACB2_HUMAN;sp|O00305-4|CACB4_HUMAN;sp|Q08289-2|CACB2_HUMAN;sp|Q08289-10|CACB2_HUMAN;sp|Q08289-6|CACB2_HUMAN;sp|O00305|CACB4_HUMAN;sp|O00305-3|CACB4_HUMAN;sp|O00305-2|CACB4_HUMAN;sp|Q08289|CACB2_HU…	CACNB1	sp|Q02641-2|CACB1_HUMAN Isoform 2 of Voltage-dependent L-type calcium channel subunit beta-1 OS=Homo sapiens OX=9606 GN=CACNB1;sp|Q02641-3|CACB1_HUMAN Isoform 3 of Voltage-dependent L-type calcium channel subunit beta-1 OS=Homo sapiens OX=9606 GN=CACNB1;sp	1.62253e+09
sp|P07384|CAN1_HUMAN	CAPN1	sp|P07384|CAN1_HUMAN Calpain-1 catalytic subunit OS=Homo sapiens OX=9606 GN=CAPN1 PE=1 SV=1	1.61918e+09
sp|Q8WWI1-5|LMO7_HUMAN;sp|Q8WWI1-4|LMO7_HUMAN;sp|Q8WWI1-2|LMO7_HUMAN;sp|Q8WWI1|LMO7_HUMAN;sp|Q8WWI1-3|LMO7_HUMAN	LMO7	sp|Q8WWI1-5|LMO7_HUMAN Isoform 5 of LIM domain only protein 7 OS=Homo sapiens OX=9606 GN=LMO7;sp|Q8WWI1-4|LMO7_HUMAN Isoform 4 of LIM domain only protein 7 OS=Homo sapiens OX=9606 GN=LMO7;sp|Q8WWI1-2|LMO7_HUMAN Isoform 2 of LIM domain only protein 7 OS=Hom	1.61112e+09
sp|P27348|1433T_HUMAN	YWHAQ	sp|P27348|1433T_HUMAN 14-3-3 protein theta OS=Homo sapiens OX=9606 GN=YWHAQ PE=1 SV=1	1.60279e+09
sp|Q13586-2|STIM1_HUMAN;sp|Q13586|STIM1_HUMAN	STIM1	sp|Q13586-2|STIM1_HUMAN Isoform 2 of Stromal interaction molecule 1 OS=Homo sapiens OX=9606 GN=STIM1;sp|Q13586|STIM1_HUMAN Stromal interaction molecule 1 OS=Homo sapiens OX=9606 GN=STIM1 PE=1 SV=3	1.59724e+09
sp|Q9Y3I0|RTCB_HUMAN	RTCB	sp|Q9Y3I0|RTCB_HUMAN RNA-splicing ligase RtcB homolog OS=Homo sapiens OX=9606 GN=RTCB PE=1 SV=1	1.58614e+09
sp|Q9BQS8|FYCO1_HUMAN;sp|Q9BQS8-4|FYCO1_HUMAN	FYCO1	sp|Q9BQS8|FYCO1_HUMAN FYVE and coiled-coil domain-containing protein 1 OS=Homo sapiens OX=9606 GN=FYCO1 PE=1 SV=3;sp|Q9BQS8-4|FYCO1_HUMAN Isoform 4 of FYVE and coiled-coil domain-containing protein 1 OS=Homo sapiens OX=9606 GN=FYCO1	1.5813e+09
sp|P51858-2|HDGF_HUMAN;sp|P51858|HDGF_HUMAN;sp|P51858-3|HDGF_HUMAN	HDGF	sp|P51858-2|HDGF_HUMAN Isoform 2 of Hepatoma-derived growth factor OS=Homo sapiens OX=9606 GN=HDGF;sp|P51858|HDGF_HUMAN Hepatoma-derived growth factor OS=Homo sapiens OX=9606 GN=HDGF PE=1 SV=1;sp|P51858-3|HDGF_HUMAN Isoform 3 of Hepatoma-derived growth fac	1.5806e+09
sp|P50213|IDH3A_HUMAN;sp|P50213-2|IDH3A_HUMAN	IDH3A	sp|P50213|IDH3A_HUMAN Isocitrate dehydrogenase [NAD] subunit alpha, mitochondrial OS=Homo sapiens OX=9606 GN=IDH3A PE=1 SV=1;sp|P50213-2|IDH3A_HUMAN Isoform 2 of Isocitrate dehydrogenase [NAD] subunit alpha, mitochondrial OS=Homo sapiens OX=9606 GN=IDH3A	1.5701e+09
sp|P62140|PP1B_HUMAN;sp|P62136-3|PP1A_HUMAN;sp|P36873|PP1G_HUMAN;sp|P62136|PP1A_HUMAN;sp|P36873-2|PP1G_HUMAN;sp|P62136-2|PP1A_HUMAN	PPP1CB	sp|P62140|PP1B_HUMAN Serine/threonine-protein phosphatase PP1-beta catalytic subunit OS=Homo sapiens OX=9606 GN=PPP1CB PE=1 SV=3;sp|P62136-3|PP1A_HUMAN Isoform 3 of Serine/threonine-protein phosphatase PP1-alpha catalytic subunit OS=Homo sapiens OX=9606 GN	1.56356e+09
sp|P09669|COX6C_HUMAN	COX6C	sp|P09669|COX6C_HUMAN Cytochrome c oxidase subunit 6C OS=Homo sapiens OX=9606 GN=COX6C PE=1 SV=2	1.54597e+09
sp|Q8NE86-3|MCU_HUMAN;sp|Q8NE86-2|MCU_HUMAN;sp|Q8NE86|MCU_HUMAN	MCU	sp|Q8NE86-3|MCU_HUMAN Isoform 3 of Calcium uniporter protein, mitochondrial OS=Homo sapiens OX=9606 GN=MCU;sp|Q8NE86-2|MCU_HUMAN Isoform 2 of Calcium uniporter protein, mitochondrial OS=Homo sapiens OX=9606 GN=MCU;sp|Q8NE86|MCU_HUMAN Calcium uniporter prot	1.54303e+09
sp|Q9BX68|HINT2_HUMAN	HINT2	sp|Q9BX68|HINT2_HUMAN Adenosine 5-monophosphoramidase HINT2 OS=Homo sapiens OX=9606 GN=HINT2 PE=1 SV=1	1.52813e+09
sp|Q16186|ADRM1_HUMAN	ADRM1	sp|Q16186|ADRM1_HUMAN Proteasomal ubiquitin receptor ADRM1 OS=Homo sapiens OX=9606 GN=ADRM1 PE=1 SV=2	1.52812e+09
sp|Q96HC4|PDLI5_HUMAN	PDLIM5	sp|Q96HC4|PDLI5_HUMAN PDZ and LIM domain protein 5 OS=Homo sapiens OX=9606 GN=PDLIM5 PE=1 SV=5	1.52672e+09
sp|P05026-2|AT1B1_HUMAN;sp|P05026|AT1B1_HUMAN	ATP1B1	sp|P05026-2|AT1B1_HUMAN Isoform 2 of Sodium/potassium-transporting ATPase subunit beta-1 OS=Homo sapiens OX=9606 GN=ATP1B1;sp|P05026|AT1B1_HUMAN Sodium/potassium-transporting ATPase subunit beta-1 OS=Homo sapiens OX=9606 GN=ATP1B1 PE=1 SV=1	1.51884e+09
sp|Q00872-7|MYPC1_HUMAN	#N/A	sp|Q00872-7|MYPC1_HUMAN Isoform 7 of Myosin-binding protein C, slow-type OS=Homo sapiens OX=9606 GN=MYBPC1	1.51025e+09
sp|P48643-2|TCPE_HUMAN;sp|P48643|TCPE_HUMAN	CCT5	sp|P48643-2|TCPE_HUMAN Isoform 2 of T-complex protein 1 subunit epsilon OS=Homo sapiens OX=9606 GN=CCT5;sp|P48643|TCPE_HUMAN T-complex protein 1 subunit epsilon OS=Homo sapiens OX=9606 GN=CCT5 PE=1 SV=1	1.50689e+09
sp|Q15843|NEDD8_HUMAN	NEDD8	sp|Q15843|NEDD8_HUMAN NEDD8 OS=Homo sapiens OX=9606 GN=NEDD8 PE=1 SV=1	1.4986e+09
sp|Q9NQ38-2|ISK5_HUMAN;sp|Q9NQ38|ISK5_HUMAN;sp|Q9NQ38-3|ISK5_HUMAN	SPINK5	sp|Q9NQ38-2|ISK5_HUMAN Isoform short of Serine protease inhibitor Kazal-type 5 OS=Homo sapiens OX=9606 GN=SPINK5;sp|Q9NQ38|ISK5_HUMAN Serine protease inhibitor Kazal-type 5 OS=Homo sapiens OX=9606 GN=SPINK5 PE=1 SV=2;sp|Q9NQ38-3|ISK5_HUMAN Isoform long of	1.47395e+09
sp|Q14112-2|NID2_HUMAN;sp|Q14112|NID2_HUMAN	NID2	sp|Q14112-2|NID2_HUMAN Isoform 2 of Nidogen-2 OS=Homo sapiens OX=9606 GN=NID2;sp|Q14112|NID2_HUMAN Nidogen-2 OS=Homo sapiens OX=9606 GN=NID2 PE=1 SV=3	1.4694e+09
sp|P02679-2|FIBG_HUMAN;sp|P02679|FIBG_HUMAN	FGG	sp|P02679-2|FIBG_HUMAN Isoform Gamma-A of Fibrinogen gamma chain OS=Homo sapiens OX=9606 GN=FGG;sp|P02679|FIBG_HUMAN Fibrinogen gamma chain OS=Homo sapiens OX=9606 GN=FGG PE=1 SV=3	1.46505e+09
sp|Q00872-10|MYPC1_HUMAN;sp|Q00872-3|MYPC1_HUMAN;sp|Q00872|MYPC1_HUMAN;sp|Q00872-6|MYPC1_HUMAN;sp|Q00872-8|MYPC1_HUMAN;sp|Q00872-9|MYPC1_HUMAN;sp|Q00872-5|MYPC1_HUMAN	MYBPC1	sp|Q00872-10|MYPC1_HUMAN Isoform 10 of Myosin-binding protein C, slow-type OS=Homo sapiens OX=9606 GN=MYBPC1;sp|Q00872-3|MYPC1_HUMAN Isoform 3 of Myosin-binding protein C, slow-type OS=Homo sapiens OX=9606 GN=MYBPC1;sp|Q00872|MYPC1_HUMAN Myosin-binding pro	1.46295e+09
sp|O75396|SC22B_HUMAN	SEC22B	sp|O75396|SC22B_HUMAN Vesicle-trafficking protein SEC22b OS=Homo sapiens OX=9606 GN=SEC22B PE=1 SV=5	1.43847e+09
sp|P58107|EPIPL_HUMAN	EPPK1	sp|P58107|EPIPL_HUMAN Epiplakin OS=Homo sapiens OX=9606 GN=EPPK1 PE=1 SV=3	1.427e+09
sp|Q96DG6|CMBL_HUMAN	CMBL	sp|Q96DG6|CMBL_HUMAN Carboxymethylenebutenolidase homolog OS=Homo sapiens OX=9606 GN=CMBL PE=1 SV=1	1.42182e+09
sp|Q8NC56|LEMD2_HUMAN	LEMD2	sp|Q8NC56|LEMD2_HUMAN LEM domain-containing protein 2 OS=Homo sapiens OX=9606 GN=LEMD2 PE=1 SV=1	1.42113e+09
sp|P12757-3|SKIL_HUMAN;sp|P12757-5|SKIL_HUMAN;sp|P12757|SKIL_HUMAN	SKIL	sp|P12757-3|SKIL_HUMAN Isoform SNON2 of Ski-like protein OS=Homo sapiens OX=9606 GN=SKIL;sp|P12757-5|SKIL_HUMAN Isoform 5 of Ski-like protein OS=Homo sapiens OX=9606 GN=SKIL;sp|P12757|SKIL_HUMAN Ski-like protein OS=Homo sapiens OX=9606 GN=SKIL PE=1 SV=2	1.42001e+09
sp|P06753-5|TPM3_HUMAN;sp|P06753-4|TPM3_HUMAN;sp|P06753-7|TPM3_HUMAN	TPM3	sp|P06753-5|TPM3_HUMAN Isoform 5 of Tropomyosin alpha-3 chain OS=Homo sapiens OX=9606 GN=TPM3;sp|P06753-4|TPM3_HUMAN Isoform 4 of Tropomyosin alpha-3 chain OS=Homo sapiens OX=9606 GN=TPM3;sp|P06753-7|TPM3_HUMAN Isoform 7 of Tropomyosin alpha-3 chain OS=Hom	1.41079e+09
sp|P49207|RL34_HUMAN	RPL34	sp|P49207|RL34_HUMAN 60S ribosomal protein L34 OS=Homo sapiens OX=9606 GN=RPL34 PE=1 SV=3	1.39416e+09
sp|P30050|RL12_HUMAN;sp|P30050-2|RL12_HUMAN	RPL12	sp|P30050|RL12_HUMAN 60S ribosomal protein L12 OS=Homo sapiens OX=9606 GN=RPL12 PE=1 SV=1;sp|P30050-2|RL12_HUMAN Isoform 2 of 60S ribosomal protein L12 OS=Homo sapiens OX=9606 GN=RPL12	1.36898e+09
sp|O95169-3|NDUB8_HUMAN;sp|O95169|NDUB8_HUMAN;sp|O95169-2|NDUB8_HUMAN	NDUFB8	sp|O95169-3|NDUB8_HUMAN Isoform 3 of NADH dehydrogenase [ubiquinone] 1 beta subcomplex subunit 8, mitochondrial OS=Homo sapiens OX=9606 GN=NDUFB8;sp|O95169|NDUB8_HUMAN NADH dehydrogenase [ubiquinone] 1 beta subcomplex subunit 8, mitochondrial OS=Homo sapie	1.36439e+09
sp|O75306|NDUS2_HUMAN;sp|O75306-2|NDUS2_HUMAN	NDUFS2	sp|O75306|NDUS2_HUMAN NADH dehydrogenase [ubiquinone] iron-sulfur protein 2, mitochondrial OS=Homo sapiens OX=9606 GN=NDUFS2 PE=1 SV=2;sp|O75306-2|NDUS2_HUMAN Isoform 2 of NADH dehydrogenase [ubiquinone] iron-sulfur protein 2, mitochondrial OS=Homo sapiens	1.35514e+09
sp|P26038|MOES_HUMAN	MSN	sp|P26038|MOES_HUMAN Moesin OS=Homo sapiens OX=9606 GN=MSN PE=1 SV=3	1.35461e+09
sp|Q58FF8|H90B2_HUMAN	HSP90AB2P	sp|Q58FF8|H90B2_HUMAN Putative heat shock protein HSP 90-beta 2 OS=Homo sapiens OX=9606 GN=HSP90AB2P PE=1 SV=2	1.35004e+09
sp|P20933|ASPG_HUMAN	AGA	sp|P20933|ASPG_HUMAN N(4)-(beta-N-acetylglucosaminyl)-L-asparaginase OS=Homo sapiens OX=9606 GN=AGA PE=1 SV=2	1.3405e+09
sp|Q9BTV4|TMM43_HUMAN	TMEM43	sp|Q9BTV4|TMM43_HUMAN Transmembrane protein 43 OS=Homo sapiens OX=9606 GN=TMEM43 PE=1 SV=1	1.3385e+09
sp|Q14249|NUCG_HUMAN	ENDOG	sp|Q14249|NUCG_HUMAN Endonuclease G, mitochondrial OS=Homo sapiens OX=9606 GN=ENDOG PE=1 SV=4	1.33769e+09
sp|P30566|PUR8_HUMAN;sp|P30566-2|PUR8_HUMAN	ADSL	sp|P30566|PUR8_HUMAN Adenylosuccinate lyase OS=Homo sapiens OX=9606 GN=ADSL PE=1 SV=2;sp|P30566-2|PUR8_HUMAN Isoform 2 of Adenylosuccinate lyase OS=Homo sapiens OX=9606 GN=ADSL	1.33516e+09
sp|P62269|RS18_HUMAN	RPS18	sp|P62269|RS18_HUMAN 40S ribosomal protein S18 OS=Homo sapiens OX=9606 GN=RPS18 PE=1 SV=3	1.33227e+09
sp|O14561|ACPM_HUMAN	NDUFAB1	sp|O14561|ACPM_HUMAN Acyl carrier protein, mitochondrial OS=Homo sapiens OX=9606 GN=NDUFAB1 PE=1 SV=3	1.32485e+09
sp|P24310|CX7A1_HUMAN	COX7A1	sp|P24310|CX7A1_HUMAN Cytochrome c oxidase subunit 7A1, mitochondrial OS=Homo sapiens OX=9606 GN=COX7A1 PE=1 SV=2	1.31845e+09
sp|A8MQT2|GOG8B_HUMAN;sp|A7E2F4-3|GOG8A_HUMAN;sp|A7E2F4|GOG8A_HUMAN	GOLGA8B	sp|A8MQT2|GOG8B_HUMAN Golgin subfamily A member 8B OS=Homo sapiens OX=9606 GN=GOLGA8B PE=2 SV=2;sp|A7E2F4-3|GOG8A_HUMAN Isoform 2 of Golgin subfamily A member 8A OS=Homo sapiens OX=9606 GN=GOLGA8A;sp|A7E2F4|GOG8A_HUMAN Golgin subfamily A member 8A OS=Homo	1.31719e+09
sp|Q53GG5-2|PDLI3_HUMAN;sp|Q53GG5-3|PDLI3_HUMAN	PDLIM3	sp|Q53GG5-2|PDLI3_HUMAN Isoform 2 of PDZ and LIM domain protein 3 OS=Homo sapiens OX=9606 GN=PDLIM3;sp|Q53GG5-3|PDLI3_HUMAN Isoform 3 of PDZ and LIM domain protein 3 OS=Homo sapiens OX=9606 GN=PDLIM3	1.31024e+09
sp|Q13535-2|ATR_HUMAN;sp|Q13535-3|ATR_HUMAN;sp|Q13535|ATR_HUMAN	ATR	sp|Q13535-2|ATR_HUMAN Isoform 2 of Serine/threonine-protein kinase ATR OS=Homo sapiens OX=9606 GN=ATR;sp|Q13535-3|ATR_HUMAN Isoform 3 of Serine/threonine-protein kinase ATR OS=Homo sapiens OX=9606 GN=ATR;sp|Q13535|ATR_HUMAN Serine/threonine-protein kinase	1.30096e+09
sp|P61163|ACTZ_HUMAN	ACTR1A	sp|P61163|ACTZ_HUMAN Alpha-centractin OS=Homo sapiens OX=9606 GN=ACTR1A PE=1 SV=1	1.28499e+09
sp|Q16543|CDC37_HUMAN	CDC37	sp|Q16543|CDC37_HUMAN Hsp90 co-chaperone Cdc37 OS=Homo sapiens OX=9606 GN=CDC37 PE=1 SV=1	1.26732e+09
sp|P28838-2|AMPL_HUMAN;sp|P28838|AMPL_HUMAN	LAP3	sp|P28838-2|AMPL_HUMAN Isoform 2 of Cytosol aminopeptidase OS=Homo sapiens OX=9606 GN=LAP3;sp|P28838|AMPL_HUMAN Cytosol aminopeptidase OS=Homo sapiens OX=9606 GN=LAP3 PE=1 SV=3	1.25386e+09
sp|O00629|IMA3_HUMAN	KPNA4	sp|O00629|IMA3_HUMAN Importin subunit alpha-3 OS=Homo sapiens OX=9606 GN=KPNA4 PE=1 SV=1	1.25254e+09
sp|O00571|DDX3X_HUMAN;sp|O00571-2|DDX3X_HUMAN;sp|O15523-2|DDX3Y_HUMAN;sp|O15523|DDX3Y_HUMAN;sp|O15523-3|DDX3Y_HUMAN	DDX3X	sp|O00571|DDX3X_HUMAN ATP-dependent RNA helicase DDX3X OS=Homo sapiens OX=9606 GN=DDX3X PE=1 SV=3;sp|O00571-2|DDX3X_HUMAN Isoform 2 of ATP-dependent RNA helicase DDX3X OS=Homo sapiens OX=9606 GN=DDX3X;sp|O15523-2|DDX3Y_HUMAN Isoform 2 of ATP-dependent RNA	1.24823e+09
sp|O75964|ATP5L_HUMAN	ATP5MG	sp|O75964|ATP5L_HUMAN ATP synthase subunit g, mitochondrial OS=Homo sapiens OX=9606 GN=ATP5MG PE=1 SV=3	1.24562e+09
sp|P02790|HEMO_HUMAN	HPX	sp|P02790|HEMO_HUMAN Hemopexin OS=Homo sapiens OX=9606 GN=HPX PE=1 SV=2	1.23784e+09
sp|P35241-4|RADI_HUMAN;sp|P35241|RADI_HUMAN;sp|P35241-5|RADI_HUMAN;sp|P35241-2|RADI_HUMAN	RDX	sp|P35241-4|RADI_HUMAN Isoform 4 of Radixin OS=Homo sapiens OX=9606 GN=RDX;sp|P35241|RADI_HUMAN Radixin OS=Homo sapiens OX=9606 GN=RDX PE=1 SV=1;sp|P35241-5|RADI_HUMAN Isoform 5 of Radixin OS=Homo sapiens OX=9606 GN=RDX	1.23336e+09
sp|P34932|HSP74_HUMAN;sp|P34932-2|HSP74_HUMAN;sp|Q92598-2|HS105_HUMAN;sp|Q92598-3|HS105_HUMAN;sp|Q92598|HS105_HUMAN;sp|Q92598-4|HS105_HUMAN	HSPA4	sp|P34932|HSP74_HUMAN Heat shock 70 kDa protein 4 OS=Homo sapiens OX=9606 GN=HSPA4 PE=1 SV=4	1.22653e+09
sp|Q15233-2|NONO_HUMAN;sp|Q15233|NONO_HUMAN	NONO	sp|Q15233-2|NONO_HUMAN Isoform 2 of Non-POU domain-containing octamer-binding protein OS=Homo sapiens OX=9606 GN=NONO;sp|Q15233|NONO_HUMAN Non-POU domain-containing octamer-binding protein OS=Homo sapiens OX=9606 GN=NONO PE=1 SV=4	1.22388e+09
sp|Q13228|SBP1_HUMAN;sp|Q13228-4|SBP1_HUMAN;sp|Q13228-2|SBP1_HUMAN;sp|Q13228-3|SBP1_HUMAN	SELENBP1	sp|Q13228|SBP1_HUMAN Methanethiol oxidase OS=Homo sapiens OX=9606 GN=SELENBP1 PE=1 SV=2;sp|Q13228-4|SBP1_HUMAN Isoform 4 of Methanethiol oxidase OS=Homo sapiens OX=9606 GN=SELENBP1;sp|Q13228-2|SBP1_HUMAN Isoform 2 of Methanethiol oxidase OS=Homo sapiens OX	1.20973e+09
sp|Q9BQ69|MACD1_HUMAN	MACROD1	sp|Q9BQ69|MACD1_HUMAN ADP-ribose glycohydrolase MACROD1 OS=Homo sapiens OX=9606 GN=MACROD1 PE=1 SV=2	1.20483e+09
sp|D6RIA3|CD054_HUMAN	#N/A	sp|D6RIA3|CD054_HUMAN Uncharacterized protein C4orf54 OS=Homo sapiens OX=9606 GN=C4orf54 PE=2 SV=1	1.20214e+09
sp|P20929-2|NEBU_HUMAN;sp|O76041-2|NEBL_HUMAN	#N/A	sp|P20929-2|NEBU_HUMAN Isoform 2 of Nebulin OS=Homo sapiens OX=9606 GN=NEB	1.19977e+09
sp|P55884|EIF3B_HUMAN;sp|P55884-2|EIF3B_HUMAN	EIF3B	sp|P55884|EIF3B_HUMAN Eukaryotic translation initiation factor 3 subunit B OS=Homo sapiens OX=9606 GN=EIF3B PE=1 SV=3;sp|P55884-2|EIF3B_HUMAN Isoform 2 of Eukaryotic translation initiation factor 3 subunit B OS=Homo sapiens OX=9606 GN=EIF3B	1.19067e+09
sp|P10412|H14_HUMAN;sp|P22492|H1T_HUMAN;sp|Q02539|H11_HUMAN	#N/A	sp|P10412|H14_HUMAN Histone H1.4 OS=Homo sapiens OX=9606 GN=H1-4 PE=1 SV=2;sp|P22492|H1T_HUMAN Histone H1t OS=Homo sapiens OX=9606 GN=H1-6 PE=2 SV=4;sp|Q02539|H11_HUMAN Histone H1.1 OS=Homo sapiens OX=9606 GN=H1-1 PE=1 SV=3	1.18553e+09
sp|Q9UBG3|CRNN_HUMAN	CRNN	sp|Q9UBG3|CRNN_HUMAN Cornulin OS=Homo sapiens OX=9606 GN=CRNN PE=1 SV=1	1.18103e+09
sp|P21964-2|COMT_HUMAN;sp|P21964|COMT_HUMAN	COMT	sp|P21964-2|COMT_HUMAN Isoform Soluble of Catechol O-methyltransferase OS=Homo sapiens OX=9606 GN=COMT;sp|P21964|COMT_HUMAN Catechol O-methyltransferase OS=Homo sapiens OX=9606 GN=COMT PE=1 SV=2	1.17986e+09
sp|P62424|RL7A_HUMAN	RPL7A	sp|P62424|RL7A_HUMAN 60S ribosomal protein L7a OS=Homo sapiens OX=9606 GN=RPL7A PE=1 SV=2	1.17707e+09
sp|Q9BW30|TPPP3_HUMAN	TPPP3	sp|Q9BW30|TPPP3_HUMAN Tubulin polymerization-promoting protein family member 3 OS=Homo sapiens OX=9606 GN=TPPP3 PE=1 SV=1	1.17549e+09
sp|P07108|ACBP_HUMAN;sp|P07108-6|ACBP_HUMAN;sp|P07108-3|ACBP_HUMAN;sp|P07108-2|ACBP_HUMAN;sp|P07108-4|ACBP_HUMAN;sp|P07108-5|ACBP_HUMAN	DBI	sp|P07108|ACBP_HUMAN Acyl-CoA-binding protein OS=Homo sapiens OX=9606 GN=DBI PE=1 SV=2;sp|P07108-6|ACBP_HUMAN Isoform 6 of Acyl-CoA-binding protein OS=Homo sapiens OX=9606 GN=DBI;sp|P07108-3|ACBP_HUMAN Isoform 3 of Acyl-CoA-binding protein OS=Homo sapiens	1.16929e+09
sp|O60936|NOL3_HUMAN;sp|O60936-3|NOL3_HUMAN;sp|O60936-1|NOL3_HUMAN	NOL3	sp|O60936|NOL3_HUMAN Nucleolar protein 3 OS=Homo sapiens OX=9606 GN=NOL3 PE=1 SV=2;sp|O60936-3|NOL3_HUMAN Isoform 3 of Nucleolar protein 3 OS=Homo sapiens OX=9606 GN=NOL3;sp|O60936-1|NOL3_HUMAN Isoform 1 of Nucleolar protein 3 OS=Homo sapiens OX=9606 GN=NO	1.16643e+09
sp|P13798|ACPH_HUMAN	APEH	sp|P13798|ACPH_HUMAN Acylamino-acid-releasing enzyme OS=Homo sapiens OX=9606 GN=APEH PE=1 SV=4	1.16436e+09
sp|P35580|MYH10_HUMAN;sp|P35580-5|MYH10_HUMAN;sp|P35580-2|MYH10_HUMAN;sp|P35580-3|MYH10_HUMAN;sp|P35580-4|MYH10_HUMAN	MYH10	sp|P35580|MYH10_HUMAN Myosin-10 OS=Homo sapiens OX=9606 GN=MYH10 PE=1 SV=3;sp|P35580-5|MYH10_HUMAN Isoform 5 of Myosin-10 OS=Homo sapiens OX=9606 GN=MYH10;sp|P35580-2|MYH10_HUMAN Isoform 2 of Myosin-10 OS=Homo sapiens OX=9606 GN=MYH10;sp|P35580-3|MYH10_HUM	1.16277e+09
sp|P63241|IF5A1_HUMAN;sp|P63241-2|IF5A1_HUMAN;sp|Q9GZV4|IF5A2_HUMAN;sp|Q6IS14|IF5AL_HUMAN	EIF5A	sp|P63241|IF5A1_HUMAN Eukaryotic translation initiation factor 5A-1 OS=Homo sapiens OX=9606 GN=EIF5A PE=1 SV=2;sp|P63241-2|IF5A1_HUMAN Isoform 2 of Eukaryotic translation initiation factor 5A-1 OS=Homo sapiens OX=9606 GN=EIF5A	1.16112e+09
sp|P62879|GBB2_HUMAN;sp|Q9HAV0|GBB4_HUMAN	GNB2	sp|P62879|GBB2_HUMAN Guanine nucleotide-binding protein G(I)/G(S)/G(T) subunit beta-2 OS=Homo sapiens OX=9606 GN=GNB2 PE=1 SV=3;sp|Q9HAV0|GBB4_HUMAN Guanine nucleotide-binding protein subunit beta-4 OS=Homo sapiens OX=9606 GN=GNB4 PE=1 SV=3	1.15688e+09
sp|P43686|PRS6B_HUMAN;sp|P43686-2|PRS6B_HUMAN	PSMC4	sp|P43686|PRS6B_HUMAN 26S proteasome regulatory subunit 6B OS=Homo sapiens OX=9606 GN=PSMC4 PE=1 SV=2;sp|P43686-2|PRS6B_HUMAN Isoform 2 of 26S proteasome regulatory subunit 6B OS=Homo sapiens OX=9606 GN=PSMC4	1.15646e+09
sp|P23588-2|IF4B_HUMAN;sp|P23588|IF4B_HUMAN	EIF4B	sp|P23588-2|IF4B_HUMAN Isoform 2 of Eukaryotic translation initiation factor 4B OS=Homo sapiens OX=9606 GN=EIF4B;sp|P23588|IF4B_HUMAN Eukaryotic translation initiation factor 4B OS=Homo sapiens OX=9606 GN=EIF4B PE=1 SV=2	1.15575e+09
sp|P61247|RS3A_HUMAN	RPS3A	sp|P61247|RS3A_HUMAN 40S ribosomal protein S3a OS=Homo sapiens OX=9606 GN=RPS3A PE=1 SV=2	1.1535e+09
sp|P05023-3|AT1A1_HUMAN;sp|P05023-4|AT1A1_HUMAN;sp|P05023|AT1A1_HUMAN;sp|P05023-2|AT1A1_HUMAN	ATP1A1	sp|P05023-3|AT1A1_HUMAN Isoform 3 of Sodium/potassium-transporting ATPase subunit alpha-1 OS=Homo sapiens OX=9606 GN=ATP1A1;sp|P05023-4|AT1A1_HUMAN Isoform 4 of Sodium/potassium-transporting ATPase subunit alpha-1 OS=Homo sapiens OX=9606 GN=ATP1A1;sp|P0502	1.15286e+09
sp|P49720|PSB3_HUMAN	PSMB3	sp|P49720|PSB3_HUMAN Proteasome subunit beta type-3 OS=Homo sapiens OX=9606 GN=PSMB3 PE=1 SV=2	1.15131e+09
sp|O75874|IDHC_HUMAN	IDH1	sp|O75874|IDHC_HUMAN Isocitrate dehydrogenase [NADP] cytoplasmic OS=Homo sapiens OX=9606 GN=IDH1 PE=1 SV=2	1.14763e+09
sp|P62807|H2B1C_HUMAN;sp|Q99879|H2B1M_HUMAN;sp|Q99877|H2B1N_HUMAN;sp|P58876|H2B1D_HUMAN;sp|O60814|H2B1K_HUMAN;sp|Q99880|H2B1L_HUMAN;sp|P57053|H2BFS_HUMAN	H2BC4	sp|P62807|H2B1C_HUMAN Histone H2B type 1-C/E/F/G/I OS=Homo sapiens OX=9606 GN=H2BC4 PE=1 SV=4;sp|Q99879|H2B1M_HUMAN Histone H2B type 1-M OS=Homo sapiens OX=9606 GN=H2BC14 PE=1 SV=3;sp|Q99877|H2B1N_HUMAN Histone H2B type 1-N OS=Homo sapiens OX=9606 GN=H2BC1	1.14473e+09
sp|Q96FQ6|S10AG_HUMAN	S100A16	sp|Q96FQ6|S10AG_HUMAN Protein S100-A16 OS=Homo sapiens OX=9606 GN=S100A16 PE=1 SV=1	1.14429e+09
sp|P27816-5|MAP4_HUMAN;sp|P27816-7|MAP4_HUMAN	#N/A	sp|P27816-5|MAP4_HUMAN Isoform 5 of Microtubule-associated protein 4 OS=Homo sapiens OX=9606 GN=MAP4	1.14129e+09
sp|O60493-3|SNX3_HUMAN;sp|O60493-2|SNX3_HUMAN;sp|O60493-4|SNX3_HUMAN;sp|O60493|SNX3_HUMAN	SNX3	sp|O60493-3|SNX3_HUMAN Isoform 3 of Sorting nexin-3 OS=Homo sapiens OX=9606 GN=SNX3;sp|O60493-2|SNX3_HUMAN Isoform 2 of Sorting nexin-3 OS=Homo sapiens OX=9606 GN=SNX3;sp|O60493-4|SNX3_HUMAN Isoform 4 of Sorting nexin-3 OS=Homo sapiens OX=9606 GN=SNX3;sp|O	1.13665e+09
sp|O60884|DNJA2_HUMAN	DNAJA2	sp|O60884|DNJA2_HUMAN DnaJ homolog subfamily A member 2 OS=Homo sapiens OX=9606 GN=DNAJA2 PE=1 SV=1	1.133e+09
sp|P30622-2|CLIP1_HUMAN;sp|P30622-1|CLIP1_HUMAN;sp|P30622|CLIP1_HUMAN	CLIP1	sp|P30622-2|CLIP1_HUMAN Isoform 3 of CAP-Gly domain-containing linker protein 1 OS=Homo sapiens OX=9606 GN=CLIP1;sp|P30622-1|CLIP1_HUMAN Isoform 2 of CAP-Gly domain-containing linker protein 1 OS=Homo sapiens OX=9606 GN=CLIP1;sp|P30622|CLIP1_HUMAN CAP-Gly	1.12574e+09
sp|P81605-2|DCD_HUMAN	#N/A	sp|P81605-2|DCD_HUMAN Isoform 2 of Dermcidin OS=Homo sapiens OX=9606 GN=DCD	1.12256e+09
sp|Q93100-4|KPBB_HUMAN;sp|Q93100-2|KPBB_HUMAN;sp|Q93100-3|KPBB_HUMAN;sp|Q93100|KPBB_HUMAN	PHKB	sp|Q93100-4|KPBB_HUMAN Isoform 4 of Phosphorylase b kinase regulatory subunit beta OS=Homo sapiens OX=9606 GN=PHKB;sp|Q93100-2|KPBB_HUMAN Isoform 2 of Phosphorylase b kinase regulatory subunit beta OS=Homo sapiens OX=9606 GN=PHKB;sp|Q93100-3|KPBB_HUMAN Iso	1.12252e+09
sp|P23381|SYWC_HUMAN;sp|P23381-2|SYWC_HUMAN	WARS1	sp|P23381|SYWC_HUMAN Tryptophan--tRNA ligase, cytoplasmic OS=Homo sapiens OX=9606 GN=WARS1 PE=1 SV=2;sp|P23381-2|SYWC_HUMAN Isoform 2 of Tryptophan--tRNA ligase, cytoplasmic OS=Homo sapiens OX=9606 GN=WARS1	1.11654e+09
sp|Q9UL25|RAB21_HUMAN	RAB21	sp|Q9UL25|RAB21_HUMAN Ras-related protein Rab-21 OS=Homo sapiens OX=9606 GN=RAB21 PE=1 SV=3	1.11357e+09
sp|P27815-4|PDE4A_HUMAN;sp|P27815-3|PDE4A_HUMAN;sp|P27815-6|PDE4A_HUMAN;sp|P27815-2|PDE4A_HUMAN;sp|P27815-7|PDE4A_HUMAN;sp|P27815|PDE4A_HUMAN	PDE4A	sp|P27815-4|PDE4A_HUMAN Isoform 4 of cAMP-specific 3,5-cyclic phosphodiesterase 4A OS=Homo sapiens OX=9606 GN=PDE4A;sp|P27815-3|PDE4A_HUMAN Isoform 3 of cAMP-specific 3,5-cyclic phosphodiesterase 4A OS=Homo sapiens OX=9606 GN=PDE4A;sp|P27815-6|PDE4A_HU	1.1126e+09
sp|P60953-1|CDC42_HUMAN;sp|P60953|CDC42_HUMAN	CDC42	sp|P60953-1|CDC42_HUMAN Isoform 1 of Cell division control protein 42 homolog OS=Homo sapiens OX=9606 GN=CDC42;sp|P60953|CDC42_HUMAN Cell division control protein 42 homolog OS=Homo sapiens OX=9606 GN=CDC42 PE=1 SV=2	1.1084e+09
sp|O95139-2|NDUB6_HUMAN;sp|O95139|NDUB6_HUMAN	NDUFB6	sp|O95139-2|NDUB6_HUMAN Isoform 2 of NADH dehydrogenase [ubiquinone] 1 beta subcomplex subunit 6 OS=Homo sapiens OX=9606 GN=NDUFB6;sp|O95139|NDUB6_HUMAN NADH dehydrogenase [ubiquinone] 1 beta subcomplex subunit 6 OS=Homo sapiens OX=9606 GN=NDUFB6 PE=1 SV=3	1.10669e+09
sp|Q14974|IMB1_HUMAN;sp|Q14974-2|IMB1_HUMAN	KPNB1	sp|Q14974|IMB1_HUMAN Importin subunit beta-1 OS=Homo sapiens OX=9606 GN=KPNB1 PE=1 SV=2;sp|Q14974-2|IMB1_HUMAN Isoform 2 of Importin subunit beta-1 OS=Homo sapiens OX=9606 GN=KPNB1	1.10489e+09
sp|P62263|RS14_HUMAN	RPS14	sp|P62263|RS14_HUMAN 40S ribosomal protein S14 OS=Homo sapiens OX=9606 GN=RPS14 PE=1 SV=3	1.101e+09
sp|P51608-2|MECP2_HUMAN	#N/A	sp|P51608-2|MECP2_HUMAN Isoform B of Methyl-CpG-binding protein 2 OS=Homo sapiens OX=9606 GN=MECP2	1.09783e+09
sp|P46734-2|MP2K3_HUMAN;sp|P46734|MP2K3_HUMAN;sp|P46734-3|MP2K3_HUMAN;sp|P52564-2|MP2K6_HUMAN;sp|P52564|MP2K6_HUMAN	MAP2K3	sp|P46734-2|MP2K3_HUMAN Isoform 1 of Dual specificity mitogen-activated protein kinase kinase 3 OS=Homo sapiens OX=9606 GN=MAP2K3;sp|P46734|MP2K3_HUMAN Dual specificity mitogen-activated protein kinase kinase 3 OS=Homo sapiens OX=9606 GN=MAP2K3 PE=1 SV=2;s	1.09678e+09
sp|Q96Q89-4|KI20B_HUMAN;sp|Q96Q89-3|KI20B_HUMAN;sp|Q96Q89|KI20B_HUMAN;sp|Q96Q89-2|KI20B_HUMAN;sp|Q96Q89-5|KI20B_HUMAN	KIF20B	sp|Q96Q89-4|KI20B_HUMAN Isoform 4 of Kinesin-like protein KIF20B OS=Homo sapiens OX=9606 GN=KIF20B;sp|Q96Q89-3|KI20B_HUMAN Isoform 3 of Kinesin-like protein KIF20B OS=Homo sapiens OX=9606 GN=KIF20B;sp|Q96Q89|KI20B_HUMAN Kinesin-like protein KIF20B OS=Homo	1.09671e+09
sp|Q9UN86-2|G3BP2_HUMAN;sp|Q9UN86|G3BP2_HUMAN	G3BP2	sp|Q9UN86-2|G3BP2_HUMAN Isoform B of Ras GTPase-activating protein-binding protein 2 OS=Homo sapiens OX=9606 GN=G3BP2;sp|Q9UN86|G3BP2_HUMAN Ras GTPase-activating protein-binding protein 2 OS=Homo sapiens OX=9606 GN=G3BP2 PE=1 SV=2	1.08812e+09
sp|Q96L21|RL10L_HUMAN;sp|P27635|RL10_HUMAN	RPL10L	sp|Q96L21|RL10L_HUMAN 60S ribosomal protein L10-like OS=Homo sapiens OX=9606 GN=RPL10L PE=1 SV=3;sp|P27635|RL10_HUMAN 60S ribosomal protein L10 OS=Homo sapiens OX=9606 GN=RPL10 PE=1 SV=4	1.08033e+09
sp|Q9NZQ7-3|PD1L1_HUMAN;sp|Q9NZQ7|PD1L1_HUMAN	CD274	sp|Q9NZQ7-3|PD1L1_HUMAN Isoform 3 of Programmed cell death 1 ligand 1 OS=Homo sapiens OX=9606 GN=CD274;sp|Q9NZQ7|PD1L1_HUMAN Programmed cell death 1 ligand 1 OS=Homo sapiens OX=9606 GN=CD274 PE=1 SV=1	1.07304e+09
sp|Q99460-2|PSMD1_HUMAN;sp|Q99460|PSMD1_HUMAN	PSMD1	sp|Q99460-2|PSMD1_HUMAN Isoform 2 of 26S proteasome non-ATPase regulatory subunit 1 OS=Homo sapiens OX=9606 GN=PSMD1;sp|Q99460|PSMD1_HUMAN 26S proteasome non-ATPase regulatory subunit 1 OS=Homo sapiens OX=9606 GN=PSMD1 PE=1 SV=2	1.06442e+09
sp|Q15582|BGH3_HUMAN	TGFBI	sp|Q15582|BGH3_HUMAN Transforming growth factor-beta-induced protein ig-h3 OS=Homo sapiens OX=9606 GN=TGFBI PE=1 SV=1	1.06242e+09
sp|Q9H1E1|RNAS7_HUMAN	RNASE7	sp|Q9H1E1|RNAS7_HUMAN Ribonuclease 7 OS=Homo sapiens OX=9606 GN=RNASE7 PE=1 SV=2	1.05663e+09
sp|Q8NFY9-2|KBTB8_HUMAN;sp|Q8NFY9|KBTB8_HUMAN	KBTBD8	sp|Q8NFY9-2|KBTB8_HUMAN Isoform 2 of Kelch repeat and BTB domain-containing protein 8 OS=Homo sapiens OX=9606 GN=KBTBD8;sp|Q8NFY9|KBTB8_HUMAN Kelch repeat and BTB domain-containing protein 8 OS=Homo sapiens OX=9606 GN=KBTBD8 PE=1 SV=2	1.05406e+09
sp|Q9NZ45|CISD1_HUMAN	CISD1	sp|Q9NZ45|CISD1_HUMAN CDGSH iron-sulfur domain-containing protein 1 OS=Homo sapiens OX=9606 GN=CISD1 PE=1 SV=1	1.05328e+09
sp|Q08257|QOR_HUMAN;sp|Q08257-3|QOR_HUMAN;sp|Q08257-2|QOR_HUMAN	CRYZ	sp|Q08257|QOR_HUMAN Quinone oxidoreductase OS=Homo sapiens OX=9606 GN=CRYZ PE=1 SV=1;sp|Q08257-3|QOR_HUMAN Isoform 3 of Quinone oxidoreductase OS=Homo sapiens OX=9606 GN=CRYZ	1.04328e+09
sp|P55036|PSMD4_HUMAN;sp|P55036-2|PSMD4_HUMAN	PSMD4	sp|P55036|PSMD4_HUMAN 26S proteasome non-ATPase regulatory subunit 4 OS=Homo sapiens OX=9606 GN=PSMD4 PE=1 SV=1;sp|P55036-2|PSMD4_HUMAN Isoform Rpn10E of 26S proteasome non-ATPase regulatory subunit 4 OS=Homo sapiens OX=9606 GN=PSMD4	1.04085e+09
sp|Q8N7A1|KLDC1_HUMAN	KLHDC1	sp|Q8N7A1|KLDC1_HUMAN Kelch domain-containing protein 1 OS=Homo sapiens OX=9606 GN=KLHDC1 PE=1 SV=2	1.03148e+09
sp|P06454-2|PTMA_HUMAN;sp|P06454|PTMA_HUMAN	PTMA	sp|P06454-2|PTMA_HUMAN Isoform 2 of Prothymosin alpha OS=Homo sapiens OX=9606 GN=PTMA;sp|P06454|PTMA_HUMAN Prothymosin alpha OS=Homo sapiens OX=9606 GN=PTMA PE=1 SV=2	1.02262e+09
sp|P33176|KINH_HUMAN;sp|O60282|KIF5C_HUMAN;sp|Q12840|KIF5A_HUMAN	KIF5B	sp|P33176|KINH_HUMAN Kinesin-1 heavy chain OS=Homo sapiens OX=9606 GN=KIF5B PE=1 SV=1	1.02204e+09
sp|P48637-2|GSHB_HUMAN;sp|P48637|GSHB_HUMAN	GSS	sp|P48637-2|GSHB_HUMAN Isoform 2 of Glutathione synthetase OS=Homo sapiens OX=9606 GN=GSS;sp|P48637|GSHB_HUMAN Glutathione synthetase OS=Homo sapiens OX=9606 GN=GSS PE=1 SV=1	1.01401e+09
sp|Q9UH99-3|SUN2_HUMAN;sp|Q9UH99|SUN2_HUMAN;sp|Q9UH99-2|SUN2_HUMAN	SUN2	sp|Q9UH99-3|SUN2_HUMAN Isoform 3 of SUN domain-containing protein 2 OS=Homo sapiens OX=9606 GN=SUN2;sp|Q9UH99|SUN2_HUMAN SUN domain-containing protein 2 OS=Homo sapiens OX=9606 GN=SUN2 PE=1 SV=3;sp|Q9UH99-2|SUN2_HUMAN Isoform 2 of SUN domain-containing pro	1.01388e+09
sp|P56537|IF6_HUMAN;sp|P56537-2|IF6_HUMAN	EIF6	sp|P56537|IF6_HUMAN Eukaryotic translation initiation factor 6 OS=Homo sapiens OX=9606 GN=EIF6 PE=1 SV=1	1.01354e+09
sp|Q6IBS0|TWF2_HUMAN	TWF2	sp|Q6IBS0|TWF2_HUMAN Twinfilin-2 OS=Homo sapiens OX=9606 GN=TWF2 PE=1 SV=2	1.01083e+09
sp|P09104|ENOG_HUMAN;sp|P09104-2|ENOG_HUMAN	ENO2	sp|P09104|ENOG_HUMAN Gamma-enolase OS=Homo sapiens OX=9606 GN=ENO2 PE=1 SV=3;sp|P09104-2|ENOG_HUMAN Isoform 2 of Gamma-enolase OS=Homo sapiens OX=9606 GN=ENO2	1.00443e+09
sp|Q8WXI7|MUC16_HUMAN	MUC16	sp|Q8WXI7|MUC16_HUMAN Mucin-16 OS=Homo sapiens OX=9606 GN=MUC16 PE=1 SV=3	1.00137e+09
sp|P99999|CYC_HUMAN;CON__P62894	CYCS	sp|P99999|CYC_HUMAN Cytochrome c OS=Homo sapiens OX=9606 GN=CYCS PE=1 SV=2	9.93418e+08
sp|O75251-2|NDUS7_HUMAN;sp|O75251|NDUS7_HUMAN	NDUFS7	sp|O75251-2|NDUS7_HUMAN Isoform 2 of NADH dehydrogenase [ubiquinone] iron-sulfur protein 7, mitochondrial OS=Homo sapiens OX=9606 GN=NDUFS7;sp|O75251|NDUS7_HUMAN NADH dehydrogenase [ubiquinone] iron-sulfur protein 7, mitochondrial OS=Homo sapiens OX=9606 G	9.85126e+08
sp|Q8WZ42-3|TITIN_HUMAN;sp|Q8WZ42-10|TITIN_HUMAN;sp|Q8WZ42-9|TITIN_HUMAN	TTN	sp|Q8WZ42-3|TITIN_HUMAN Isoform 3 of Titin OS=Homo sapiens OX=9606 GN=TTN;sp|Q8WZ42-10|TITIN_HUMAN Isoform 10 of Titin OS=Homo sapiens OX=9606 GN=TTN;sp|Q8WZ42-9|TITIN_HUMAN Isoform 9 of Titin OS=Homo sapiens OX=9606 GN=TTN	9.80514e+08
sp|Q7Z4W1|DCXR_HUMAN	DCXR	sp|Q7Z4W1|DCXR_HUMAN L-xylulose reductase OS=Homo sapiens OX=9606 GN=DCXR PE=1 SV=2	9.78832e+08
sp|P62873-2|GBB1_HUMAN;sp|P62873|GBB1_HUMAN	GNB1	sp|P62873-2|GBB1_HUMAN Isoform 2 of Guanine nucleotide-binding protein G(I)/G(S)/G(T) subunit beta-1 OS=Homo sapiens OX=9606 GN=GNB1;sp|P62873|GBB1_HUMAN Guanine nucleotide-binding protein G(I)/G(S)/G(T) subunit beta-1 OS=Homo sapiens OX=9606 GN=GNB1 PE=1	9.73964e+08
sp|Q08378-4|GOGA3_HUMAN;sp|Q08378-2|GOGA3_HUMAN;sp|Q08378|GOGA3_HUMAN	GOLGA3	sp|Q08378-4|GOGA3_HUMAN Isoform 3 of Golgin subfamily A member 3 OS=Homo sapiens OX=9606 GN=GOLGA3;sp|Q08378-2|GOGA3_HUMAN Isoform 2 of Golgin subfamily A member 3 OS=Homo sapiens OX=9606 GN=GOLGA3;sp|Q08378|GOGA3_HUMAN Golgin subfamily A member 3 OS=Homo	9.66302e+08
sp|Q9NY65|TBA8_HUMAN;sp|Q9NY65-2|TBA8_HUMAN	TUBA8	sp|Q9NY65|TBA8_HUMAN Tubulin alpha-8 chain OS=Homo sapiens OX=9606 GN=TUBA8 PE=1 SV=1;sp|Q9NY65-2|TBA8_HUMAN Isoform 2 of Tubulin alpha-8 chain OS=Homo sapiens OX=9606 GN=TUBA8	9.566e+08
sp|P61586|RHOA_HUMAN	RHOA	sp|P61586|RHOA_HUMAN Transforming protein RhoA OS=Homo sapiens OX=9606 GN=RHOA PE=1 SV=1	9.52846e+08
sp|Q02487-2|DSC2_HUMAN;sp|Q02487|DSC2_HUMAN	DSC2	sp|Q02487-2|DSC2_HUMAN Isoform 2B of Desmocollin-2 OS=Homo sapiens OX=9606 GN=DSC2;sp|Q02487|DSC2_HUMAN Desmocollin-2 OS=Homo sapiens OX=9606 GN=DSC2 PE=1 SV=1	9.50796e+08
sp|Q07021|C1QBP_HUMAN	C1QBP	sp|Q07021|C1QBP_HUMAN Complement component 1 Q subcomponent-binding protein, mitochondrial OS=Homo sapiens OX=9606 GN=C1QBP PE=1 SV=1	9.46037e+08
sp|O14880|MGST3_HUMAN	MGST3	sp|O14880|MGST3_HUMAN Microsomal glutathione S-transferase 3 OS=Homo sapiens OX=9606 GN=MGST3 PE=1 SV=1	9.41735e+08
sp|Q8WUM4|PDC6I_HUMAN;sp|Q8WUM4-2|PDC6I_HUMAN	PDCD6IP	sp|Q8WUM4|PDC6I_HUMAN Programmed cell death 6-interacting protein OS=Homo sapiens OX=9606 GN=PDCD6IP PE=1 SV=1;sp|Q8WUM4-2|PDC6I_HUMAN Isoform 2 of Programmed cell death 6-interacting protein OS=Homo sapiens OX=9606 GN=PDCD6IP	9.32378e+08
sp|Q9Y5R6-3|DMRT1_HUMAN	#N/A	sp|Q9Y5R6-3|DMRT1_HUMAN Isoform 3 of Doublesex- and mab-3-related transcription factor 1 OS=Homo sapiens OX=9606 GN=DMRT1	9.2668e+08
sp|P23526|SAHH_HUMAN;sp|P23526-2|SAHH_HUMAN	AHCY	sp|P23526|SAHH_HUMAN Adenosylhomocysteinase OS=Homo sapiens OX=9606 GN=AHCY PE=1 SV=4;sp|P23526-2|SAHH_HUMAN Isoform 2 of Adenosylhomocysteinase OS=Homo sapiens OX=9606 GN=AHCY	9.21641e+08
sp|Q96JB3-2|HIC2_HUMAN	#N/A	sp|Q96JB3-2|HIC2_HUMAN Isoform 2 of Hypermethylated in cancer 2 protein OS=Homo sapiens OX=9606 GN=HIC2	9.16479e+08
sp|P11279-2|LAMP1_HUMAN;sp|P11279|LAMP1_HUMAN	LAMP1	sp|P11279-2|LAMP1_HUMAN Isoform 2 of Lysosome-associated membrane glycoprotein 1 OS=Homo sapiens OX=9606 GN=LAMP1;sp|P11279|LAMP1_HUMAN Lysosome-associated membrane glycoprotein 1 OS=Homo sapiens OX=9606 GN=LAMP1 PE=1 SV=3	9.15896e+08
sp|Q92736|RYR2_HUMAN;sp|Q92736-2|RYR2_HUMAN	RYR2	sp|Q92736|RYR2_HUMAN Ryanodine receptor 2 OS=Homo sapiens OX=9606 GN=RYR2 PE=1 SV=3;sp|Q92736-2|RYR2_HUMAN Isoform 2 of Ryanodine receptor 2 OS=Homo sapiens OX=9606 GN=RYR2	9.14963e+08
sp|P04433|KV311_HUMAN;sp|A0A0A0MRZ8|KVD11_HUMAN	#N/A	sp|P04433|KV311_HUMAN Immunoglobulin kappa variable 3-11 OS=Homo sapiens OX=9606 GN=IGKV3-11 PE=1 SV=1;sp|A0A0A0MRZ8|KVD11_HUMAN Immunoglobulin kappa variable 3D-11 OS=Homo sapiens OX=9606 GN=IGKV3D-11 PE=3 SV=6	9.12373e+08
sp|P05388|RLA0_HUMAN;sp|P05388-2|RLA0_HUMAN;sp|Q8NHW5|RLA0L_HUMAN	RPLP0	sp|P05388|RLA0_HUMAN 60S acidic ribosomal protein P0 OS=Homo sapiens OX=9606 GN=RPLP0 PE=1 SV=1;sp|P05388-2|RLA0_HUMAN Isoform 2 of 60S acidic ribosomal protein P0 OS=Homo sapiens OX=9606 GN=RPLP0;sp|Q8NHW5|RLA0L_HUMAN 60S acidic ribosomal protein P0-like	9.11395e+08
sp|P12956|XRCC6_HUMAN;sp|P12956-2|XRCC6_HUMAN	XRCC6	sp|P12956|XRCC6_HUMAN X-ray repair cross-complementing protein 6 OS=Homo sapiens OX=9606 GN=XRCC6 PE=1 SV=2;sp|P12956-2|XRCC6_HUMAN Isoform 2 of X-ray repair cross-complementing protein 6 OS=Homo sapiens OX=9606 GN=XRCC6	9.02955e+08
sp|A2A3K4|PTPC1_HUMAN;sp|A2A3K4-2|PTPC1_HUMAN	PTPDC1	sp|A2A3K4|PTPC1_HUMAN Protein tyrosine phosphatase domain-containing protein 1 OS=Homo sapiens OX=9606 GN=PTPDC1 PE=1 SV=1;sp|A2A3K4-2|PTPC1_HUMAN Isoform 2 of Protein tyrosine phosphatase domain-containing protein 1 OS=Homo sapiens OX=9606 GN=PTPDC1	8.9519e+08
sp|Q8TF66|LRC15_HUMAN;sp|Q8TF66-2|LRC15_HUMAN	LRRC15	sp|Q8TF66|LRC15_HUMAN Leucine-rich repeat-containing protein 15 OS=Homo sapiens OX=9606 GN=LRRC15 PE=2 SV=2;sp|Q8TF66-2|LRC15_HUMAN Isoform 2 of Leucine-rich repeat-containing protein 15 OS=Homo sapiens OX=9606 GN=LRRC15	8.91493e+08
sp|O94905|ERLN2_HUMAN;sp|O75477|ERLN1_HUMAN	ERLIN2	sp|O94905|ERLN2_HUMAN Erlin-2 OS=Homo sapiens OX=9606 GN=ERLIN2 PE=1 SV=1	8.90723e+08
sp|Q6IAN0|DRS7B_HUMAN	DHRS7B	sp|Q6IAN0|DRS7B_HUMAN Dehydrogenase/reductase SDR family member 7B OS=Homo sapiens OX=9606 GN=DHRS7B PE=1 SV=2	8.87006e+08
sp|Q9NZN4-2|EHD2_HUMAN;sp|Q9NZN4|EHD2_HUMAN	EHD2	sp|Q9NZN4-2|EHD2_HUMAN Isoform 2 of EH domain-containing protein 2 OS=Homo sapiens OX=9606 GN=EHD2;sp|Q9NZN4|EHD2_HUMAN EH domain-containing protein 2 OS=Homo sapiens OX=9606 GN=EHD2 PE=1 SV=2	8.85763e+08
sp|P02751|FINC_HUMAN;sp|P02751-13|FINC_HUMAN;sp|P02751-7|FINC_HUMAN;sp|P02751-1|FINC_HUMAN;sp|P02751-11|FINC_HUMAN;sp|P02751-3|FINC_HUMAN;sp|P02751-17|FINC_HUMAN;sp|P02751-8|FINC_HUMAN;sp|P02751-14|FINC_HUMAN;sp|P02751-9|FINC_HUMAN;sp|P02751-5|FINC_HUMAN;sp|P02751-10|FINC_HUMAN;sp|P02751-12|FINC_HUMAN;sp|P02751-6|FINC_HUMAN;sp|P02751-4|FINC_HUMAN;sp|P02751-16|FINC_HUMAN;sp|P02751-2|FINC_HUMAN	FN1	sp|P02751|FINC_HUMAN Fibronectin OS=Homo sapiens OX=9606 GN=FN1 PE=1 SV=5;sp|P02751-13|FINC_HUMAN Isoform 13 of Fibronectin OS=Homo sapiens OX=9606 GN=FN1;sp|P02751-7|FINC_HUMAN Isoform 7 of Fibronectin OS=Homo sapiens OX=9606 GN=FN1;sp|P02751-1|FINC_HUMAN	8.80919e+08
sp|P30837|AL1B1_HUMAN	ALDH1B1	sp|P30837|AL1B1_HUMAN Aldehyde dehydrogenase X, mitochondrial OS=Homo sapiens OX=9606 GN=ALDH1B1 PE=1 SV=3	8.80859e+08
sp|Q9UHG3|PCYOX_HUMAN;sp|Q9UHG3-2|PCYOX_HUMAN	PCYOX1	sp|Q9UHG3|PCYOX_HUMAN Prenylcysteine oxidase 1 OS=Homo sapiens OX=9606 GN=PCYOX1 PE=1 SV=3;sp|Q9UHG3-2|PCYOX_HUMAN Isoform 2 of Prenylcysteine oxidase 1 OS=Homo sapiens OX=9606 GN=PCYOX1	8.79614e+08
sp|P84085|ARF5_HUMAN;sp|P18085|ARF4_HUMAN;sp|P84077|ARF1_HUMAN;sp|P61204|ARF3_HUMAN	ARF5	sp|P84085|ARF5_HUMAN ADP-ribosylation factor 5 OS=Homo sapiens OX=9606 GN=ARF5 PE=1 SV=2;sp|P18085|ARF4_HUMAN ADP-ribosylation factor 4 OS=Homo sapiens OX=9606 GN=ARF4 PE=1 SV=3;sp|P84077|ARF1_HUMAN ADP-ribosylation factor 1 OS=Homo sapiens OX=9606 GN=ARF1	8.76071e+08
sp|P19971|TYPH_HUMAN;sp|P19971-2|TYPH_HUMAN	TYMP	sp|P19971|TYPH_HUMAN Thymidine phosphorylase OS=Homo sapiens OX=9606 GN=TYMP PE=1 SV=2;sp|P19971-2|TYPH_HUMAN Isoform 2 of Thymidine phosphorylase OS=Homo sapiens OX=9606 GN=TYMP	8.75397e+08
sp|Q9NP79|VTA1_HUMAN	VTA1	sp|Q9NP79|VTA1_HUMAN Vacuolar protein sorting-associated protein VTA1 homolog OS=Homo sapiens OX=9606 GN=VTA1 PE=1 SV=1	8.74402e+08
sp|Q9Y512|SAM50_HUMAN	SAMM50	sp|Q9Y512|SAM50_HUMAN Sorting and assembly machinery component 50 homolog OS=Homo sapiens OX=9606 GN=SAMM50 PE=1 SV=3	8.7325e+08
sp|P22612|KAPCG_HUMAN	PRKACG	sp|P22612|KAPCG_HUMAN cAMP-dependent protein kinase catalytic subunit gamma OS=Homo sapiens OX=9606 GN=PRKACG PE=1 SV=3	8.72717e+08
sp|P61457|PHS_HUMAN	PCBD1	sp|P61457|PHS_HUMAN Pterin-4-alpha-carbinolamine dehydratase OS=Homo sapiens OX=9606 GN=PCBD1 PE=1 SV=2	8.63331e+08
sp|O60437|PEPL_HUMAN	PPL	sp|O60437|PEPL_HUMAN Periplakin OS=Homo sapiens OX=9606 GN=PPL PE=1 SV=4	8.61193e+08
sp|P12270|TPR_HUMAN;sp|P12270-2|TPR_HUMAN	TPR	sp|P12270|TPR_HUMAN Nucleoprotein TPR OS=Homo sapiens OX=9606 GN=TPR PE=1 SV=3	8.53145e+08
sp|Q9BYJ1|LOXE3_HUMAN;sp|Q9BYJ1-2|LOXE3_HUMAN	ALOXE3	sp|Q9BYJ1|LOXE3_HUMAN Hydroperoxide isomerase ALOXE3 OS=Homo sapiens OX=9606 GN=ALOXE3 PE=1 SV=1;sp|Q9BYJ1-2|LOXE3_HUMAN Isoform 2 of Hydroperoxide isomerase ALOXE3 OS=Homo sapiens OX=9606 GN=ALOXE3	8.46132e+08
sp|P24158|PRTN3_HUMAN	PRTN3	sp|P24158|PRTN3_HUMAN Myeloblastin OS=Homo sapiens OX=9606 GN=PRTN3 PE=1 SV=3	8.43886e+08
sp|P55000|SLUR1_HUMAN	SLURP1	sp|P55000|SLUR1_HUMAN Secreted Ly-6/uPAR-related protein 1 OS=Homo sapiens OX=9606 GN=SLURP1 PE=1 SV=2	8.4194e+08
sp|P61254|RL26_HUMAN;sp|Q9UNX3|RL26L_HUMAN	RPL26	sp|P61254|RL26_HUMAN 60S ribosomal protein L26 OS=Homo sapiens OX=9606 GN=RPL26 PE=1 SV=1;sp|Q9UNX3|RL26L_HUMAN 60S ribosomal protein L26-like 1 OS=Homo sapiens OX=9606 GN=RPL26L1 PE=1 SV=1	8.41939e+08
sp|O00429-4|DNM1L_HUMAN;sp|O00429-5|DNM1L_HUMAN;sp|O00429-3|DNM1L_HUMAN;sp|O00429-9|DNM1L_HUMAN;sp|O00429-2|DNM1L_HUMAN;sp|O00429|DNM1L_HUMAN;sp|O00429-8|DNM1L_HUMAN;sp|O00429-6|DNM1L_HUMAN;sp|O00429-7|DNM1L_HUMAN	DNM1L	sp|O00429-4|DNM1L_HUMAN Isoform 3 of Dynamin-1-like protein OS=Homo sapiens OX=9606 GN=DNM1L;sp|O00429-5|DNM1L_HUMAN Isoform 5 of Dynamin-1-like protein OS=Homo sapiens OX=9606 GN=DNM1L;sp|O00429-3|DNM1L_HUMAN Isoform 2 of Dynamin-1-like protein OS=Homo sa	8.33542e+08
sp|P37837|TALDO_HUMAN	TALDO1	sp|P37837|TALDO_HUMAN Transaldolase OS=Homo sapiens OX=9606 GN=TALDO1 PE=1 SV=2	8.28763e+08
sp|P30740|ILEU_HUMAN;sp|P30740-2|ILEU_HUMAN;sp|P50453|SPB9_HUMAN;sp|O75830|SPI2_HUMAN	SERPINB1	sp|P30740|ILEU_HUMAN Leukocyte elastase inhibitor OS=Homo sapiens OX=9606 GN=SERPINB1 PE=1 SV=1;sp|P30740-2|ILEU_HUMAN Isoform 2 of Leukocyte elastase inhibitor OS=Homo sapiens OX=9606 GN=SERPINB1	8.27103e+08
sp|P05164-2|PERM_HUMAN;sp|P05164|PERM_HUMAN;sp|P05164-3|PERM_HUMAN	MPO	sp|P05164-2|PERM_HUMAN Isoform H14 of Myeloperoxidase OS=Homo sapiens OX=9606 GN=MPO;sp|P05164|PERM_HUMAN Myeloperoxidase OS=Homo sapiens OX=9606 GN=MPO PE=1 SV=1;sp|P05164-3|PERM_HUMAN Isoform H7 of Myeloperoxidase OS=Homo sapiens OX=9606 GN=MPO	8.25288e+08
sp|Q9UPP5-2|K1107_HUMAN	#N/A	sp|Q9UPP5-2|K1107_HUMAN Isoform 2 of AP2-interacting clathrin-endocytosis protein OS=Homo sapiens OX=9606 GN=KIAA1107	8.19896e+08
sp|P63244|RACK1_HUMAN	RACK1	sp|P63244|RACK1_HUMAN Receptor of activated protein C kinase 1 OS=Homo sapiens OX=9606 GN=RACK1 PE=1 SV=3	8.18574e+08
sp|P67936-2|TPM4_HUMAN	#N/A	sp|P67936-2|TPM4_HUMAN Isoform 2 of Tropomyosin alpha-4 chain OS=Homo sapiens OX=9606 GN=TPM4	8.15498e+08
sp|P23396|RS3_HUMAN;sp|P23396-2|RS3_HUMAN	RPS3	sp|P23396|RS3_HUMAN 40S ribosomal protein S3 OS=Homo sapiens OX=9606 GN=RPS3 PE=1 SV=2;sp|P23396-2|RS3_HUMAN Isoform 2 of 40S ribosomal protein S3 OS=Homo sapiens OX=9606 GN=RPS3	8.14206e+08
sp|Q9Y394-2|DHRS7_HUMAN;sp|Q9Y394|DHRS7_HUMAN	DHRS7	sp|Q9Y394-2|DHRS7_HUMAN Isoform 2 of Dehydrogenase/reductase SDR family member 7 OS=Homo sapiens OX=9606 GN=DHRS7;sp|Q9Y394|DHRS7_HUMAN Dehydrogenase/reductase SDR family member 7 OS=Homo sapiens OX=9606 GN=DHRS7 PE=1 SV=1	8.0715e+08
sp|Q9NZH8|IL36G_HUMAN;sp|Q9NZH8-2|IL36G_HUMAN	IL36G	sp|Q9NZH8|IL36G_HUMAN Interleukin-36 gamma OS=Homo sapiens OX=9606 GN=IL36G PE=1 SV=1;sp|Q9NZH8-2|IL36G_HUMAN Isoform 2 of Interleukin-36 gamma OS=Homo sapiens OX=9606 GN=IL36G	8.06165e+08
sp|P62191-2|PRS4_HUMAN;sp|P62191|PRS4_HUMAN	PSMC1	sp|P62191-2|PRS4_HUMAN Isoform 2 of 26S proteasome regulatory subunit 4 OS=Homo sapiens OX=9606 GN=PSMC1;sp|P62191|PRS4_HUMAN 26S proteasome regulatory subunit 4 OS=Homo sapiens OX=9606 GN=PSMC1 PE=1 SV=1	8.04204e+08
sp|Q9UM22-2|EPDR1_HUMAN;sp|Q9UM22|EPDR1_HUMAN	EPDR1	sp|Q9UM22-2|EPDR1_HUMAN Isoform 2 of Mammalian ependymin-related protein 1 OS=Homo sapiens OX=9606 GN=EPDR1;sp|Q9UM22|EPDR1_HUMAN Mammalian ependymin-related protein 1 OS=Homo sapiens OX=9606 GN=EPDR1 PE=1 SV=2	7.95076e+08
sp|P07951-3|TPM2_HUMAN	#N/A	sp|P07951-3|TPM2_HUMAN Isoform 3 of Tropomyosin beta chain OS=Homo sapiens OX=9606 GN=TPM2	7.94374e+08
sp|P18669|PGAM1_HUMAN	PGAM1	sp|P18669|PGAM1_HUMAN Phosphoglycerate mutase 1 OS=Homo sapiens OX=9606 GN=PGAM1 PE=1 SV=2	7.93383e+08
sp|Q13155|AIMP2_HUMAN	AIMP2	sp|Q13155|AIMP2_HUMAN Aminoacyl tRNA synthase complex-interacting multifunctional protein 2 OS=Homo sapiens OX=9606 GN=AIMP2 PE=1 SV=2	7.92267e+08
sp|P08708|RS17_HUMAN	RPS17	sp|P08708|RS17_HUMAN 40S ribosomal protein S17 OS=Homo sapiens OX=9606 GN=RPS17 PE=1 SV=2	7.88108e+08
sp|P04004|VTNC_HUMAN;CON__Q3ZBS7	VTN	sp|P04004|VTNC_HUMAN Vitronectin OS=Homo sapiens OX=9606 GN=VTN PE=1 SV=1	7.87988e+08
sp|P62750|RL23A_HUMAN	RPL23A	sp|P62750|RL23A_HUMAN 60S ribosomal protein L23a OS=Homo sapiens OX=9606 GN=RPL23A PE=1 SV=1	7.81156e+08
sp|P10321|HLAC_HUMAN;sp|P10321-2|HLAC_HUMAN;sp|P01893|HLAH_HUMAN	#N/A	sp|P10321|HLAC_HUMAN HLA class I histocompatibility antigen, C alpha chain OS=Homo sapiens OX=9606 GN=HLA-C PE=1 SV=3;sp|P10321-2|HLAC_HUMAN Isoform 2 of HLA class I histocompatibility antigen, C alpha chain OS=Homo sapiens OX=9606 GN=HLA-C	7.76294e+08
sp|Q5T751|LCE1C_HUMAN;sp|Q5T753|LCE1E_HUMAN;REV__sp|Q5T7P2|LCE1A_HUMAN;REV__sp|Q5T754|LCE1F_HUMAN;REV__sp|Q5T753|LCE1E_HUMAN;REV__sp|Q5T751|LCE1C_HUMAN	LCE1C	sp|Q5T751|LCE1C_HUMAN Late cornified envelope protein 1C OS=Homo sapiens OX=9606 GN=LCE1C PE=1 SV=1;sp|Q5T753|LCE1E_HUMAN Late cornified envelope protein 1E OS=Homo sapiens OX=9606 GN=LCE1E PE=1 SV=1	7.74326e+08
sp|P07858|CATB_HUMAN	CTSB	sp|P07858|CATB_HUMAN Cathepsin B OS=Homo sapiens OX=9606 GN=CTSB PE=1 SV=3	7.70257e+08
sp|P62308|RUXG_HUMAN;sp|A8MWD9|RUXGL_HUMAN	SNRPG	sp|P62308|RUXG_HUMAN Small nuclear ribonucleoprotein G OS=Homo sapiens OX=9606 GN=SNRPG PE=1 SV=1;sp|A8MWD9|RUXGL_HUMAN Putative small nuclear ribonucleoprotein G-like protein 15 OS=Homo sapiens OX=9606 GN=SNRPGP15 PE=5 SV=2	7.66453e+08
sp|Q15836|VAMP3_HUMAN;sp|P63027|VAMP2_HUMAN;sp|P23763-2|VAMP1_HUMAN;sp|P23763-3|VAMP1_HUMAN;sp|P23763|VAMP1_HUMAN	VAMP3	sp|Q15836|VAMP3_HUMAN Vesicle-associated membrane protein 3 OS=Homo sapiens OX=9606 GN=VAMP3 PE=1 SV=3;sp|P63027|VAMP2_HUMAN Vesicle-associated membrane protein 2 OS=Homo sapiens OX=9606 GN=VAMP2 PE=1 SV=3;sp|P23763-2|VAMP1_HUMAN Isoform 3 of Vesicle-assoc	7.65902e+08
sp|Q9Y2Q3-4|GSTK1_HUMAN;sp|Q9Y2Q3|GSTK1_HUMAN;sp|Q9Y2Q3-3|GSTK1_HUMAN;sp|Q9Y2Q3-2|GSTK1_HUMAN	GSTK1	sp|Q9Y2Q3-4|GSTK1_HUMAN Isoform 4 of Glutathione S-transferase kappa 1 OS=Homo sapiens OX=9606 GN=GSTK1;sp|Q9Y2Q3|GSTK1_HUMAN Glutathione S-transferase kappa 1 OS=Homo sapiens OX=9606 GN=GSTK1 PE=1 SV=3;sp|Q9Y2Q3-3|GSTK1_HUMAN Isoform 3 of Glutathione S-tr	7.6393e+08
sp|P09936|UCHL1_HUMAN	UCHL1	sp|P09936|UCHL1_HUMAN Ubiquitin carboxyl-terminal hydrolase isozyme L1 OS=Homo sapiens OX=9606 GN=UCHL1 PE=1 SV=2	7.61265e+08
sp|P39059|COFA1_HUMAN	COL15A1	sp|P39059|COFA1_HUMAN Collagen alpha-1(XV) chain OS=Homo sapiens OX=9606 GN=COL15A1 PE=1 SV=2	7.59162e+08
sp|P57105|SYJ2B_HUMAN	SYNJ2BP	sp|P57105|SYJ2B_HUMAN Synaptojanin-2-binding protein OS=Homo sapiens OX=9606 GN=SYNJ2BP PE=1 SV=2	7.57941e+08
sp|P09417-2|DHPR_HUMAN;sp|P09417|DHPR_HUMAN	QDPR	sp|P09417-2|DHPR_HUMAN Isoform 2 of Dihydropteridine reductase OS=Homo sapiens OX=9606 GN=QDPR;sp|P09417|DHPR_HUMAN Dihydropteridine reductase OS=Homo sapiens OX=9606 GN=QDPR PE=1 SV=2	7.55865e+08
sp|P00747|PLMN_HUMAN	PLG	sp|P00747|PLMN_HUMAN Plasminogen OS=Homo sapiens OX=9606 GN=PLG PE=1 SV=2	7.54177e+08
sp|P01889|HLAB_HUMAN;sp|P13747|HLAE_HUMAN	#N/A	sp|P01889|HLAB_HUMAN HLA class I histocompatibility antigen, B alpha chain OS=Homo sapiens OX=9606 GN=HLA-B PE=1 SV=3	7.41124e+08
sp|Q3ZCQ8-2|TIM50_HUMAN;sp|Q3ZCQ8-3|TIM50_HUMAN;sp|Q3ZCQ8|TIM50_HUMAN	TIMM50	sp|Q3ZCQ8-2|TIM50_HUMAN Isoform 2 of Mitochondrial import inner membrane translocase subunit TIM50 OS=Homo sapiens OX=9606 GN=TIMM50;sp|Q3ZCQ8-3|TIM50_HUMAN Isoform 3 of Mitochondrial import inner membrane translocase subunit TIM50 OS=Homo sapiens OX=9606	7.3342e+08
sp|A6NDG6|PGP_HUMAN	PGP	sp|A6NDG6|PGP_HUMAN Glycerol-3-phosphate phosphatase OS=Homo sapiens OX=9606 GN=PGP PE=1 SV=1	7.28289e+08
sp|P06396-2|GELS_HUMAN	#N/A	sp|P06396-2|GELS_HUMAN Isoform 2 of Gelsolin OS=Homo sapiens OX=9606 GN=GSN	7.28008e+08
sp|O75339|CILP1_HUMAN	CILP	sp|O75339|CILP1_HUMAN Cartilage intermediate layer protein 1 OS=Homo sapiens OX=9606 GN=CILP PE=1 SV=4	7.27011e+08
sp|Q12931-2|TRAP1_HUMAN;sp|Q12931|TRAP1_HUMAN	TRAP1	sp|Q12931-2|TRAP1_HUMAN Isoform 2 of Heat shock protein 75 kDa, mitochondrial OS=Homo sapiens OX=9606 GN=TRAP1;sp|Q12931|TRAP1_HUMAN Heat shock protein 75 kDa, mitochondrial OS=Homo sapiens OX=9606 GN=TRAP1 PE=1 SV=3	7.26944e+08
sp|P35237|SPB6_HUMAN	SERPINB6	sp|P35237|SPB6_HUMAN Serpin B6 OS=Homo sapiens OX=9606 GN=SERPINB6 PE=1 SV=3	7.2624e+08
sp|Q8N5G2-2|MACOI_HUMAN;sp|Q8N5G2-3|MACOI_HUMAN;sp|Q8N5G2|MACOI_HUMAN	MACO1	sp|Q8N5G2-2|MACOI_HUMAN Isoform 2 of Macoilin OS=Homo sapiens OX=9606 GN=MACO1;sp|Q8N5G2-3|MACOI_HUMAN Isoform 3 of Macoilin OS=Homo sapiens OX=9606 GN=MACO1;sp|Q8N5G2|MACOI_HUMAN Macoilin OS=Homo sapiens OX=9606 GN=MACO1 PE=1 SV=1	7.23864e+08
sp|Q99807-2|COQ7_HUMAN;sp|Q99807|COQ7_HUMAN	COQ7	sp|Q99807-2|COQ7_HUMAN Isoform 2 of 5-demethoxyubiquinone hydroxylase, mitochondrial OS=Homo sapiens OX=9606 GN=COQ7;sp|Q99807|COQ7_HUMAN 5-demethoxyubiquinone hydroxylase, mitochondrial OS=Homo sapiens OX=9606 GN=COQ7 PE=1 SV=3	7.23345e+08
sp|Q00765|REEP5_HUMAN;sp|Q00765-2|REEP5_HUMAN	REEP5	sp|Q00765|REEP5_HUMAN Receptor expression-enhancing protein 5 OS=Homo sapiens OX=9606 GN=REEP5 PE=1 SV=3	7.23318e+08
sp|P00390-5|GSHR_HUMAN;sp|P00390-4|GSHR_HUMAN;sp|P00390-2|GSHR_HUMAN;sp|P00390-3|GSHR_HUMAN;sp|P00390|GSHR_HUMAN	GSR	sp|P00390-5|GSHR_HUMAN Isoform 4 of Glutathione reductase, mitochondrial OS=Homo sapiens OX=9606 GN=GSR;sp|P00390-4|GSHR_HUMAN Isoform 3 of Glutathione reductase, mitochondrial OS=Homo sapiens OX=9606 GN=GSR;sp|P00390-2|GSHR_HUMAN Isoform Cytoplasmic of Gl	7.21962e+08
sp|Q16629-3|SRSF7_HUMAN;sp|Q16629-2|SRSF7_HUMAN;sp|Q16629-4|SRSF7_HUMAN;sp|Q16629|SRSF7_HUMAN	SRSF7	sp|Q16629-3|SRSF7_HUMAN Isoform 3 of Serine/arginine-rich splicing factor 7 OS=Homo sapiens OX=9606 GN=SRSF7;sp|Q16629-2|SRSF7_HUMAN Isoform 2 of Serine/arginine-rich splicing factor 7 OS=Homo sapiens OX=9606 GN=SRSF7;sp|Q16629-4|SRSF7_HUMAN Isoform 4 of S	7.16103e+08
sp|P48163|MAOX_HUMAN;sp|P48163-2|MAOX_HUMAN	ME1	sp|P48163|MAOX_HUMAN NADP-dependent malic enzyme OS=Homo sapiens OX=9606 GN=ME1 PE=1 SV=1;sp|P48163-2|MAOX_HUMAN Isoform 2 of NADP-dependent malic enzyme OS=Homo sapiens OX=9606 GN=ME1	7.15856e+08
sp|P09972|ALDOC_HUMAN	ALDOC	sp|P09972|ALDOC_HUMAN Fructose-bisphosphate aldolase C OS=Homo sapiens OX=9606 GN=ALDOC PE=1 SV=2	7.12639e+08
sp|Q16531|DDB1_HUMAN	DDB1	sp|Q16531|DDB1_HUMAN DNA damage-binding protein 1 OS=Homo sapiens OX=9606 GN=DDB1 PE=1 SV=1	7.10847e+08
sp|Q96CV9-3|OPTN_HUMAN;sp|Q96CV9-2|OPTN_HUMAN;sp|Q96CV9|OPTN_HUMAN	OPTN	sp|Q96CV9-3|OPTN_HUMAN Isoform 3 of Optineurin OS=Homo sapiens OX=9606 GN=OPTN;sp|Q96CV9-2|OPTN_HUMAN Isoform 2 of Optineurin OS=Homo sapiens OX=9606 GN=OPTN;sp|Q96CV9|OPTN_HUMAN Optineurin OS=Homo sapiens OX=9606 GN=OPTN PE=1 SV=3	7.10318e+08
sp|Q9Y6E2|BZW2_HUMAN;sp|Q9Y6E2-2|BZW2_HUMAN	BZW2	sp|Q9Y6E2|BZW2_HUMAN Basic leucine zipper and W2 domain-containing protein 2 OS=Homo sapiens OX=9606 GN=BZW2 PE=1 SV=1;sp|Q9Y6E2-2|BZW2_HUMAN Isoform 2 of Basic leucine zipper and W2 domain-containing protein 2 OS=Homo sapiens OX=9606 GN=BZW2	7.10047e+08
sp|Q96AE4|FUBP1_HUMAN;sp|Q96AE4-2|FUBP1_HUMAN;sp|Q96I24-2|FUBP3_HUMAN;sp|Q96I24|FUBP3_HUMAN	FUBP1	sp|Q96AE4|FUBP1_HUMAN Far upstream element-binding protein 1 OS=Homo sapiens OX=9606 GN=FUBP1 PE=1 SV=3;sp|Q96AE4-2|FUBP1_HUMAN Isoform 2 of Far upstream element-binding protein 1 OS=Homo sapiens OX=9606 GN=FUBP1;sp|Q96I24-2|FUBP3_HUMAN Isoform 2 of Far up	7.01607e+08
sp|Q92841-1|DDX17_HUMAN;sp|Q92841-3|DDX17_HUMAN;sp|Q92841-2|DDX17_HUMAN;sp|Q92841|DDX17_HUMAN;sp|P17844-2|DDX5_HUMAN;sp|P17844|DDX5_HUMAN	DDX17	sp|Q92841-1|DDX17_HUMAN Isoform 2 of Probable ATP-dependent RNA helicase DDX17 OS=Homo sapiens OX=9606 GN=DDX17;sp|Q92841-3|DDX17_HUMAN Isoform 4 of Probable ATP-dependent RNA helicase DDX17 OS=Homo sapiens OX=9606 GN=DDX17;sp|Q92841-2|DDX17_HUMAN Isoform	6.99578e+08
sp|Q16563-2|SYPL1_HUMAN;sp|Q16563|SYPL1_HUMAN	SYPL1	sp|Q16563-2|SYPL1_HUMAN Isoform 2 of Synaptophysin-like protein 1 OS=Homo sapiens OX=9606 GN=SYPL1;sp|Q16563|SYPL1_HUMAN Synaptophysin-like protein 1 OS=Homo sapiens OX=9606 GN=SYPL1 PE=1 SV=1	6.98208e+08
sp|Q8TF09|DLRB2_HUMAN;sp|Q9NP97|DLRB1_HUMAN;sp|Q9NP97-2|DLRB1_HUMAN	DYNLRB2	sp|Q8TF09|DLRB2_HUMAN Dynein light chain roadblock-type 2 OS=Homo sapiens OX=9606 GN=DYNLRB2 PE=1 SV=1;sp|Q9NP97|DLRB1_HUMAN Dynein light chain roadblock-type 1 OS=Homo sapiens OX=9606 GN=DYNLRB1 PE=1 SV=3;sp|Q9NP97-2|DLRB1_HUMAN Isoform 2 of Dynein light	6.9694e+08
sp|Q13409-3|DC1I2_HUMAN;sp|Q13409-7|DC1I2_HUMAN;sp|Q13409-2|DC1I2_HUMAN;sp|Q13409|DC1I2_HUMAN;sp|Q13409-6|DC1I2_HUMAN;sp|Q13409-5|DC1I2_HUMAN	DYNC1I2	sp|Q13409-3|DC1I2_HUMAN Isoform 2C of Cytoplasmic dynein 1 intermediate chain 2 OS=Homo sapiens OX=9606 GN=DYNC1I2;sp|Q13409-7|DC1I2_HUMAN Isoform 3 of Cytoplasmic dynein 1 intermediate chain 2 OS=Homo sapiens OX=9606 GN=DYNC1I2;sp|Q13409-2|DC1I2_HUMAN Iso	6.9633e+08
sp|Q16762|THTR_HUMAN	TST	sp|Q16762|THTR_HUMAN Thiosulfate sulfurtransferase OS=Homo sapiens OX=9606 GN=TST PE=1 SV=4	6.96209e+08
sp|P40429|RL13A_HUMAN	RPL13A	sp|P40429|RL13A_HUMAN 60S ribosomal protein L13a OS=Homo sapiens OX=9606 GN=RPL13A PE=1 SV=2	6.94868e+08
sp|Q9BSJ8|ESYT1_HUMAN;sp|Q9BSJ8-2|ESYT1_HUMAN	ESYT1	sp|Q9BSJ8|ESYT1_HUMAN Extended synaptotagmin-1 OS=Homo sapiens OX=9606 GN=ESYT1 PE=1 SV=1;sp|Q9BSJ8-2|ESYT1_HUMAN Isoform 2 of Extended synaptotagmin-1 OS=Homo sapiens OX=9606 GN=ESYT1	6.94113e+08
sp|Q99653|CHP1_HUMAN	CHP1	sp|Q99653|CHP1_HUMAN Calcineurin B homologous protein 1 OS=Homo sapiens OX=9606 GN=CHP1 PE=1 SV=3	6.91664e+08
sp|Q02878|RL6_HUMAN	RPL6	sp|Q02878|RL6_HUMAN 60S ribosomal protein L6 OS=Homo sapiens OX=9606 GN=RPL6 PE=1 SV=3	6.8964e+08
sp|O00303|EIF3F_HUMAN	EIF3F	sp|O00303|EIF3F_HUMAN Eukaryotic translation initiation factor 3 subunit F OS=Homo sapiens OX=9606 GN=EIF3F PE=1 SV=1	6.85132e+08
sp|Q5VVQ6-2|OTU1_HUMAN;sp|Q5VVQ6|OTU1_HUMAN	YOD1	sp|Q5VVQ6-2|OTU1_HUMAN Isoform 2 of Ubiquitin thioesterase OTU1 OS=Homo sapiens OX=9606 GN=YOD1;sp|Q5VVQ6|OTU1_HUMAN Ubiquitin thioesterase OTU1 OS=Homo sapiens OX=9606 GN=YOD1 PE=1 SV=1	6.85087e+08
sp|Q92817|EVPL_HUMAN	EVPL	sp|Q92817|EVPL_HUMAN Envoplakin OS=Homo sapiens OX=9606 GN=EVPL PE=1 SV=3	6.82976e+08
sp|Q13561|DCTN2_HUMAN;sp|Q13561-3|DCTN2_HUMAN;sp|Q13561-2|DCTN2_HUMAN	DCTN2	sp|Q13561|DCTN2_HUMAN Dynactin subunit 2 OS=Homo sapiens OX=9606 GN=DCTN2 PE=1 SV=4;sp|Q13561-3|DCTN2_HUMAN Isoform 3 of Dynactin subunit 2 OS=Homo sapiens OX=9606 GN=DCTN2;sp|Q13561-2|DCTN2_HUMAN Isoform 2 of Dynactin subunit 2 OS=Homo sapiens OX=9606 GN=	6.81422e+08
sp|Q9H8H3|MET7A_HUMAN	METTL7A	sp|Q9H8H3|MET7A_HUMAN Methyltransferase-like protein 7A OS=Homo sapiens OX=9606 GN=METTL7A PE=1 SV=1	6.79794e+08
sp|P62995-3|TRA2B_HUMAN;sp|P62995|TRA2B_HUMAN	TRA2B	sp|P62995-3|TRA2B_HUMAN Isoform 3 of Transformer-2 protein homolog beta OS=Homo sapiens OX=9606 GN=TRA2B;sp|P62995|TRA2B_HUMAN Transformer-2 protein homolog beta OS=Homo sapiens OX=9606 GN=TRA2B PE=1 SV=1	6.79551e+08
sp|P04217|A1BG_HUMAN;sp|P04217-2|A1BG_HUMAN;CON__Q2KJF1	A1BG	sp|P04217|A1BG_HUMAN Alpha-1B-glycoprotein OS=Homo sapiens OX=9606 GN=A1BG PE=1 SV=4;sp|P04217-2|A1BG_HUMAN Isoform 2 of Alpha-1B-glycoprotein OS=Homo sapiens OX=9606 GN=A1BG	6.78385e+08
sp|Q16775-2|GLO2_HUMAN;sp|Q16775|GLO2_HUMAN	HAGH	sp|Q16775-2|GLO2_HUMAN Isoform 2 of Hydroxyacylglutathione hydrolase, mitochondrial OS=Homo sapiens OX=9606 GN=HAGH;sp|Q16775|GLO2_HUMAN Hydroxyacylglutathione hydrolase, mitochondrial OS=Homo sapiens OX=9606 GN=HAGH PE=1 SV=2	6.77145e+08
sp|Q9Y371-3|SHLB1_HUMAN;sp|Q9Y371|SHLB1_HUMAN;sp|Q9Y371-2|SHLB1_HUMAN	SH3GLB1	sp|Q9Y371-3|SHLB1_HUMAN Isoform 3 of Endophilin-B1 OS=Homo sapiens OX=9606 GN=SH3GLB1;sp|Q9Y371|SHLB1_HUMAN Endophilin-B1 OS=Homo sapiens OX=9606 GN=SH3GLB1 PE=1 SV=1;sp|Q9Y371-2|SHLB1_HUMAN Isoform 2 of Endophilin-B1 OS=Homo sapiens OX=9606 GN=SH3GLB1	6.75911e+08
sp|Q5VT06|CE350_HUMAN	CEP350	sp|Q5VT06|CE350_HUMAN Centrosome-associated protein 350 OS=Homo sapiens OX=9606 GN=CEP350 PE=1 SV=1	6.75696e+08
sp|P01871|IGHM_HUMAN;sp|P01871-2|IGHM_HUMAN	IGHM	sp|P01871|IGHM_HUMAN Immunoglobulin heavy constant mu OS=Homo sapiens OX=9606 GN=IGHM PE=1 SV=4;sp|P01871-2|IGHM_HUMAN Isoform 2 of Immunoglobulin heavy constant mu OS=Homo sapiens OX=9606 GN=IGHM	6.75406e+08
sp|O95865|DDAH2_HUMAN	DDAH2	sp|O95865|DDAH2_HUMAN N(G),N(G)-dimethylarginine dimethylaminohydrolase 2 OS=Homo sapiens OX=9606 GN=DDAH2 PE=1 SV=1	6.721e+08
sp|Q16816|PHKG1_HUMAN;sp|Q16816-2|PHKG1_HUMAN	PHKG1	sp|Q16816|PHKG1_HUMAN Phosphorylase b kinase gamma catalytic chain, skeletal muscle/heart isoform OS=Homo sapiens OX=9606 GN=PHKG1 PE=2 SV=3;sp|Q16816-2|PHKG1_HUMAN Isoform 2 of Phosphorylase b kinase gamma catalytic chain, skeletal muscle/heart isoform OS	6.68693e+08
sp|P12829|MYL4_HUMAN	MYL4	sp|P12829|MYL4_HUMAN Myosin light chain 4 OS=Homo sapiens OX=9606 GN=MYL4 PE=1 SV=3	6.6866e+08
sp|P98179|RBM3_HUMAN	RBM3	sp|P98179|RBM3_HUMAN RNA-binding protein 3 OS=Homo sapiens OX=9606 GN=RBM3 PE=1 SV=1	6.66986e+08
sp|P02656|APOC3_HUMAN	APOC3	sp|P02656|APOC3_HUMAN Apolipoprotein C-III OS=Homo sapiens OX=9606 GN=APOC3 PE=1 SV=1	6.63939e+08
sp|Q96FV2-2|SCRN2_HUMAN;sp|Q96FV2|SCRN2_HUMAN	SCRN2	sp|Q96FV2-2|SCRN2_HUMAN Isoform 2 of Secernin-2 OS=Homo sapiens OX=9606 GN=SCRN2;sp|Q96FV2|SCRN2_HUMAN Secernin-2 OS=Homo sapiens OX=9606 GN=SCRN2 PE=1 SV=3	6.62839e+08
sp|O75190-3|DNJB6_HUMAN;sp|O75190|DNJB6_HUMAN;sp|O75190-2|DNJB6_HUMAN;sp|O75190-4|DNJB6_HUMAN;sp|Q8NHS0|DNJB8_HUMAN	DNAJB6	sp|O75190-3|DNJB6_HUMAN Isoform C of DnaJ homolog subfamily B member 6 OS=Homo sapiens OX=9606 GN=DNAJB6;sp|O75190|DNJB6_HUMAN DnaJ homolog subfamily B member 6 OS=Homo sapiens OX=9606 GN=DNAJB6 PE=1 SV=2;sp|O75190-2|DNJB6_HUMAN Isoform B of DnaJ homolog s	6.60917e+08
sp|Q96IX5|ATPMK_HUMAN	ATP5MK	sp|Q96IX5|ATPMK_HUMAN ATP synthase membrane subunit K, mitochondrial OS=Homo sapiens OX=9606 GN=ATP5MK PE=1 SV=1	6.6048e+08
sp|O43583|DENR_HUMAN	DENR	sp|O43583|DENR_HUMAN Density-regulated protein OS=Homo sapiens OX=9606 GN=DENR PE=1 SV=2	6.60414e+08
sp|Q13203|MYBPH_HUMAN	MYBPH	sp|Q13203|MYBPH_HUMAN Myosin-binding protein H OS=Homo sapiens OX=9606 GN=MYBPH PE=1 SV=4	6.5534e+08
sp|Q92913-5|FGF13_HUMAN	#N/A	sp|Q92913-5|FGF13_HUMAN Isoform 5 of Fibroblast growth factor 13 OS=Homo sapiens OX=9606 GN=FGF13	6.54707e+08
sp|P13010|XRCC5_HUMAN	XRCC5	sp|P13010|XRCC5_HUMAN X-ray repair cross-complementing protein 5 OS=Homo sapiens OX=9606 GN=XRCC5 PE=1 SV=3	6.54089e+08
sp|O75369-6|FLNB_HUMAN;sp|O75369-3|FLNB_HUMAN;sp|O75369-2|FLNB_HUMAN;sp|O75369-9|FLNB_HUMAN;sp|O75369|FLNB_HUMAN;sp|O75369-8|FLNB_HUMAN;sp|O75369-5|FLNB_HUMAN;sp|O75369-4|FLNB_HUMAN;sp|O75369-7|FLNB_HUMAN	FLNB	sp|O75369-6|FLNB_HUMAN Isoform 6 of Filamin-B OS=Homo sapiens OX=9606 GN=FLNB;sp|O75369-3|FLNB_HUMAN Isoform 3 of Filamin-B OS=Homo sapiens OX=9606 GN=FLNB;sp|O75369-2|FLNB_HUMAN Isoform 2 of Filamin-B OS=Homo sapiens OX=9606 GN=FLNB;sp|O75369-9|FLNB_HUMAN	6.52693e+08
sp|P01861|IGHG4_HUMAN	IGHG4	sp|P01861|IGHG4_HUMAN Immunoglobulin heavy constant gamma 4 OS=Homo sapiens OX=9606 GN=IGHG4 PE=1 SV=1	6.52061e+08
sp|Q14697|GANAB_HUMAN;sp|Q14697-2|GANAB_HUMAN	GANAB	sp|Q14697|GANAB_HUMAN Neutral alpha-glucosidase AB OS=Homo sapiens OX=9606 GN=GANAB PE=1 SV=3;sp|Q14697-2|GANAB_HUMAN Isoform 2 of Neutral alpha-glucosidase AB OS=Homo sapiens OX=9606 GN=GANAB	6.51601e+08
sp|P02760|AMBP_HUMAN	AMBP	sp|P02760|AMBP_HUMAN Protein AMBP OS=Homo sapiens OX=9606 GN=AMBP PE=1 SV=1	6.48919e+08
sp|P15502-7|ELN_HUMAN;sp|P15502-6|ELN_HUMAN;sp|P15502-12|ELN_HUMAN;sp|P15502-13|ELN_HUMAN;sp|P15502-5|ELN_HUMAN;sp|P15502-2|ELN_HUMAN;sp|P15502-1|ELN_HUMAN;sp|P15502-4|ELN_HUMAN;sp|P15502-10|ELN_HUMAN;sp|P15502|ELN_HUMAN;sp|P15502-9|ELN_HUMAN;sp|P15502-8|ELN_HUMAN;sp|P15502-11|ELN_HUMAN	ELN	sp|P15502-7|ELN_HUMAN Isoform 7 of Elastin OS=Homo sapiens OX=9606 GN=ELN;sp|P15502-6|ELN_HUMAN Isoform 6 of Elastin OS=Homo sapiens OX=9606 GN=ELN;sp|P15502-12|ELN_HUMAN Isoform 12 of Elastin OS=Homo sapiens OX=9606 GN=ELN;sp|P15502-13|ELN_HUMAN Isoform 1	6.47927e+08
sp|Q9NQ34-2|TMM9B_HUMAN;sp|Q9NQ34|TMM9B_HUMAN	TMEM9B	sp|Q9NQ34-2|TMM9B_HUMAN Isoform 2 of Transmembrane protein 9B OS=Homo sapiens OX=9606 GN=TMEM9B;sp|Q9NQ34|TMM9B_HUMAN Transmembrane protein 9B OS=Homo sapiens OX=9606 GN=TMEM9B PE=1 SV=1	6.45748e+08
sp|Q9BYE3|LCE3D_HUMAN	LCE3D	sp|Q9BYE3|LCE3D_HUMAN Late cornified envelope protein 3D OS=Homo sapiens OX=9606 GN=LCE3D PE=1 SV=1	6.44707e+08
sp|P06753-6|TPM3_HUMAN	#N/A	sp|P06753-6|TPM3_HUMAN Isoform 6 of Tropomyosin alpha-3 chain OS=Homo sapiens OX=9606 GN=TPM3	6.43281e+08
sp|Q08211|DHX9_HUMAN	DHX9	sp|Q08211|DHX9_HUMAN ATP-dependent RNA helicase A OS=Homo sapiens OX=9606 GN=DHX9 PE=1 SV=4	6.39833e+08
sp|Q13510-2|ASAH1_HUMAN;sp|Q13510|ASAH1_HUMAN;sp|Q13510-3|ASAH1_HUMAN	ASAH1	sp|Q13510-2|ASAH1_HUMAN Isoform 2 of Acid ceramidase OS=Homo sapiens OX=9606 GN=ASAH1;sp|Q13510|ASAH1_HUMAN Acid ceramidase OS=Homo sapiens OX=9606 GN=ASAH1 PE=1 SV=5;sp|Q13510-3|ASAH1_HUMAN Isoform 3 of Acid ceramidase OS=Homo sapiens OX=9606 GN=ASAH1	6.39002e+08
sp|P07099|HYEP_HUMAN	EPHX1	sp|P07099|HYEP_HUMAN Epoxide hydrolase 1 OS=Homo sapiens OX=9606 GN=EPHX1 PE=1 SV=1	6.37993e+08
sp|A0A075B6K5|LV39_HUMAN;sp|P80748|LV321_HUMAN	#N/A	sp|A0A075B6K5|LV39_HUMAN Immunoglobulin lambda variable 3-9 OS=Homo sapiens OX=9606 GN=IGLV3-9 PE=3 SV=1;sp|P80748|LV321_HUMAN Immunoglobulin lambda variable 3-21 OS=Homo sapiens OX=9606 GN=IGLV3-21 PE=1 SV=2	6.36448e+08
sp|P19957|ELAF_HUMAN	PI3	sp|P19957|ELAF_HUMAN Elafin OS=Homo sapiens OX=9606 GN=PI3 PE=1 SV=3	6.33795e+08
sp|P02763|A1AG1_HUMAN	ORM1	sp|P02763|A1AG1_HUMAN Alpha-1-acid glycoprotein 1 OS=Homo sapiens OX=9606 GN=ORM1 PE=1 SV=1	6.33385e+08
sp|Q14118|DAG1_HUMAN	DAG1	sp|Q14118|DAG1_HUMAN Dystroglycan 1 OS=Homo sapiens OX=9606 GN=DAG1 PE=1 SV=2	6.30714e+08
sp|Q71U36-2|TBA1A_HUMAN;sp|Q71U36|TBA1A_HUMAN;sp|P0DPH8|TBA3D_HUMAN;sp|P0DPH7|TBA3C_HUMAN;sp|P0DPH7-2|TBA3C_HUMAN;sp|Q6PEY2|TBA3E_HUMAN;sp|A6NHL2-2|TBAL3_HUMAN;sp|A6NHL2|TBAL3_HUMAN	TUBA1A	sp|Q71U36-2|TBA1A_HUMAN Isoform 2 of Tubulin alpha-1A chain OS=Homo sapiens OX=9606 GN=TUBA1A;sp|Q71U36|TBA1A_HUMAN Tubulin alpha-1A chain OS=Homo sapiens OX=9606 GN=TUBA1A PE=1 SV=1;sp|P0DPH8|TBA3D_HUMAN Tubulin alpha-3D chain OS=Homo sapiens OX=9606 GN=T	6.29679e+08
sp|Q5TA81|LCE2C_HUMAN;sp|O14633|LCE2B_HUMAN	LCE2C	sp|Q5TA81|LCE2C_HUMAN Late cornified envelope protein 2C OS=Homo sapiens OX=9606 GN=LCE2C PE=1 SV=1;sp|O14633|LCE2B_HUMAN Late cornified envelope protein 2B OS=Homo sapiens OX=9606 GN=LCE2B PE=1 SV=1	6.22669e+08
sp|P51572|BAP31_HUMAN;sp|P51572-2|BAP31_HUMAN	BCAP31	sp|P51572|BAP31_HUMAN B-cell receptor-associated protein 31 OS=Homo sapiens OX=9606 GN=BCAP31 PE=1 SV=3;sp|P51572-2|BAP31_HUMAN Isoform 2 of B-cell receptor-associated protein 31 OS=Homo sapiens OX=9606 GN=BCAP31	6.2137e+08
sp|Q07507|DERM_HUMAN	DPT	sp|Q07507|DERM_HUMAN Dermatopontin OS=Homo sapiens OX=9606 GN=DPT PE=1 SV=2	6.20779e+08
sp|A8K2U0|A2ML1_HUMAN;sp|A8K2U0-2|A2ML1_HUMAN	A2ML1	sp|A8K2U0|A2ML1_HUMAN Alpha-2-macroglobulin-like protein 1 OS=Homo sapiens OX=9606 GN=A2ML1 PE=1 SV=3;sp|A8K2U0-2|A2ML1_HUMAN Isoform 2 of Alpha-2-macroglobulin-like protein 1 OS=Homo sapiens OX=9606 GN=A2ML1	6.20319e+08
sp|Q9UBW8|CSN7A_HUMAN	COPS7A	sp|Q9UBW8|CSN7A_HUMAN COP9 signalosome complex subunit 7a OS=Homo sapiens OX=9606 GN=COPS7A PE=1 SV=1	6.18418e+08
sp|Q3ZCM7|TBB8_HUMAN	TUBB8	sp|Q3ZCM7|TBB8_HUMAN Tubulin beta-8 chain OS=Homo sapiens OX=9606 GN=TUBB8 PE=1 SV=2	6.18172e+08
sp|O75521-2|ECI2_HUMAN;sp|O75521|ECI2_HUMAN	ECI2	sp|O75521-2|ECI2_HUMAN Isoform 2 of Enoyl-CoA delta isomerase 2 OS=Homo sapiens OX=9606 GN=ECI2;sp|O75521|ECI2_HUMAN Enoyl-CoA delta isomerase 2 OS=Homo sapiens OX=9606 GN=ECI2 PE=1 SV=4	6.16218e+08
sp|P24534|EF1B_HUMAN	EEF1B2	sp|P24534|EF1B_HUMAN Elongation factor 1-beta OS=Homo sapiens OX=9606 GN=EEF1B2 PE=1 SV=3	6.12436e+08
sp|P51659|DHB4_HUMAN;sp|P51659-3|DHB4_HUMAN;sp|P51659-2|DHB4_HUMAN	HSD17B4	sp|P51659|DHB4_HUMAN Peroxisomal multifunctional enzyme type 2 OS=Homo sapiens OX=9606 GN=HSD17B4 PE=1 SV=3;sp|P51659-3|DHB4_HUMAN Isoform 3 of Peroxisomal multifunctional enzyme type 2 OS=Homo sapiens OX=9606 GN=HSD17B4;sp|P51659-2|DHB4_HUMAN Isoform 2 of	6.08562e+08
sp|P60660-2|MYL6_HUMAN;sp|P60660|MYL6_HUMAN	MYL6	sp|P60660-2|MYL6_HUMAN Isoform Smooth muscle of Myosin light polypeptide 6 OS=Homo sapiens OX=9606 GN=MYL6;sp|P60660|MYL6_HUMAN Myosin light polypeptide 6 OS=Homo sapiens OX=9606 GN=MYL6 PE=1 SV=2	6.05106e+08
sp|P00367|DHE3_HUMAN;sp|P49448|DHE4_HUMAN;sp|P00367-2|DHE3_HUMAN;sp|P00367-3|DHE3_HUMAN	GLUD1	sp|P00367|DHE3_HUMAN Glutamate dehydrogenase 1, mitochondrial OS=Homo sapiens OX=9606 GN=GLUD1 PE=1 SV=2;sp|P49448|DHE4_HUMAN Glutamate dehydrogenase 2, mitochondrial OS=Homo sapiens OX=9606 GN=GLUD2 PE=1 SV=2	6.00485e+08
sp|O43242|PSMD3_HUMAN;sp|O43242-2|PSMD3_HUMAN	PSMD3	sp|O43242|PSMD3_HUMAN 26S proteasome non-ATPase regulatory subunit 3 OS=Homo sapiens OX=9606 GN=PSMD3 PE=1 SV=2	5.92521e+08
sp|Q04941|PLP2_HUMAN	PLP2	sp|Q04941|PLP2_HUMAN Proteolipid protein 2 OS=Homo sapiens OX=9606 GN=PLP2 PE=1 SV=1	5.9146e+08
sp|P14868-2|SYDC_HUMAN;sp|P14868|SYDC_HUMAN	DARS1	sp|P14868-2|SYDC_HUMAN Isoform 2 of Aspartate--tRNA ligase, cytoplasmic OS=Homo sapiens OX=9606 GN=DARS1;sp|P14868|SYDC_HUMAN Aspartate--tRNA ligase, cytoplasmic OS=Homo sapiens OX=9606 GN=DARS1 PE=1 SV=2	5.89643e+08
sp|Q16555|DPYL2_HUMAN;sp|Q16555-2|DPYL2_HUMAN	DPYSL2	sp|Q16555|DPYL2_HUMAN Dihydropyrimidinase-related protein 2 OS=Homo sapiens OX=9606 GN=DPYSL2 PE=1 SV=1;sp|Q16555-2|DPYL2_HUMAN Isoform 2 of Dihydropyrimidinase-related protein 2 OS=Homo sapiens OX=9606 GN=DPYSL2	5.87696e+08
sp|P48594|SPB4_HUMAN	SERPINB4	sp|P48594|SPB4_HUMAN Serpin B4 OS=Homo sapiens OX=9606 GN=SERPINB4 PE=1 SV=2	5.85203e+08
sp|P0C0L5|CO4B_HUMAN;sp|P0C0L4|CO4A_HUMAN;sp|P0C0L4-2|CO4A_HUMAN;CON__P01030;CON__ENSEMBL:ENSBTAP00000007350	C4B	sp|P0C0L5|CO4B_HUMAN Complement C4-B OS=Homo sapiens OX=9606 GN=C4B PE=1 SV=2;sp|P0C0L4|CO4A_HUMAN Complement C4-A OS=Homo sapiens OX=9606 GN=C4A PE=1 SV=2;sp|P0C0L4-2|CO4A_HUMAN Isoform 2 of Complement C4-A OS=Homo sapiens OX=9606 GN=C4A	5.79854e+08
sp|Q6QEF8-4|CORO6_HUMAN;sp|Q6QEF8-3|CORO6_HUMAN	CORO6	sp|Q6QEF8-4|CORO6_HUMAN Isoform 4 of Coronin-6 OS=Homo sapiens OX=9606 GN=CORO6;sp|Q6QEF8-3|CORO6_HUMAN Isoform 3 of Coronin-6 OS=Homo sapiens OX=9606 GN=CORO6	5.79484e+08
sp|Q9Y3Q8-2|T22D4_HUMAN;sp|Q9Y3Q8|T22D4_HUMAN	TSC22D4	sp|Q9Y3Q8-2|T22D4_HUMAN Isoform 2 of TSC22 domain family protein 4 OS=Homo sapiens OX=9606 GN=TSC22D4;sp|Q9Y3Q8|T22D4_HUMAN TSC22 domain family protein 4 OS=Homo sapiens OX=9606 GN=TSC22D4 PE=1 SV=2	5.77946e+08
sp|P01008|ANT3_HUMAN	SERPINC1	sp|P01008|ANT3_HUMAN Antithrombin-III OS=Homo sapiens OX=9606 GN=SERPINC1 PE=1 SV=1	5.77484e+08
sp|P11940-2|PABP1_HUMAN;sp|Q13310-2|PABP4_HUMAN;sp|P11940|PABP1_HUMAN;sp|Q13310|PABP4_HUMAN;sp|Q13310-3|PABP4_HUMAN	PABPC1	sp|P11940-2|PABP1_HUMAN Isoform 2 of Polyadenylate-binding protein 1 OS=Homo sapiens OX=9606 GN=PABPC1;sp|Q13310-2|PABP4_HUMAN Isoform 2 of Polyadenylate-binding protein 4 OS=Homo sapiens OX=9606 GN=PABPC4;sp|P11940|PABP1_HUMAN Polyadenylate-binding protei	5.75922e+08
sp|P35321|SPR1A_HUMAN	SPRR1A	sp|P35321|SPR1A_HUMAN Cornifin-A OS=Homo sapiens OX=9606 GN=SPRR1A PE=1 SV=2	5.74942e+08
sp|P13473|LAMP2_HUMAN;sp|P13473-2|LAMP2_HUMAN;sp|P13473-3|LAMP2_HUMAN	LAMP2	sp|P13473|LAMP2_HUMAN Lysosome-associated membrane glycoprotein 2 OS=Homo sapiens OX=9606 GN=LAMP2 PE=1 SV=2;sp|P13473-2|LAMP2_HUMAN Isoform LAMP-2B of Lysosome-associated membrane glycoprotein 2 OS=Homo sapiens OX=9606 GN=LAMP2;sp|P13473-3|LAMP2_HUMAN Iso	5.7255e+08
sp|Q96ND0|F210A_HUMAN	FAM210A	sp|Q96ND0|F210A_HUMAN Protein FAM210A OS=Homo sapiens OX=9606 GN=FAM210A PE=1 SV=2	5.7183e+08
sp|P01767|HV353_HUMAN;sp|A0A0C4DH42|HV366_HUMAN;sp|P0DP02|HVC33_HUMAN;sp|P01772|HV333_HUMAN;sp|A0A0B4J1X5|HV374_HUMAN;sp|P0DP03|HVC05_HUMAN;sp|P01768|HV330_HUMAN;sp|P01764|HV323_HUMAN	#N/A	sp|P01767|HV353_HUMAN Immunoglobulin heavy variable 3-53 OS=Homo sapiens OX=9606 GN=IGHV3-53 PE=1 SV=2;sp|A0A0C4DH42|HV366_HUMAN Immunoglobulin heavy variable 3-66 OS=Homo sapiens OX=9606 GN=IGHV3-66 PE=3 SV=1;sp|P0DP02|HVC33_HUMAN Immunoglobulin heavy var	5.69762e+08
sp|P12955-3|PEPD_HUMAN;sp|P12955-2|PEPD_HUMAN;sp|P12955|PEPD_HUMAN	PEPD	sp|P12955-3|PEPD_HUMAN Isoform 3 of Xaa-Pro dipeptidase OS=Homo sapiens OX=9606 GN=PEPD;sp|P12955-2|PEPD_HUMAN Isoform 2 of Xaa-Pro dipeptidase OS=Homo sapiens OX=9606 GN=PEPD;sp|P12955|PEPD_HUMAN Xaa-Pro dipeptidase OS=Homo sapiens OX=9606 GN=PEPD PE=1 SV	5.69456e+08
sp|P29401|TKT_HUMAN;sp|P29401-2|TKT_HUMAN	TKT	sp|P29401|TKT_HUMAN Transketolase OS=Homo sapiens OX=9606 GN=TKT PE=1 SV=3;sp|P29401-2|TKT_HUMAN Isoform 2 of Transketolase OS=Homo sapiens OX=9606 GN=TKT	5.64759e+08
sp|P14314-2|GLU2B_HUMAN;sp|P14314|GLU2B_HUMAN	PRKCSH	sp|P14314-2|GLU2B_HUMAN Isoform 2 of Glucosidase 2 subunit beta OS=Homo sapiens OX=9606 GN=PRKCSH;sp|P14314|GLU2B_HUMAN Glucosidase 2 subunit beta OS=Homo sapiens OX=9606 GN=PRKCSH PE=1 SV=2	5.64358e+08
sp|P13284|GILT_HUMAN	IFI30	sp|P13284|GILT_HUMAN Gamma-interferon-inducible lysosomal thiol reductase OS=Homo sapiens OX=9606 GN=IFI30 PE=1 SV=3	5.63741e+08
sp|P55042|RAD_HUMAN	RRAD	sp|P55042|RAD_HUMAN GTP-binding protein RAD OS=Homo sapiens OX=9606 GN=RRAD PE=1 SV=2	5.62713e+08
sp|P40121|CAPG_HUMAN;sp|P40121-2|CAPG_HUMAN	CAPG	sp|P40121|CAPG_HUMAN Macrophage-capping protein OS=Homo sapiens OX=9606 GN=CAPG PE=1 SV=2;sp|P40121-2|CAPG_HUMAN Isoform 2 of Macrophage-capping protein OS=Homo sapiens OX=9606 GN=CAPG	5.61566e+08
sp|O00232|PSD12_HUMAN	PSMD12	sp|O00232|PSD12_HUMAN 26S proteasome non-ATPase regulatory subunit 12 OS=Homo sapiens OX=9606 GN=PSMD12 PE=1 SV=3	5.60421e+08
sp|P61769|B2MG_HUMAN	B2M	sp|P61769|B2MG_HUMAN Beta-2-microglobulin OS=Homo sapiens OX=9606 GN=B2M PE=1 SV=1	5.57801e+08
sp|P62280|RS11_HUMAN	RPS11	sp|P62280|RS11_HUMAN 40S ribosomal protein S11 OS=Homo sapiens OX=9606 GN=RPS11 PE=1 SV=3	5.56202e+08
sp|P0DMP2|SRG2B_HUMAN;sp|P0DJJ0|SRG2C_HUMAN;sp|O75044|SRGP2_HUMAN	SRGAP2B	sp|P0DMP2|SRG2B_HUMAN SLIT-ROBO Rho GTPase-activating protein 2B OS=Homo sapiens OX=9606 GN=SRGAP2B PE=3 SV=1;sp|P0DJJ0|SRG2C_HUMAN SLIT-ROBO Rho GTPase-activating protein 2C OS=Homo sapiens OX=9606 GN=SRGAP2C PE=1 SV=1;sp|O75044|SRGP2_HUMAN SLIT-ROBO Rho	5.55408e+08
sp|Q9Y3D6|FIS1_HUMAN	FIS1	sp|Q9Y3D6|FIS1_HUMAN Mitochondrial fission 1 protein OS=Homo sapiens OX=9606 GN=FIS1 PE=1 SV=2	5.50456e+08
sp|Q5SSJ5|HP1B3_HUMAN;sp|Q5SSJ5-2|HP1B3_HUMAN;sp|Q5SSJ5-5|HP1B3_HUMAN;sp|Q5SSJ5-3|HP1B3_HUMAN	HP1BP3	sp|Q5SSJ5|HP1B3_HUMAN Heterochromatin protein 1-binding protein 3 OS=Homo sapiens OX=9606 GN=HP1BP3 PE=1 SV=1;sp|Q5SSJ5-2|HP1B3_HUMAN Isoform 2 of Heterochromatin protein 1-binding protein 3 OS=Homo sapiens OX=9606 GN=HP1BP3	5.50309e+08
sp|Q53RT3|APRV1_HUMAN	ASPRV1	sp|Q53RT3|APRV1_HUMAN Retroviral-like aspartic protease 1 OS=Homo sapiens OX=9606 GN=ASPRV1 PE=1 SV=1	5.47936e+08
sp|P84157-2|MXRA7_HUMAN;sp|P84157-3|MXRA7_HUMAN;sp|P84157|MXRA7_HUMAN	MXRA7	sp|P84157-2|MXRA7_HUMAN Isoform 2 of Matrix-remodeling-associated protein 7 OS=Homo sapiens OX=9606 GN=MXRA7;sp|P84157-3|MXRA7_HUMAN Isoform 3 of Matrix-remodeling-associated protein 7 OS=Homo sapiens OX=9606 GN=MXRA7;sp|P84157|MXRA7_HUMAN Matrix-remodelin	5.42104e+08
sp|Q01105-3|SET_HUMAN;sp|Q01105-4|SET_HUMAN;sp|Q01105-2|SET_HUMAN;sp|Q01105|SET_HUMAN;sp|P0DME0|SETLP_HUMAN	SET	sp|Q01105-3|SET_HUMAN Isoform 3 of Protein SET OS=Homo sapiens OX=9606 GN=SET;sp|Q01105-4|SET_HUMAN Isoform 4 of Protein SET OS=Homo sapiens OX=9606 GN=SET;sp|Q01105-2|SET_HUMAN Isoform 2 of Protein SET OS=Homo sapiens OX=9606 GN=SET;sp|Q01105|SET_HUMAN Pr	5.41791e+08
sp|O00410|IPO5_HUMAN;sp|O00410-2|IPO5_HUMAN;sp|O00410-3|IPO5_HUMAN	IPO5	sp|O00410|IPO5_HUMAN Importin-5 OS=Homo sapiens OX=9606 GN=IPO5 PE=1 SV=4;sp|O00410-2|IPO5_HUMAN Isoform 2 of Importin-5 OS=Homo sapiens OX=9606 GN=IPO5;sp|O00410-3|IPO5_HUMAN Isoform 3 of Importin-5 OS=Homo sapiens OX=9606 GN=IPO5	5.41033e+08
sp|A7E2Y1|MYH7B_HUMAN	MYH7B	sp|A7E2Y1|MYH7B_HUMAN Myosin-7B OS=Homo sapiens OX=9606 GN=MYH7B PE=1 SV=4	5.39985e+08
sp|Q12955-6|ANK3_HUMAN;sp|Q12955-7|ANK3_HUMAN;sp|Q12955-5|ANK3_HUMAN;sp|Q12955-4|ANK3_HUMAN;sp|Q12955|ANK3_HUMAN;sp|Q01484-5|ANK2_HUMAN;sp|Q01484-2|ANK2_HUMAN;sp|Q01484|ANK2_HUMAN	ANK3	sp|Q12955-6|ANK3_HUMAN Isoform 4 of Ankyrin-3 OS=Homo sapiens OX=9606 GN=ANK3;sp|Q12955-7|ANK3_HUMAN Isoform 5 of Ankyrin-3 OS=Homo sapiens OX=9606 GN=ANK3;sp|Q12955-5|ANK3_HUMAN Isoform 3 of Ankyrin-3 OS=Homo sapiens OX=9606 GN=ANK3;sp|Q12955-4|ANK3_HUMAN	5.39223e+08
sp|Q9UI09|NDUAC_HUMAN;sp|Q9UI09-2|NDUAC_HUMAN	NDUFA12	sp|Q9UI09|NDUAC_HUMAN NADH dehydrogenase [ubiquinone] 1 alpha subcomplex subunit 12 OS=Homo sapiens OX=9606 GN=NDUFA12 PE=1 SV=1;sp|Q9UI09-2|NDUAC_HUMAN Isoform 2 of NADH dehydrogenase [ubiquinone] 1 alpha subcomplex subunit 12 OS=Homo sapiens OX=9606 GN=N	5.38779e+08
sp|Q16378|PROL4_HUMAN	PRR4	sp|Q16378|PROL4_HUMAN Proline-rich protein 4 OS=Homo sapiens OX=9606 GN=PRR4 PE=1 SV=3	5.38153e+08
sp|O75531|BAF_HUMAN	BANF1	sp|O75531|BAF_HUMAN Barrier-to-autointegration factor OS=Homo sapiens OX=9606 GN=BANF1 PE=1 SV=1	5.32148e+08
sp|Q9UNE7-2|CHIP_HUMAN;sp|Q9UNE7|CHIP_HUMAN	STUB1	sp|Q9UNE7-2|CHIP_HUMAN Isoform 2 of E3 ubiquitin-protein ligase CHIP OS=Homo sapiens OX=9606 GN=STUB1;sp|Q9UNE7|CHIP_HUMAN E3 ubiquitin-protein ligase CHIP OS=Homo sapiens OX=9606 GN=STUB1 PE=1 SV=2	5.30973e+08
sp|P62491-2|RB11A_HUMAN;sp|Q15907-2|RB11B_HUMAN;sp|P62491|RB11A_HUMAN;sp|Q15907|RB11B_HUMAN	RAB11A	sp|P62491-2|RB11A_HUMAN Isoform 2 of Ras-related protein Rab-11A OS=Homo sapiens OX=9606 GN=RAB11A;sp|Q15907-2|RB11B_HUMAN Isoform 2 of Ras-related protein Rab-11B OS=Homo sapiens OX=9606 GN=RAB11B;sp|P62491|RB11A_HUMAN Ras-related protein Rab-11A OS=Homo	5.29359e+08
sp|P02652|APOA2_HUMAN	APOA2	sp|P02652|APOA2_HUMAN Apolipoprotein A-II OS=Homo sapiens OX=9606 GN=APOA2 PE=1 SV=1	5.28199e+08
sp|P62888|RL30_HUMAN	RPL30	sp|P62888|RL30_HUMAN 60S ribosomal protein L30 OS=Homo sapiens OX=9606 GN=RPL30 PE=1 SV=2	5.24394e+08
sp|P22234|PUR6_HUMAN;sp|P22234-2|PUR6_HUMAN	PAICS	sp|P22234|PUR6_HUMAN Multifunctional protein ADE2 OS=Homo sapiens OX=9606 GN=PAICS PE=1 SV=3;sp|P22234-2|PUR6_HUMAN Isoform 2 of Multifunctional protein ADE2 OS=Homo sapiens OX=9606 GN=PAICS	5.24359e+08
sp|P20160|CAP7_HUMAN	AZU1	sp|P20160|CAP7_HUMAN Azurocidin OS=Homo sapiens OX=9606 GN=AZU1 PE=1 SV=3	5.23485e+08
sp|P36776-3|LONM_HUMAN;sp|P36776-2|LONM_HUMAN;sp|P36776|LONM_HUMAN	LONP1	sp|P36776-3|LONM_HUMAN Isoform 3 of Lon protease homolog, mitochondrial OS=Homo sapiens OX=9606 GN=LONP1;sp|P36776-2|LONM_HUMAN Isoform 2 of Lon protease homolog, mitochondrial OS=Homo sapiens OX=9606 GN=LONP1;sp|P36776|LONM_HUMAN Lon protease homolog, mit	5.23244e+08
sp|Q9NP74-3|PALMD_HUMAN;sp|Q9NP74-2|PALMD_HUMAN;sp|Q9NP74|PALMD_HUMAN	PALMD	sp|Q9NP74-3|PALMD_HUMAN Isoform 3 of Palmdelphin OS=Homo sapiens OX=9606 GN=PALMD;sp|Q9NP74-2|PALMD_HUMAN Isoform 2 of Palmdelphin OS=Homo sapiens OX=9606 GN=PALMD;sp|Q9NP74|PALMD_HUMAN Palmdelphin OS=Homo sapiens OX=9606 GN=PALMD PE=1 SV=1	5.2311e+08
sp|P47897-2|SYQ_HUMAN;sp|P47897|SYQ_HUMAN	QARS1	sp|P47897-2|SYQ_HUMAN Isoform 2 of Glutamine--tRNA ligase OS=Homo sapiens OX=9606 GN=QARS1;sp|P47897|SYQ_HUMAN Glutamine--tRNA ligase OS=Homo sapiens OX=9606 GN=QARS1 PE=1 SV=1	5.21411e+08
sp|Q9BUA6|MYL10_HUMAN	MYL10	sp|Q9BUA6|MYL10_HUMAN Myosin regulatory light chain 10 OS=Homo sapiens OX=9606 GN=MYL10 PE=1 SV=2	5.18664e+08
sp|Q9GZY8-5|MFF_HUMAN;sp|Q9GZY8-2|MFF_HUMAN;sp|Q9GZY8|MFF_HUMAN;sp|Q9GZY8-4|MFF_HUMAN;sp|Q9GZY8-3|MFF_HUMAN	MFF	sp|Q9GZY8-5|MFF_HUMAN Isoform 5 of Mitochondrial fission factor OS=Homo sapiens OX=9606 GN=MFF;sp|Q9GZY8-2|MFF_HUMAN Isoform 2 of Mitochondrial fission factor OS=Homo sapiens OX=9606 GN=MFF;sp|Q9GZY8|MFF_HUMAN Mitochondrial fission factor OS=Homo sapiens O	5.18534e+08
sp|O15173|PGRC2_HUMAN;sp|O15173-2|PGRC2_HUMAN	PGRMC2	sp|O15173|PGRC2_HUMAN Membrane-associated progesterone receptor component 2 OS=Homo sapiens OX=9606 GN=PGRMC2 PE=1 SV=1;sp|O15173-2|PGRC2_HUMAN Isoform 2 of Membrane-associated progesterone receptor component 2 OS=Homo sapiens OX=9606 GN=PGRMC2	5.15776e+08
sp|P42330|AK1C3_HUMAN;sp|P42330-2|AK1C3_HUMAN;sp|P17516|AK1C4_HUMAN	AKR1C3	sp|P42330|AK1C3_HUMAN Aldo-keto reductase family 1 member C3 OS=Homo sapiens OX=9606 GN=AKR1C3 PE=1 SV=4	5.14673e+08
sp|Q86SX6|GLRX5_HUMAN	GLRX5	sp|Q86SX6|GLRX5_HUMAN Glutaredoxin-related protein 5, mitochondrial OS=Homo sapiens OX=9606 GN=GLRX5 PE=1 SV=2	5.14649e+08
sp|P54578-2|UBP14_HUMAN;sp|P54578-3|UBP14_HUMAN;sp|P54578|UBP14_HUMAN	USP14	sp|P54578-2|UBP14_HUMAN Isoform 2 of Ubiquitin carboxyl-terminal hydrolase 14 OS=Homo sapiens OX=9606 GN=USP14;sp|P54578-3|UBP14_HUMAN Isoform 3 of Ubiquitin carboxyl-terminal hydrolase 14 OS=Homo sapiens OX=9606 GN=USP14;sp|P54578|UBP14_HUMAN Ubiquitin ca	5.1359e+08
sp|Q9P003|CNIH4_HUMAN	CNIH4	sp|Q9P003|CNIH4_HUMAN Protein cornichon homolog 4 OS=Homo sapiens OX=9606 GN=CNIH4 PE=1 SV=1	5.13191e+08
sp|Q15436-2|SC23A_HUMAN;sp|Q15436|SC23A_HUMAN	SEC23A	sp|Q15436-2|SC23A_HUMAN Isoform 2 of Protein transport protein Sec23A OS=Homo sapiens OX=9606 GN=SEC23A;sp|Q15436|SC23A_HUMAN Protein transport protein Sec23A OS=Homo sapiens OX=9606 GN=SEC23A PE=1 SV=2	5.13106e+08
sp|Q15020-2|SART3_HUMAN;sp|Q15020-4|SART3_HUMAN;sp|Q15020|SART3_HUMAN;sp|Q15020-3|SART3_HUMAN	SART3	sp|Q15020-2|SART3_HUMAN Isoform 2 of Squamous cell carcinoma antigen recognized by T-cells 3 OS=Homo sapiens OX=9606 GN=SART3;sp|Q15020-4|SART3_HUMAN Isoform 4 of Squamous cell carcinoma antigen recognized by T-cells 3 OS=Homo sapiens OX=9606 GN=SART3;sp|Q	5.12928e+08
sp|Q9UJZ1-2|STML2_HUMAN;sp|Q9UJZ1|STML2_HUMAN	STOML2	sp|Q9UJZ1-2|STML2_HUMAN Isoform 2 of Stomatin-like protein 2, mitochondrial OS=Homo sapiens OX=9606 GN=STOML2;sp|Q9UJZ1|STML2_HUMAN Stomatin-like protein 2, mitochondrial OS=Homo sapiens OX=9606 GN=STOML2 PE=1 SV=1	5.12712e+08
sp|Q9BT78|CSN4_HUMAN;sp|Q9BT78-2|CSN4_HUMAN	COPS4	sp|Q9BT78|CSN4_HUMAN COP9 signalosome complex subunit 4 OS=Homo sapiens OX=9606 GN=COPS4 PE=1 SV=1;sp|Q9BT78-2|CSN4_HUMAN Isoform 2 of COP9 signalosome complex subunit 4 OS=Homo sapiens OX=9606 GN=COPS4	5.11784e+08
sp|A0A183|LCE6A_HUMAN	LCE6A	sp|A0A183|LCE6A_HUMAN Late cornified envelope protein 6A OS=Homo sapiens OX=9606 GN=LCE6A PE=3 SV=1	5.10146e+08
sp|Q9NVH1-3|DJC11_HUMAN;sp|Q9NVH1-2|DJC11_HUMAN;sp|Q9NVH1|DJC11_HUMAN	DNAJC11	sp|Q9NVH1-3|DJC11_HUMAN Isoform 3 of DnaJ homolog subfamily C member 11 OS=Homo sapiens OX=9606 GN=DNAJC11;sp|Q9NVH1-2|DJC11_HUMAN Isoform 2 of DnaJ homolog subfamily C member 11 OS=Homo sapiens OX=9606 GN=DNAJC11;sp|Q9NVH1|DJC11_HUMAN DnaJ homolog subfami	5.08072e+08
sp|Q9BZQ8|NIBA1_HUMAN	NIBAN1	sp|Q9BZQ8|NIBA1_HUMAN Protein Niban 1 OS=Homo sapiens OX=9606 GN=NIBAN1 PE=1 SV=1	5.07927e+08
sp|P43304-2|GPDM_HUMAN;sp|P43304|GPDM_HUMAN	GPD2	sp|P43304-2|GPDM_HUMAN Isoform 2 of Glycerol-3-phosphate dehydrogenase, mitochondrial OS=Homo sapiens OX=9606 GN=GPD2;sp|P43304|GPDM_HUMAN Glycerol-3-phosphate dehydrogenase, mitochondrial OS=Homo sapiens OX=9606 GN=GPD2 PE=1 SV=3	5.07202e+08
sp|P51452|DUS3_HUMAN;sp|P51452-2|DUS3_HUMAN	DUSP3	sp|P51452|DUS3_HUMAN Dual specificity protein phosphatase 3 OS=Homo sapiens OX=9606 GN=DUSP3 PE=1 SV=1;sp|P51452-2|DUS3_HUMAN Isoform 2 of Dual specificity protein phosphatase 3 OS=Homo sapiens OX=9606 GN=DUSP3	5.05935e+08
sp|P09874|PARP1_HUMAN	PARP1	sp|P09874|PARP1_HUMAN Poly [ADP-ribose] polymerase 1 OS=Homo sapiens OX=9606 GN=PARP1 PE=1 SV=4	5.05156e+08
sp|Q9NP55-2|BPIA1_HUMAN;sp|Q9NP55|BPIA1_HUMAN	BPIFA1	sp|Q9NP55-2|BPIA1_HUMAN Isoform 2 of BPI fold-containing family A member 1 OS=Homo sapiens OX=9606 GN=BPIFA1;sp|Q9NP55|BPIA1_HUMAN BPI fold-containing family A member 1 OS=Homo sapiens OX=9606 GN=BPIFA1 PE=1 SV=1	5.03872e+08
sp|P42695|CNDD3_HUMAN	NCAPD3	sp|P42695|CNDD3_HUMAN Condensin-2 complex subunit D3 OS=Homo sapiens OX=9606 GN=NCAPD3 PE=1 SV=2	5.03819e+08
sp|P48200|IREB2_HUMAN;sp|P48200-2|IREB2_HUMAN	IREB2	sp|P48200|IREB2_HUMAN Iron-responsive element-binding protein 2 OS=Homo sapiens OX=9606 GN=IREB2 PE=1 SV=4;sp|P48200-2|IREB2_HUMAN Isoform 2 of Iron-responsive element-binding protein 2 OS=Homo sapiens OX=9606 GN=IREB2	5.02589e+08
sp|P02765|FETUA_HUMAN	AHSG	sp|P02765|FETUA_HUMAN Alpha-2-HS-glycoprotein OS=Homo sapiens OX=9606 GN=AHSG PE=1 SV=2	5.00335e+08
sp|P04196|HRG_HUMAN	HRG	sp|P04196|HRG_HUMAN Histidine-rich glycoprotein OS=Homo sapiens OX=9606 GN=HRG PE=1 SV=1	4.98432e+08
sp|Q9NUU7|DD19A_HUMAN;sp|Q9UMR2-2|DD19B_HUMAN;sp|Q9UMR2-4|DD19B_HUMAN;sp|Q9UMR2|DD19B_HUMAN	DDX19A	sp|Q9NUU7|DD19A_HUMAN ATP-dependent RNA helicase DDX19A OS=Homo sapiens OX=9606 GN=DDX19A PE=1 SV=1;sp|Q9UMR2-2|DD19B_HUMAN Isoform 2 of ATP-dependent RNA helicase DDX19B OS=Homo sapiens OX=9606 GN=DDX19B;sp|Q9UMR2-4|DD19B_HUMAN Isoform 4 of ATP-dependent	4.98278e+08
sp|O95274|LYPD3_HUMAN	LYPD3	sp|O95274|LYPD3_HUMAN Ly6/PLAUR domain-containing protein 3 OS=Homo sapiens OX=9606 GN=LYPD3 PE=1 SV=2	4.97502e+08
sp|P49913|CAMP_HUMAN	CAMP	sp|P49913|CAMP_HUMAN Cathelicidin antimicrobial peptide OS=Homo sapiens OX=9606 GN=CAMP PE=1 SV=1	4.96459e+08
sp|Q14894|CRYM_HUMAN	CRYM	sp|Q14894|CRYM_HUMAN Ketimine reductase mu-crystallin OS=Homo sapiens OX=9606 GN=CRYM PE=1 SV=1	4.96189e+08
sp|Q6UW78|UQCC3_HUMAN	UQCC3	sp|Q6UW78|UQCC3_HUMAN Ubiquinol-cytochrome-c reductase complex assembly factor 3 OS=Homo sapiens OX=9606 GN=UQCC3 PE=1 SV=2	4.9586e+08
sp|P49755|TMEDA_HUMAN	TMED10	sp|P49755|TMEDA_HUMAN Transmembrane emp24 domain-containing protein 10 OS=Homo sapiens OX=9606 GN=TMED10 PE=1 SV=2	4.92333e+08
sp|P12111-4|CO6A3_HUMAN	#N/A	sp|P12111-4|CO6A3_HUMAN Isoform 4 of Collagen alpha-3(VI) chain OS=Homo sapiens OX=9606 GN=COL6A3	4.92152e+08
sp|P17858|PFKAL_HUMAN;sp|P17858-2|PFKAL_HUMAN	PFKL	sp|P17858|PFKAL_HUMAN ATP-dependent 6-phosphofructokinase, liver type OS=Homo sapiens OX=9606 GN=PFKL PE=1 SV=6;sp|P17858-2|PFKAL_HUMAN Isoform 2 of ATP-dependent 6-phosphofructokinase, liver type OS=Homo sapiens OX=9606 GN=PFKL	4.91639e+08
sp|Q32MK0-4|MYLK3_HUMAN;sp|Q32MK0|MYLK3_HUMAN	MYLK3	sp|Q32MK0-4|MYLK3_HUMAN Isoform 2 of Myosin light chain kinase 3 OS=Homo sapiens OX=9606 GN=MYLK3;sp|Q32MK0|MYLK3_HUMAN Myosin light chain kinase 3 OS=Homo sapiens OX=9606 GN=MYLK3 PE=1 SV=3	4.91383e+08
sp|P02730-2|B3AT_HUMAN;sp|P02730|B3AT_HUMAN	SLC4A1	sp|P02730-2|B3AT_HUMAN Isoform 2 of Band 3 anion transport protein OS=Homo sapiens OX=9606 GN=SLC4A1;sp|P02730|B3AT_HUMAN Band 3 anion transport protein OS=Homo sapiens OX=9606 GN=SLC4A1 PE=1 SV=3	4.87619e+08
sp|O14578-3|CTRO_HUMAN;sp|O14578|CTRO_HUMAN;sp|O14578-4|CTRO_HUMAN	CIT	sp|O14578-3|CTRO_HUMAN Isoform 3 of Citron Rho-interacting kinase OS=Homo sapiens OX=9606 GN=CIT;sp|O14578|CTRO_HUMAN Citron Rho-interacting kinase OS=Homo sapiens OX=9606 GN=CIT PE=1 SV=2;sp|O14578-4|CTRO_HUMAN Isoform 4 of Citron Rho-interacting kinase O	4.87435e+08
sp|Q14766-5|LTBP1_HUMAN;sp|Q14766-4|LTBP1_HUMAN	LTBP1	sp|Q14766-5|LTBP1_HUMAN Isoform 5 of Latent-transforming growth factor beta-binding protein 1 OS=Homo sapiens OX=9606 GN=LTBP1;sp|Q14766-4|LTBP1_HUMAN Isoform 4 of Latent-transforming growth factor beta-binding protein 1 OS=Homo sapiens OX=9606 GN=LTBP1	4.86088e+08
sp|Q14210|LY6D_HUMAN	LY6D	sp|Q14210|LY6D_HUMAN Lymphocyte antigen 6D OS=Homo sapiens OX=9606 GN=LY6D PE=1 SV=1	4.84951e+08
sp|Q03519-2|TAP2_HUMAN;sp|Q03519|TAP2_HUMAN	TAP2	sp|Q03519-2|TAP2_HUMAN Isoform 2 of Antigen peptide transporter 2 OS=Homo sapiens OX=9606 GN=TAP2;sp|Q03519|TAP2_HUMAN Antigen peptide transporter 2 OS=Homo sapiens OX=9606 GN=TAP2 PE=1 SV=1	4.84774e+08
sp|P32455|GBP1_HUMAN;sp|Q9H0R5-4|GBP3_HUMAN	GBP1	sp|P32455|GBP1_HUMAN Guanylate-binding protein 1 OS=Homo sapiens OX=9606 GN=GBP1 PE=1 SV=2	4.83508e+08
sp|P17987|TCPA_HUMAN	TCP1	sp|P17987|TCPA_HUMAN T-complex protein 1 subunit alpha OS=Homo sapiens OX=9606 GN=TCP1 PE=1 SV=1	4.83198e+08
sp|Q15555-5|MARE2_HUMAN;sp|Q15555-4|MARE2_HUMAN;sp|Q15555-3|MARE2_HUMAN;sp|Q15555|MARE2_HUMAN;sp|Q15555-2|MARE2_HUMAN	MAPRE2	sp|Q15555-5|MARE2_HUMAN Isoform 5 of Microtubule-associated protein RP/EB family member 2 OS=Homo sapiens OX=9606 GN=MAPRE2;sp|Q15555-4|MARE2_HUMAN Isoform 4 of Microtubule-associated protein RP/EB family member 2 OS=Homo sapiens OX=9606 GN=MAPRE2;sp|Q1555	4.82961e+08
sp|P52907|CAZA1_HUMAN	CAPZA1	sp|P52907|CAZA1_HUMAN F-actin-capping protein subunit alpha-1 OS=Homo sapiens OX=9606 GN=CAPZA1 PE=1 SV=3	4.82546e+08
sp|P56556|NDUA6_HUMAN	NDUFA6	sp|P56556|NDUA6_HUMAN NADH dehydrogenase [ubiquinone] 1 alpha subcomplex subunit 6 OS=Homo sapiens OX=9606 GN=NDUFA6 PE=1 SV=4	4.81746e+08
sp|Q9NVI7-3|ATD3A_HUMAN;sp|Q9NVI7-2|ATD3A_HUMAN;sp|Q9NVI7|ATD3A_HUMAN	ATAD3A	sp|Q9NVI7-3|ATD3A_HUMAN Isoform 3 of ATPase family AAA domain-containing protein 3A OS=Homo sapiens OX=9606 GN=ATAD3A;sp|Q9NVI7-2|ATD3A_HUMAN Isoform 2 of ATPase family AAA domain-containing protein 3A OS=Homo sapiens OX=9606 GN=ATAD3A;sp|Q9NVI7|ATD3A_HUMA	4.8127e+08
sp|P50914|RL14_HUMAN	RPL14	sp|P50914|RL14_HUMAN 60S ribosomal protein L14 OS=Homo sapiens OX=9606 GN=RPL14 PE=1 SV=4	4.80795e+08
sp|Q15063-7|POSTN_HUMAN;sp|Q15063-6|POSTN_HUMAN;sp|Q15063-4|POSTN_HUMAN;sp|Q15063-2|POSTN_HUMAN;sp|Q15063-3|POSTN_HUMAN;sp|Q15063-5|POSTN_HUMAN;sp|Q15063|POSTN_HUMAN;CON__Q2KJC7	POSTN	sp|Q15063-7|POSTN_HUMAN Isoform 7 of Periostin OS=Homo sapiens OX=9606 GN=POSTN;sp|Q15063-6|POSTN_HUMAN Isoform 6 of Periostin OS=Homo sapiens OX=9606 GN=POSTN;sp|Q15063-4|POSTN_HUMAN Isoform 4 of Periostin OS=Homo sapiens OX=9606 GN=POSTN;sp|Q15063-2|POST	4.79533e+08
sp|P05120|PAI2_HUMAN	SERPINB2	sp|P05120|PAI2_HUMAN Plasminogen activator inhibitor 2 OS=Homo sapiens OX=9606 GN=SERPINB2 PE=1 SV=2	4.79309e+08
sp|P01034|CYTC_HUMAN	CST3	sp|P01034|CYTC_HUMAN Cystatin-C OS=Homo sapiens OX=9606 GN=CST3 PE=1 SV=1	4.79068e+08
sp|Q07065|CKAP4_HUMAN;sp|Q96K21-3|ANCHR_HUMAN	CKAP4	sp|Q07065|CKAP4_HUMAN Cytoskeleton-associated protein 4 OS=Homo sapiens OX=9606 GN=CKAP4 PE=1 SV=2	4.78466e+08
sp|P0DP57|SLUR2_HUMAN;sp|P0DP58-2|LYNX1_HUMAN	SLURP2	sp|P0DP57|SLUR2_HUMAN Secreted Ly-6/uPAR domain-containing protein 2 OS=Homo sapiens OX=9606 GN=SLURP2 PE=1 SV=1;sp|P0DP58-2|LYNX1_HUMAN Isoform 2 of Ly-6/neurotoxin-like protein 1 OS=Homo sapiens OX=9606 GN=LYNX1	4.78456e+08
sp|P14735|IDE_HUMAN;sp|P14735-2|IDE_HUMAN	IDE	sp|P14735|IDE_HUMAN Insulin-degrading enzyme OS=Homo sapiens OX=9606 GN=IDE PE=1 SV=4	4.77342e+08
sp|P55209-3|NP1L1_HUMAN;sp|P55209-2|NP1L1_HUMAN;sp|P55209|NP1L1_HUMAN	NAP1L1	sp|P55209-3|NP1L1_HUMAN Isoform 3 of Nucleosome assembly protein 1-like 1 OS=Homo sapiens OX=9606 GN=NAP1L1;sp|P55209-2|NP1L1_HUMAN Isoform 2 of Nucleosome assembly protein 1-like 1 OS=Homo sapiens OX=9606 GN=NAP1L1;sp|P55209|NP1L1_HUMAN Nucleosome assembl	4.77241e+08
sp|Q6P9A2|GLT18_HUMAN	GALNT18	sp|Q6P9A2|GLT18_HUMAN Polypeptide N-acetylgalactosaminyltransferase 18 OS=Homo sapiens OX=9606 GN=GALNT18 PE=2 SV=2	4.76827e+08
sp|P02766|TTHY_HUMAN	TTR	sp|P02766|TTHY_HUMAN Transthyretin OS=Homo sapiens OX=9606 GN=TTR PE=1 SV=1	4.76565e+08
sp|Q96FW1|OTUB1_HUMAN	OTUB1	sp|Q96FW1|OTUB1_HUMAN Ubiquitin thioesterase OTUB1 OS=Homo sapiens OX=9606 GN=OTUB1 PE=1 SV=2	4.6978e+08
sp|Q9UNS2|CSN3_HUMAN	COPS3	sp|Q9UNS2|CSN3_HUMAN COP9 signalosome complex subunit 3 OS=Homo sapiens OX=9606 GN=COPS3 PE=1 SV=3	4.68863e+08
sp|Q5T754|LCE1F_HUMAN	LCE1F	sp|Q5T754|LCE1F_HUMAN Late cornified envelope protein 1F OS=Homo sapiens OX=9606 GN=LCE1F PE=1 SV=1	4.67866e+08
sp|O75128-5|COBL_HUMAN;sp|O75128-4|COBL_HUMAN;sp|O75128-3|COBL_HUMAN;sp|O75128|COBL_HUMAN;sp|O75128-7|COBL_HUMAN;sp|O75128-2|COBL_HUMAN	COBL	sp|O75128-5|COBL_HUMAN Isoform 5 of Protein cordon-bleu OS=Homo sapiens OX=9606 GN=COBL;sp|O75128-4|COBL_HUMAN Isoform 4 of Protein cordon-bleu OS=Homo sapiens OX=9606 GN=COBL;sp|O75128-3|COBL_HUMAN Isoform 3 of Protein cordon-bleu OS=Homo sapiens OX=9606	4.66815e+08
sp|Q14714-2|SSPN_HUMAN;sp|Q14714|SSPN_HUMAN	SSPN	sp|Q14714-2|SSPN_HUMAN Isoform 2 of Sarcospan OS=Homo sapiens OX=9606 GN=SSPN;sp|Q14714|SSPN_HUMAN Sarcospan OS=Homo sapiens OX=9606 GN=SSPN PE=2 SV=3	4.66277e+08
sp|P18510-4|IL1RA_HUMAN;sp|P18510-2|IL1RA_HUMAN;sp|P18510|IL1RA_HUMAN;sp|P18510-3|IL1RA_HUMAN	IL1RN	sp|P18510-4|IL1RA_HUMAN Isoform 4 of Interleukin-1 receptor antagonist protein OS=Homo sapiens OX=9606 GN=IL1RN;sp|P18510-2|IL1RA_HUMAN Isoform 2 of Interleukin-1 receptor antagonist protein OS=Homo sapiens OX=9606 GN=IL1RN;sp|P18510|IL1RA_HUMAN Interleuki	4.66104e+08
sp|P61020|RAB5B_HUMAN	RAB5B	sp|P61020|RAB5B_HUMAN Ras-related protein Rab-5B OS=Homo sapiens OX=9606 GN=RAB5B PE=1 SV=1	4.64337e+08
sp|P15090|FABP4_HUMAN;sp|P02689|MYP2_HUMAN	FABP4	sp|P15090|FABP4_HUMAN Fatty acid-binding protein, adipocyte OS=Homo sapiens OX=9606 GN=FABP4 PE=1 SV=3	4.63621e+08
sp|P16401|H15_HUMAN	#N/A	sp|P16401|H15_HUMAN Histone H1.5 OS=Homo sapiens OX=9606 GN=H1-5 PE=1 SV=3	4.63492e+08
sp|O95563|MPC2_HUMAN	MPC2	sp|O95563|MPC2_HUMAN Mitochondrial pyruvate carrier 2 OS=Homo sapiens OX=9606 GN=MPC2 PE=1 SV=1	4.6232e+08
sp|P00734|THRB_HUMAN	F2	sp|P00734|THRB_HUMAN Prothrombin OS=Homo sapiens OX=9606 GN=F2 PE=1 SV=2	4.60147e+08
sp|Q9BXS1|IDI2_HUMAN;sp|Q13907|IDI1_HUMAN;sp|Q13907-2|IDI1_HUMAN	IDI2	sp|Q9BXS1|IDI2_HUMAN Isopentenyl-diphosphate delta-isomerase 2 OS=Homo sapiens OX=9606 GN=IDI2 PE=1 SV=1	4.59225e+08
sp|Q8NEX9|DR9C7_HUMAN	SDR9C7	sp|Q8NEX9|DR9C7_HUMAN Short-chain dehydrogenase/reductase family 9C member 7 OS=Homo sapiens OX=9606 GN=SDR9C7 PE=1 SV=1	4.57748e+08
sp|P22105-1|TENX_HUMAN;sp|P22105|TENX_HUMAN;sp|P22105-4|TENX_HUMAN;sp|Q16473|TENXA_HUMAN;sp|P22105-2|TENX_HUMAN	TNXB	sp|P22105-1|TENX_HUMAN Isoform 3 of Tenascin-X OS=Homo sapiens OX=9606 GN=TNXB;sp|P22105|TENX_HUMAN Tenascin-X OS=Homo sapiens OX=9606 GN=TNXB PE=1 SV=5;sp|P22105-4|TENX_HUMAN Isoform 5 of Tenascin-X OS=Homo sapiens OX=9606 GN=TNXB;sp|Q16473|TENXA_HUMAN Pu	4.57679e+08
sp|Q5VYK3|ECM29_HUMAN	ECPAS	sp|Q5VYK3|ECM29_HUMAN Proteasome adapter and scaffold protein ECM29 OS=Homo sapiens OX=9606 GN=ECPAS PE=1 SV=2	4.57464e+08
sp|Q8IVL1-6|NAV2_HUMAN	#N/A	sp|Q8IVL1-6|NAV2_HUMAN Isoform 6 of Neuron navigator 2 OS=Homo sapiens OX=9606 GN=NAV2	4.57247e+08
sp|Q08380|LG3BP_HUMAN	LGALS3BP	sp|Q08380|LG3BP_HUMAN Galectin-3-binding protein OS=Homo sapiens OX=9606 GN=LGALS3BP PE=1 SV=1	4.57049e+08
sp|Q5VZP5|STYL2_HUMAN	STYXL2	sp|Q5VZP5|STYL2_HUMAN Serine/threonine/tyrosine-interacting-like protein 2 OS=Homo sapiens OX=9606 GN=STYXL2 PE=2 SV=1	4.56989e+08
sp|P35443|TSP4_HUMAN;sp|P49747-2|COMP_HUMAN;CON__ENSEMBL:ENSBTAP00000006074;sp|P49747|COMP_HUMAN	THBS4	sp|P35443|TSP4_HUMAN Thrombospondin-4 OS=Homo sapiens OX=9606 GN=THBS4 PE=1 SV=2	4.55747e+08
sp|P09488-2|GSTM1_HUMAN;sp|P09488|GSTM1_HUMAN;sp|Q03013-2|GSTM4_HUMAN;sp|Q03013|GSTM4_HUMAN;sp|Q03013-3|GSTM4_HUMAN	GSTM1	sp|P09488-2|GSTM1_HUMAN Isoform 2 of Glutathione S-transferase Mu 1 OS=Homo sapiens OX=9606 GN=GSTM1;sp|P09488|GSTM1_HUMAN Glutathione S-transferase Mu 1 OS=Homo sapiens OX=9606 GN=GSTM1 PE=1 SV=3	4.55159e+08
sp|P02545-2|LMNA_HUMAN	#N/A	sp|P02545-2|LMNA_HUMAN Isoform C of Prelamin-A/C OS=Homo sapiens OX=9606 GN=LMNA	4.53797e+08
sp|Q8IZQ8-2|MYCD_HUMAN;sp|Q8IZQ8|MYCD_HUMAN;sp|Q8IZQ8-3|MYCD_HUMAN	MYOCD	sp|Q8IZQ8-2|MYCD_HUMAN Isoform 2 of Myocardin OS=Homo sapiens OX=9606 GN=MYOCD;sp|Q8IZQ8|MYCD_HUMAN Myocardin OS=Homo sapiens OX=9606 GN=MYOCD PE=1 SV=1;sp|Q8IZQ8-3|MYCD_HUMAN Isoform 3 of Myocardin OS=Homo sapiens OX=9606 GN=MYOCD	4.51974e+08
sp|P17655-2|CAN2_HUMAN;sp|P17655|CAN2_HUMAN	CAPN2	sp|P17655-2|CAN2_HUMAN Isoform 2 of Calpain-2 catalytic subunit OS=Homo sapiens OX=9606 GN=CAPN2;sp|P17655|CAN2_HUMAN Calpain-2 catalytic subunit OS=Homo sapiens OX=9606 GN=CAPN2 PE=1 SV=6	4.49431e+08
sp|P35270|SPRE_HUMAN	SPR	sp|P35270|SPRE_HUMAN Sepiapterin reductase OS=Homo sapiens OX=9606 GN=SPR PE=1 SV=1	4.47931e+08
sp|Q14980-2|NUMA1_HUMAN;sp|Q14980|NUMA1_HUMAN;sp|Q14980-4|NUMA1_HUMAN;sp|Q14980-3|NUMA1_HUMAN;sp|Q14980-5|NUMA1_HUMAN	NUMA1	sp|Q14980-2|NUMA1_HUMAN Isoform 2 of Nuclear mitotic apparatus protein 1 OS=Homo sapiens OX=9606 GN=NUMA1;sp|Q14980|NUMA1_HUMAN Nuclear mitotic apparatus protein 1 OS=Homo sapiens OX=9606 GN=NUMA1 PE=1 SV=2;sp|Q14980-4|NUMA1_HUMAN Isoform 4 of Nuclear mito	4.4671e+08
sp|P16671-2|CD36_HUMAN;sp|P16671-4|CD36_HUMAN;sp|P16671-3|CD36_HUMAN;sp|P16671|CD36_HUMAN	CD36	sp|P16671-2|CD36_HUMAN Isoform 2 of Platelet glycoprotein 4 OS=Homo sapiens OX=9606 GN=CD36;sp|P16671-4|CD36_HUMAN Isoform 4 of Platelet glycoprotein 4 OS=Homo sapiens OX=9606 GN=CD36;sp|P16671-3|CD36_HUMAN Isoform 3 of Platelet glycoprotein 4 OS=Homo sapi	4.46464e+08
sp|P11277|SPTB1_HUMAN	SPTB	sp|P11277|SPTB1_HUMAN Spectrin beta chain, erythrocytic OS=Homo sapiens OX=9606 GN=SPTB PE=1 SV=5	4.44954e+08
sp|Q9Y3R4|NEUR2_HUMAN	NEU2	sp|Q9Y3R4|NEUR2_HUMAN Sialidase-2 OS=Homo sapiens OX=9606 GN=NEU2 PE=1 SV=2	4.42953e+08
sp|Q16851-2|UGPA_HUMAN	#N/A	sp|Q16851-2|UGPA_HUMAN Isoform 2 of UTP--glucose-1-phosphate uridylyltransferase OS=Homo sapiens OX=9606 GN=UGP2	4.42386e+08
sp|P55809|SCOT1_HUMAN	OXCT1	sp|P55809|SCOT1_HUMAN Succinyl-CoA:3-ketoacid coenzyme A transferase 1, mitochondrial OS=Homo sapiens OX=9606 GN=OXCT1 PE=1 SV=1	4.41871e+08
sp|Q01130-2|SRSF2_HUMAN;sp|Q01130|SRSF2_HUMAN	SRSF2	sp|Q01130-2|SRSF2_HUMAN Isoform 2 of Serine/arginine-rich splicing factor 2 OS=Homo sapiens OX=9606 GN=SRSF2;sp|Q01130|SRSF2_HUMAN Serine/arginine-rich splicing factor 2 OS=Homo sapiens OX=9606 GN=SRSF2 PE=1 SV=4	4.39895e+08
sp|Q15293-2|RCN1_HUMAN;sp|Q15293|RCN1_HUMAN	RCN1	sp|Q15293-2|RCN1_HUMAN Isoform 2 of Reticulocalbin-1 OS=Homo sapiens OX=9606 GN=RCN1;sp|Q15293|RCN1_HUMAN Reticulocalbin-1 OS=Homo sapiens OX=9606 GN=RCN1 PE=1 SV=1	4.39216e+08
sp|Q04917|1433F_HUMAN	YWHAH	sp|Q04917|1433F_HUMAN 14-3-3 protein eta OS=Homo sapiens OX=9606 GN=YWHAH PE=1 SV=4	4.38986e+08
sp|P20810-9|ICAL_HUMAN;sp|P20810-5|ICAL_HUMAN;sp|P20810-10|ICAL_HUMAN;sp|P20810-7|ICAL_HUMAN;sp|P20810-6|ICAL_HUMAN;sp|P20810-3|ICAL_HUMAN;sp|P20810-4|ICAL_HUMAN;sp|P20810-8|ICAL_HUMAN;sp|P20810-2|ICAL_HUMAN;sp|P20810|ICAL_HUMAN	CAST	sp|P20810-9|ICAL_HUMAN Isoform 9 of Calpastatin OS=Homo sapiens OX=9606 GN=CAST;sp|P20810-5|ICAL_HUMAN Isoform 5 of Calpastatin OS=Homo sapiens OX=9606 GN=CAST;sp|P20810-10|ICAL_HUMAN Isoform 10 of Calpastatin OS=Homo sapiens OX=9606 GN=CAST;sp|P20810-7|IC	4.36636e+08
sp|Q15327|ANKR1_HUMAN	ANKRD1	sp|Q15327|ANKR1_HUMAN Ankyrin repeat domain-containing protein 1 OS=Homo sapiens OX=9606 GN=ANKRD1 PE=1 SV=2	4.35894e+08
sp|P13796|PLSL_HUMAN;sp|P13796-2|PLSL_HUMAN	LCP1	sp|P13796|PLSL_HUMAN Plastin-2 OS=Homo sapiens OX=9606 GN=LCP1 PE=1 SV=6	4.34601e+08
sp|Q03518|TAP1_HUMAN	TAP1	sp|Q03518|TAP1_HUMAN Antigen peptide transporter 1 OS=Homo sapiens OX=9606 GN=TAP1 PE=1 SV=2	4.34392e+08
sp|P39656-2|OST48_HUMAN;sp|P39656-3|OST48_HUMAN;sp|P39656|OST48_HUMAN	DDOST	sp|P39656-2|OST48_HUMAN Isoform 2 of Dolichyl-diphosphooligosaccharide--protein glycosyltransferase 48 kDa subunit OS=Homo sapiens OX=9606 GN=DDOST;sp|P39656-3|OST48_HUMAN Isoform 3 of Dolichyl-diphosphooligosaccharide--protein glycosyltransferase 48 kDa s	4.34161e+08
sp|O15372|EIF3H_HUMAN	EIF3H	sp|O15372|EIF3H_HUMAN Eukaryotic translation initiation factor 3 subunit H OS=Homo sapiens OX=9606 GN=EIF3H PE=1 SV=1	4.34088e+08
sp|P01700|LV147_HUMAN	#N/A	sp|P01700|LV147_HUMAN Immunoglobulin lambda variable 1-47 OS=Homo sapiens OX=9606 GN=IGLV1-47 PE=1 SV=2	4.33737e+08
sp|Q9Y305-3|ACOT9_HUMAN;sp|Q9Y305-2|ACOT9_HUMAN;sp|Q9Y305|ACOT9_HUMAN;sp|Q9Y305-4|ACOT9_HUMAN	ACOT9	sp|Q9Y305-3|ACOT9_HUMAN Isoform 3 of Acyl-coenzyme A thioesterase 9, mitochondrial OS=Homo sapiens OX=9606 GN=ACOT9;sp|Q9Y305-2|ACOT9_HUMAN Isoform 2 of Acyl-coenzyme A thioesterase 9, mitochondrial OS=Homo sapiens OX=9606 GN=ACOT9;sp|Q9Y305|ACOT9_HUMAN Ac	4.33257e+08
sp|O95182|NDUA7_HUMAN	NDUFA7	sp|O95182|NDUA7_HUMAN NADH dehydrogenase [ubiquinone] 1 alpha subcomplex subunit 7 OS=Homo sapiens OX=9606 GN=NDUFA7 PE=1 SV=3	4.31399e+08
sp|P14866|HNRPL_HUMAN;sp|P14866-2|HNRPL_HUMAN	HNRNPL	sp|P14866|HNRPL_HUMAN Heterogeneous nuclear ribonucleoprotein L OS=Homo sapiens OX=9606 GN=HNRNPL PE=1 SV=2;sp|P14866-2|HNRPL_HUMAN Isoform 2 of Heterogeneous nuclear ribonucleoprotein L OS=Homo sapiens OX=9606 GN=HNRNPL	4.30169e+08
sp|P02812|PRB2_HUMAN;sp|P04280|PRP1_HUMAN	PRB2	sp|P02812|PRB2_HUMAN Basic salivary proline-rich protein 2 OS=Homo sapiens OX=9606 GN=PRB2 PE=1 SV=3;sp|P04280|PRP1_HUMAN Basic salivary proline-rich protein 1 OS=Homo sapiens OX=9606 GN=PRB1 PE=1 SV=3	4.29137e+08
sp|Q14203-5|DCTN1_HUMAN;sp|Q14203-2|DCTN1_HUMAN;sp|Q14203-3|DCTN1_HUMAN;sp|Q14203-4|DCTN1_HUMAN;sp|Q14203-6|DCTN1_HUMAN;sp|Q14203|DCTN1_HUMAN	DCTN1	sp|Q14203-5|DCTN1_HUMAN Isoform 5 of Dynactin subunit 1 OS=Homo sapiens OX=9606 GN=DCTN1;sp|Q14203-2|DCTN1_HUMAN Isoform p135 of Dynactin subunit 1 OS=Homo sapiens OX=9606 GN=DCTN1;sp|Q14203-3|DCTN1_HUMAN Isoform 3 of Dynactin subunit 1 OS=Homo sapiens OX=	4.28482e+08
sp|Q9NS69|TOM22_HUMAN	TOMM22	sp|Q9NS69|TOM22_HUMAN Mitochondrial import receptor subunit TOM22 homolog OS=Homo sapiens OX=9606 GN=TOMM22 PE=1 SV=3	4.27569e+08
sp|P23527|H2B1O_HUMAN;sp|P33778|H2B1B_HUMAN;sp|Q8N257|H2B3B_HUMAN;sp|Q96A08|H2B1A_HUMAN;sp|A0A2R8Y619|H2BE1_HUMAN	H2BC17	sp|P23527|H2B1O_HUMAN Histone H2B type 1-O OS=Homo sapiens OX=9606 GN=H2BC17 PE=1 SV=3;sp|P33778|H2B1B_HUMAN Histone H2B type 1-B OS=Homo sapiens OX=9606 GN=H2BC3 PE=1 SV=2;sp|Q8N257|H2B3B_HUMAN Histone H2B type 3-B OS=Homo sapiens OX=9606 GN=H2BU1 PE=1 SV	4.27009e+08
sp|Q9Y446|PKP3_HUMAN;sp|Q9Y446-2|PKP3_HUMAN	PKP3	sp|Q9Y446|PKP3_HUMAN Plakophilin-3 OS=Homo sapiens OX=9606 GN=PKP3 PE=1 SV=1;sp|Q9Y446-2|PKP3_HUMAN Isoform PKP3b of Plakophilin-3 OS=Homo sapiens OX=9606 GN=PKP3	4.23034e+08
sp|Q9Y2T3-3|GUAD_HUMAN;sp|Q9Y2T3|GUAD_HUMAN;sp|Q9Y2T3-2|GUAD_HUMAN	GDA	sp|Q9Y2T3-3|GUAD_HUMAN Isoform 3 of Guanine deaminase OS=Homo sapiens OX=9606 GN=GDA;sp|Q9Y2T3|GUAD_HUMAN Guanine deaminase OS=Homo sapiens OX=9606 GN=GDA PE=1 SV=1;sp|Q9Y2T3-2|GUAD_HUMAN Isoform 2 of Guanine deaminase OS=Homo sapiens OX=9606 GN=GDA	4.22232e+08
sp|P62081|RS7_HUMAN	RPS7	sp|P62081|RS7_HUMAN 40S ribosomal protein S7 OS=Homo sapiens OX=9606 GN=RPS7 PE=1 SV=1	4.20888e+08
sp|P15924-3|DESP_HUMAN;sp|P15924-2|DESP_HUMAN	DSP	sp|P15924-3|DESP_HUMAN Isoform DSPIa of Desmoplakin OS=Homo sapiens OX=9606 GN=DSP;sp|P15924-2|DESP_HUMAN Isoform DPII of Desmoplakin OS=Homo sapiens OX=9606 GN=DSP	4.20611e+08
sp|P04844-2|RPN2_HUMAN;sp|P04844|RPN2_HUMAN	RPN2	sp|P04844-2|RPN2_HUMAN Isoform 2 of Dolichyl-diphosphooligosaccharide--protein glycosyltransferase subunit 2 OS=Homo sapiens OX=9606 GN=RPN2;sp|P04844|RPN2_HUMAN Dolichyl-diphosphooligosaccharide--protein glycosyltransferase subunit 2 OS=Homo sapiens OX=96	4.19745e+08
sp|Q92901|RL3L_HUMAN	RPL3L	sp|Q92901|RL3L_HUMAN 60S ribosomal protein L3-like OS=Homo sapiens OX=9606 GN=RPL3L PE=2 SV=3	4.19073e+08
sp|Q9Y4W6|AFG32_HUMAN	AFG3L2	sp|Q9Y4W6|AFG32_HUMAN AFG3-like protein 2 OS=Homo sapiens OX=9606 GN=AFG3L2 PE=1 SV=2	4.15831e+08
sp|P62826|RAN_HUMAN	RAN	sp|P62826|RAN_HUMAN GTP-binding nuclear protein Ran OS=Homo sapiens OX=9606 GN=RAN PE=1 SV=3	4.15351e+08
sp|P55795|HNRH2_HUMAN	HNRNPH2	sp|P55795|HNRH2_HUMAN Heterogeneous nuclear ribonucleoprotein H2 OS=Homo sapiens OX=9606 GN=HNRNPH2 PE=1 SV=1	4.13818e+08
sp|Q8TAE6|PP14C_HUMAN	PPP1R14C	sp|Q8TAE6|PP14C_HUMAN Protein phosphatase 1 regulatory subunit 14C OS=Homo sapiens OX=9606 GN=PPP1R14C PE=1 SV=3	4.13781e+08
sp|Q9Y4B4|ARIP4_HUMAN	RAD54L2	sp|Q9Y4B4|ARIP4_HUMAN Helicase ARIP4 OS=Homo sapiens OX=9606 GN=RAD54L2 PE=1 SV=4	4.13074e+08
sp|Q2VIR3-2|IF2GL_HUMAN;sp|Q2VIR3|IF2GL_HUMAN;sp|P41091|IF2G_HUMAN	EIF2S3B	sp|Q2VIR3-2|IF2GL_HUMAN Isoform 2 of Eukaryotic translation initiation factor 2 subunit 3B OS=Homo sapiens OX=9606 GN=EIF2S3B;sp|Q2VIR3|IF2GL_HUMAN Eukaryotic translation initiation factor 2 subunit 3B OS=Homo sapiens OX=9606 GN=EIF2S3B PE=2 SV=2;sp|P41091	4.12809e+08
sp|P01042-3|KNG1_HUMAN;sp|P01042-2|KNG1_HUMAN;sp|P01042|KNG1_HUMAN	KNG1	sp|P01042-3|KNG1_HUMAN Isoform 3 of Kininogen-1 OS=Homo sapiens OX=9606 GN=KNG1;sp|P01042-2|KNG1_HUMAN Isoform LMW of Kininogen-1 OS=Homo sapiens OX=9606 GN=KNG1;sp|P01042|KNG1_HUMAN Kininogen-1 OS=Homo sapiens OX=9606 GN=KNG1 PE=1 SV=2	4.11559e+08
sp|P23246-2|SFPQ_HUMAN;sp|P23246|SFPQ_HUMAN	SFPQ	sp|P23246-2|SFPQ_HUMAN Isoform Short of Splicing factor, proline- and glutamine-rich OS=Homo sapiens OX=9606 GN=SFPQ;sp|P23246|SFPQ_HUMAN Splicing factor, proline- and glutamine-rich OS=Homo sapiens OX=9606 GN=SFPQ PE=1 SV=2	4.11361e+08
sp|P61158|ARP3_HUMAN	ACTR3	sp|P61158|ARP3_HUMAN Actin-related protein 3 OS=Homo sapiens OX=9606 GN=ACTR3 PE=1 SV=3	4.11131e+08
sp|Q7Z7A1-4|CNTRL_HUMAN;sp|Q7Z7A1-3|CNTRL_HUMAN;sp|Q7Z7A1-2|CNTRL_HUMAN;sp|Q7Z7A1-5|CNTRL_HUMAN;sp|Q7Z7A1|CNTRL_HUMAN	CNTRL	sp|Q7Z7A1-4|CNTRL_HUMAN Isoform 4 of Centriolin OS=Homo sapiens OX=9606 GN=CNTRL;sp|Q7Z7A1-3|CNTRL_HUMAN Isoform 3 of Centriolin OS=Homo sapiens OX=9606 GN=CNTRL;sp|Q7Z7A1-2|CNTRL_HUMAN Isoform 2 of Centriolin OS=Homo sapiens OX=9606 GN=CNTRL;sp|Q7Z7A1-5|C	4.10955e+08
sp|P62306|RUXF_HUMAN	SNRPF	sp|P62306|RUXF_HUMAN Small nuclear ribonucleoprotein F OS=Homo sapiens OX=9606 GN=SNRPF PE=1 SV=1	4.10896e+08
sp|P62633-2|CNBP_HUMAN;sp|P62633-8|CNBP_HUMAN;sp|P62633-5|CNBP_HUMAN;sp|P62633|CNBP_HUMAN;sp|P62633-4|CNBP_HUMAN;sp|P62633-6|CNBP_HUMAN;sp|P62633-7|CNBP_HUMAN;sp|P62633-3|CNBP_HUMAN	CNBP	sp|P62633-2|CNBP_HUMAN Isoform 2 of CCHC-type zinc finger nucleic acid binding protein OS=Homo sapiens OX=9606 GN=CNBP;sp|P62633-8|CNBP_HUMAN Isoform 8 of CCHC-type zinc finger nucleic acid binding protein OS=Homo sapiens OX=9606 GN=CNBP;sp|P62633-5|CNBP_H	4.09983e+08
sp|P28062-2|PSB8_HUMAN;sp|P28062|PSB8_HUMAN	PSMB8	sp|P28062-2|PSB8_HUMAN Isoform 2 of Proteasome subunit beta type-8 OS=Homo sapiens OX=9606 GN=PSMB8;sp|P28062|PSB8_HUMAN Proteasome subunit beta type-8 OS=Homo sapiens OX=9606 GN=PSMB8 PE=1 SV=3	4.09735e+08
sp|Q6UWP8-2|SBSN_HUMAN	#N/A	sp|Q6UWP8-2|SBSN_HUMAN Isoform 2 of Suprabasin OS=Homo sapiens OX=9606 GN=SBSN	4.08192e+08
sp|Q9BZJ3-2|TRYD_HUMAN;sp|Q9BZJ3|TRYD_HUMAN;sp|Q15661-2|TRYB1_HUMAN;sp|Q15661|TRYB1_HUMAN;sp|P20231|TRYB2_HUMAN	TPSD1	sp|Q9BZJ3-2|TRYD_HUMAN Isoform 2 of Tryptase delta OS=Homo sapiens OX=9606 GN=TPSD1;sp|Q9BZJ3|TRYD_HUMAN Tryptase delta OS=Homo sapiens OX=9606 GN=TPSD1 PE=2 SV=2;sp|Q15661-2|TRYB1_HUMAN Isoform 2 of Tryptase alpha/beta-1 OS=Homo sapiens OX=9606 GN=TPSAB1;	4.07719e+08
sp|Q9NY33-2|DPP3_HUMAN;sp|Q9NY33-4|DPP3_HUMAN;sp|Q9NY33|DPP3_HUMAN	DPP3	sp|Q9NY33-2|DPP3_HUMAN Isoform 2 of Dipeptidyl peptidase 3 OS=Homo sapiens OX=9606 GN=DPP3;sp|Q9NY33-4|DPP3_HUMAN Isoform 4 of Dipeptidyl peptidase 3 OS=Homo sapiens OX=9606 GN=DPP3;sp|Q9NY33|DPP3_HUMAN Dipeptidyl peptidase 3 OS=Homo sapiens OX=9606 GN=DPP	4.06928e+08
sp|Q9HC38-2|GLOD4_HUMAN;sp|Q9HC38|GLOD4_HUMAN	GLOD4	sp|Q9HC38-2|GLOD4_HUMAN Isoform 2 of Glyoxalase domain-containing protein 4 OS=Homo sapiens OX=9606 GN=GLOD4;sp|Q9HC38|GLOD4_HUMAN Glyoxalase domain-containing protein 4 OS=Homo sapiens OX=9606 GN=GLOD4 PE=1 SV=1	4.05693e+08
sp|Q15811-4|ITSN1_HUMAN;sp|Q15811-9|ITSN1_HUMAN;sp|Q15811-8|ITSN1_HUMAN;sp|Q15811|ITSN1_HUMAN;sp|Q15811-13|ITSN1_HUMAN;sp|Q15811-6|ITSN1_HUMAN;sp|Q15811-5|ITSN1_HUMAN;sp|Q15811-12|ITSN1_HUMAN;sp|Q15811-11|ITSN1_HUMAN;sp|Q15811-3|ITSN1_HUMAN;sp|Q15811-10|ITSN1_HUMAN;sp|Q15811-7|ITSN1_HUMAN;sp|Q15811-2|ITSN1_HUMAN;CON__ENSEMBL:ENSBTAP00000001528	ITSN1	sp|Q15811-4|ITSN1_HUMAN Isoform 4 of Intersectin-1 OS=Homo sapiens OX=9606 GN=ITSN1;sp|Q15811-9|ITSN1_HUMAN Isoform 9 of Intersectin-1 OS=Homo sapiens OX=9606 GN=ITSN1;sp|Q15811-8|ITSN1_HUMAN Isoform 8 of Intersectin-1 OS=Homo sapiens OX=9606 GN=ITSN1;sp|Q	4.05376e+08
sp|Q9UN42-2|AT1B4_HUMAN;sp|Q9UN42|AT1B4_HUMAN	ATP1B4	sp|Q9UN42-2|AT1B4_HUMAN Isoform B of Protein ATP1B4 OS=Homo sapiens OX=9606 GN=ATP1B4;sp|Q9UN42|AT1B4_HUMAN Protein ATP1B4 OS=Homo sapiens OX=9606 GN=ATP1B4 PE=1 SV=1	4.04616e+08
sp|P52943|CRIP2_HUMAN;sp|P52943-2|CRIP2_HUMAN	CRIP2	sp|P52943|CRIP2_HUMAN Cysteine-rich protein 2 OS=Homo sapiens OX=9606 GN=CRIP2 PE=1 SV=1;sp|P52943-2|CRIP2_HUMAN Isoform 2 of Cysteine-rich protein 2 OS=Homo sapiens OX=9606 GN=CRIP2	4.03589e+08
sp|Q96MW1|CCD43_HUMAN	CCDC43	sp|Q96MW1|CCD43_HUMAN Coiled-coil domain-containing protein 43 OS=Homo sapiens OX=9606 GN=CCDC43 PE=1 SV=2	4.03439e+08
sp|O75131|CPNE3_HUMAN;sp|Q9HCH3-2|CPNE5_HUMAN;sp|Q96FN4-2|CPNE2_HUMAN;sp|Q96FN4|CPNE2_HUMAN;sp|Q8IYJ1|CPNE9_HUMAN;sp|Q96A23|CPNE4_HUMAN;sp|O95741|CPNE6_HUMAN;sp|Q9UBL6-2|CPNE7_HUMAN;sp|Q96A23-2|CPNE4_HUMAN;sp|Q9HCH3|CPNE5_HUMAN;sp|O95741-2|CPNE6_HUMAN;sp|Q9UBL6|CPNE7_HUMAN	CPNE3	sp|O75131|CPNE3_HUMAN Copine-3 OS=Homo sapiens OX=9606 GN=CPNE3 PE=1 SV=1	4.03059e+08
sp|P07196|NFL_HUMAN	NEFL	sp|P07196|NFL_HUMAN Neurofilament light polypeptide OS=Homo sapiens OX=9606 GN=NEFL PE=1 SV=3	4.00603e+08
sp|Q3ZCW2|LEGL_HUMAN	LGALSL	sp|Q3ZCW2|LEGL_HUMAN Galectin-related protein OS=Homo sapiens OX=9606 GN=LGALSL PE=1 SV=2	4.006e+08
sp|Q92876|KLK6_HUMAN;sp|Q92876-2|KLK6_HUMAN	KLK6	sp|Q92876|KLK6_HUMAN Kallikrein-6 OS=Homo sapiens OX=9606 GN=KLK6 PE=1 SV=1	4.00162e+08
sp|P00450|CERU_HUMAN;CON__ENSEMBL:ENSBTAP00000031900	CP	sp|P00450|CERU_HUMAN Ceruloplasmin OS=Homo sapiens OX=9606 GN=CP PE=1 SV=1	3.98169e+08
sp|P45379-7|TNNT2_HUMAN;sp|P45379-11|TNNT2_HUMAN;sp|P45379-6|TNNT2_HUMAN;sp|P45379-8|TNNT2_HUMAN;sp|P45379-10|TNNT2_HUMAN;sp|P45379-5|TNNT2_HUMAN;sp|P45379-2|TNNT2_HUMAN;sp|P45379|TNNT2_HUMAN;sp|P45379-4|TNNT2_HUMAN;sp|P45379-3|TNNT2_HUMAN;sp|P45379-9|TNNT2_HUMAN;sp|P45379-12|TNNT2_HUMAN	TNNT2	sp|P45379-7|TNNT2_HUMAN Isoform 7 of Troponin T, cardiac muscle OS=Homo sapiens OX=9606 GN=TNNT2;sp|P45379-11|TNNT2_HUMAN Isoform 11 of Troponin T, cardiac muscle OS=Homo sapiens OX=9606 GN=TNNT2;sp|P45379-6|TNNT2_HUMAN Isoform 6 of Troponin T, cardiac mus	3.98146e+08
sp|Q9H9S3-2|S61A2_HUMAN;sp|Q9H9S3-3|S61A2_HUMAN;sp|Q9H9S3|S61A2_HUMAN;sp|P61619|S61A1_HUMAN	SEC61A2	sp|Q9H9S3-2|S61A2_HUMAN Isoform 2 of Protein transport protein Sec61 subunit alpha isoform 2 OS=Homo sapiens OX=9606 GN=SEC61A2;sp|Q9H9S3-3|S61A2_HUMAN Isoform 3 of Protein transport protein Sec61 subunit alpha isoform 2 OS=Homo sapiens OX=9606 GN=SEC61A2;	3.97708e+08
sp|O43920|NDUS5_HUMAN	NDUFS5	sp|O43920|NDUS5_HUMAN NADH dehydrogenase [ubiquinone] iron-sulfur protein 5 OS=Homo sapiens OX=9606 GN=NDUFS5 PE=1 SV=3	3.97521e+08
sp|P07305|H10_HUMAN;sp|P07305-2|H10_HUMAN	#N/A	sp|P07305|H10_HUMAN Histone H1.0 OS=Homo sapiens OX=9606 GN=H1-0 PE=1 SV=3;sp|P07305-2|H10_HUMAN Isoform 2 of Histone H1.0 OS=Homo sapiens OX=9606 GN=H1-0	3.94102e+08
sp|P19823|ITIH2_HUMAN;CON__Q9TRI1	ITIH2	sp|P19823|ITIH2_HUMAN Inter-alpha-trypsin inhibitor heavy chain H2 OS=Homo sapiens OX=9606 GN=ITIH2 PE=1 SV=2	3.93182e+08
sp|O60266-2|ADCY3_HUMAN;sp|O60266|ADCY3_HUMAN	ADCY3	sp|O60266-2|ADCY3_HUMAN Isoform 2 of Adenylate cyclase type 3 OS=Homo sapiens OX=9606 GN=ADCY3;sp|O60266|ADCY3_HUMAN Adenylate cyclase type 3 OS=Homo sapiens OX=9606 GN=ADCY3 PE=1 SV=3	3.92856e+08
sp|Q8WZ42-11|TITIN_HUMAN;sp|Q8WZ42-4|TITIN_HUMAN;sp|Q8WZ42-7|TITIN_HUMAN;sp|Q8WZ42|TITIN_HUMAN;sp|Q8WZ42-8|TITIN_HUMAN;sp|Q8WZ42-5|TITIN_HUMAN;sp|Q9UPX8-2|SHAN2_HUMAN;REV__sp|Q9UPX8-2|SHAN2_HUMAN;REV__sp|P28715-2|ERCC5_HUMAN;REV__sp|P28715|ERCC5_HUMAN;sp|Q9UPX8-4|SHAN2_HUMAN;REV__sp|Q9UPX8-4|SHAN2_HUMAN;sp|Q9UPX8|SHAN2_HUMAN;REV__sp|Q9UPX8|SHAN2_HUMAN;sp|Q9UPX8-3|SHAN2_HUMAN;REV__sp|Q9UPX8-3|SHAN…	TTN	sp|Q8WZ42-11|TITIN_HUMAN Isoform 11 of Titin OS=Homo sapiens OX=9606 GN=TTN;sp|Q8WZ42-4|TITIN_HUMAN Isoform 4 of Titin OS=Homo sapiens OX=9606 GN=TTN;sp|Q8WZ42-7|TITIN_HUMAN Isoform 7 of Titin OS=Homo sapiens OX=9606 GN=TTN;sp|Q8WZ42|TITIN_HUMAN Titin OS=H	3.92839e+08
sp|Q14134-2|TRI29_HUMAN;sp|Q14134|TRI29_HUMAN	TRIM29	sp|Q14134-2|TRI29_HUMAN Isoform Beta of Tripartite motif-containing protein 29 OS=Homo sapiens OX=9606 GN=TRIM29;sp|Q14134|TRI29_HUMAN Tripartite motif-containing protein 29 OS=Homo sapiens OX=9606 GN=TRIM29 PE=1 SV=2	3.92579e+08
sp|P80188|NGAL_HUMAN;sp|P80188-2|NGAL_HUMAN	LCN2	sp|P80188|NGAL_HUMAN Neutrophil gelatinase-associated lipocalin OS=Homo sapiens OX=9606 GN=LCN2 PE=1 SV=2;sp|P80188-2|NGAL_HUMAN Isoform 2 of Neutrophil gelatinase-associated lipocalin OS=Homo sapiens OX=9606 GN=LCN2	3.92148e+08
sp|Q7Z6Z7-2|HUWE1_HUMAN;sp|Q7Z6Z7-3|HUWE1_HUMAN;sp|Q7Z6Z7|HUWE1_HUMAN	HUWE1	sp|Q7Z6Z7-2|HUWE1_HUMAN Isoform 2 of E3 ubiquitin-protein ligase HUWE1 OS=Homo sapiens OX=9606 GN=HUWE1;sp|Q7Z6Z7-3|HUWE1_HUMAN Isoform 3 of E3 ubiquitin-protein ligase HUWE1 OS=Homo sapiens OX=9606 GN=HUWE1;sp|Q7Z6Z7|HUWE1_HUMAN E3 ubiquitin-protein ligas	3.91641e+08
sp|Q9Y5Z4|HEBP2_HUMAN;sp|Q9Y5Z4-2|HEBP2_HUMAN	HEBP2	sp|Q9Y5Z4|HEBP2_HUMAN Heme-binding protein 2 OS=Homo sapiens OX=9606 GN=HEBP2 PE=1 SV=1;sp|Q9Y5Z4-2|HEBP2_HUMAN Isoform 2 of Heme-binding protein 2 OS=Homo sapiens OX=9606 GN=HEBP2	3.91595e+08
sp|P51571|SSRD_HUMAN	SSR4	sp|P51571|SSRD_HUMAN Translocon-associated protein subunit delta OS=Homo sapiens OX=9606 GN=SSR4 PE=1 SV=1	3.89911e+08
sp|Q04323|UBXN1_HUMAN;sp|Q04323-2|UBXN1_HUMAN	UBXN1	sp|Q04323|UBXN1_HUMAN UBX domain-containing protein 1 OS=Homo sapiens OX=9606 GN=UBXN1 PE=1 SV=2;sp|Q04323-2|UBXN1_HUMAN Isoform 2 of UBX domain-containing protein 1 OS=Homo sapiens OX=9606 GN=UBXN1	3.88642e+08
sp|P27658|CO8A1_HUMAN	COL8A1	sp|P27658|CO8A1_HUMAN Collagen alpha-1(VIII) chain OS=Homo sapiens OX=9606 GN=COL8A1 PE=1 SV=2	3.88052e+08
sp|P22532|SPR2D_HUMAN	SPRR2D	sp|P22532|SPR2D_HUMAN Small proline-rich protein 2D OS=Homo sapiens OX=9606 GN=SPRR2D PE=2 SV=2	3.87839e+08
sp|Q6NVY1|HIBCH_HUMAN	HIBCH	sp|Q6NVY1|HIBCH_HUMAN 3-hydroxyisobutyryl-CoA hydrolase, mitochondrial OS=Homo sapiens OX=9606 GN=HIBCH PE=1 SV=2	3.86666e+08
sp|P03973|SLPI_HUMAN	SLPI	sp|P03973|SLPI_HUMAN Antileukoproteinase OS=Homo sapiens OX=9606 GN=SLPI PE=1 SV=2	3.86007e+08
sp|Q00341|VIGLN_HUMAN	HDLBP	sp|Q00341|VIGLN_HUMAN Vigilin OS=Homo sapiens OX=9606 GN=HDLBP PE=1 SV=2	3.85685e+08
sp|P33764|S10A3_HUMAN	S100A3	sp|P33764|S10A3_HUMAN Protein S100-A3 OS=Homo sapiens OX=9606 GN=S100A3 PE=1 SV=1	3.85509e+08
sp|Q9Y2Z9|COQ6_HUMAN;sp|Q9Y2Z9-3|COQ6_HUMAN;sp|Q9Y2Z9-2|COQ6_HUMAN	COQ6	sp|Q9Y2Z9|COQ6_HUMAN Ubiquinone biosynthesis monooxygenase COQ6, mitochondrial OS=Homo sapiens OX=9606 GN=COQ6 PE=1 SV=2;sp|Q9Y2Z9-3|COQ6_HUMAN Isoform 3 of Ubiquinone biosynthesis monooxygenase COQ6, mitochondrial OS=Homo sapiens OX=9606 GN=COQ6;sp|Q9Y2Z9	3.83943e+08
sp|Q15772-1|SPEG_HUMAN;sp|Q15772|SPEG_HUMAN	SPEG	sp|Q15772-1|SPEG_HUMAN Isoform 1 of Striated muscle preferentially expressed protein kinase OS=Homo sapiens OX=9606 GN=SPEG;sp|Q15772|SPEG_HUMAN Striated muscle preferentially expressed protein kinase OS=Homo sapiens OX=9606 GN=SPEG PE=1 SV=4	3.83818e+08
sp|Q9UKK9|NUDT5_HUMAN	NUDT5	sp|Q9UKK9|NUDT5_HUMAN ADP-sugar pyrophosphatase OS=Homo sapiens OX=9606 GN=NUDT5 PE=1 SV=1	3.83724e+08
sp|O95573|ACSL3_HUMAN	ACSL3	sp|O95573|ACSL3_HUMAN Fatty acid CoA ligase Acsl3 OS=Homo sapiens OX=9606 GN=ACSL3 PE=1 SV=3	3.8214e+08
sp|A0A0C4DH31|HV118_HUMAN	#N/A	sp|A0A0C4DH31|HV118_HUMAN Immunoglobulin heavy variable 1-18 OS=Homo sapiens OX=9606 GN=IGHV1-18 PE=3 SV=1	3.82007e+08
sp|P16157-17|ANK1_HUMAN;sp|P16157-18|ANK1_HUMAN;sp|P16157-7|ANK1_HUMAN;sp|P16157-3|ANK1_HUMAN;sp|P16157-20|ANK1_HUMAN;sp|P16157-22|ANK1_HUMAN;sp|P16157-23|ANK1_HUMAN;sp|P16157-13|ANK1_HUMAN;sp|P16157-15|ANK1_HUMAN;sp|P16157-16|ANK1_HUMAN;sp|P16157-12|ANK1_HUMAN;sp|P16157-14|ANK1_HUMAN	ANK1	sp|P16157-17|ANK1_HUMAN Isoform Mu17 of Ankyrin-1 OS=Homo sapiens OX=9606 GN=ANK1;sp|P16157-18|ANK1_HUMAN Isoform Mu18 of Ankyrin-1 OS=Homo sapiens OX=9606 GN=ANK1;sp|P16157-7|ANK1_HUMAN Isoform Er6 of Ankyrin-1 OS=Homo sapiens OX=9606 GN=ANK1;sp|P16157-3|	3.79866e+08
sp|Q9Y376|CAB39_HUMAN	CAB39	sp|Q9Y376|CAB39_HUMAN Calcium-binding protein 39 OS=Homo sapiens OX=9606 GN=CAB39 PE=1 SV=1	3.79649e+08
sp|Q8WW22-3|DNJA4_HUMAN;sp|Q8WW22|DNJA4_HUMAN;sp|Q8WW22-2|DNJA4_HUMAN	DNAJA4	sp|Q8WW22-3|DNJA4_HUMAN Isoform 3 of DnaJ homolog subfamily A member 4 OS=Homo sapiens OX=9606 GN=DNAJA4;sp|Q8WW22|DNJA4_HUMAN DnaJ homolog subfamily A member 4 OS=Homo sapiens OX=9606 GN=DNAJA4 PE=1 SV=1;sp|Q8WW22-2|DNJA4_HUMAN Isoform 2 of DnaJ homolog s	3.79593e+08
sp|Q14847-2|LASP1_HUMAN;sp|Q14847|LASP1_HUMAN;sp|Q14847-3|LASP1_HUMAN	LASP1	sp|Q14847-2|LASP1_HUMAN Isoform 2 of LIM and SH3 domain protein 1 OS=Homo sapiens OX=9606 GN=LASP1;sp|Q14847|LASP1_HUMAN LIM and SH3 domain protein 1 OS=Homo sapiens OX=9606 GN=LASP1 PE=1 SV=2;sp|Q14847-3|LASP1_HUMAN Isoform 3 of LIM and SH3 domain protein	3.79094e+08
sp|P49419-2|AL7A1_HUMAN	#N/A	sp|P49419-2|AL7A1_HUMAN Isoform 2 of Alpha-aminoadipic semialdehyde dehydrogenase OS=Homo sapiens OX=9606 GN=ALDH7A1	3.78573e+08
sp|Q5T7P3|LCE1B_HUMAN	LCE1B	sp|Q5T7P3|LCE1B_HUMAN Late cornified envelope protein 1B OS=Homo sapiens OX=9606 GN=LCE1B PE=1 SV=1	3.77037e+08
sp|Q6P5S2|LEG1H_HUMAN	LEG1	sp|Q6P5S2|LEG1H_HUMAN Protein LEG1 homolog OS=Homo sapiens OX=9606 GN=LEG1 PE=1 SV=2	3.76486e+08
sp|P69891|HBG1_HUMAN	HBG1	sp|P69891|HBG1_HUMAN Hemoglobin subunit gamma-1 OS=Homo sapiens OX=9606 GN=HBG1 PE=1 SV=2	3.76294e+08
sp|P51665|PSMD7_HUMAN	PSMD7	sp|P51665|PSMD7_HUMAN 26S proteasome non-ATPase regulatory subunit 7 OS=Homo sapiens OX=9606 GN=PSMD7 PE=1 SV=2	3.76041e+08
sp|P01717|LV325_HUMAN;sp|P01718|LV327_HUMAN;sp|A0A075B6K0|LV316_HUMAN	#N/A	sp|P01717|LV325_HUMAN Immunoglobulin lambda variable 3-25 OS=Homo sapiens OX=9606 GN=IGLV3-25 PE=1 SV=2;sp|P01718|LV327_HUMAN Immunoglobulin lambda variable 3-27 OS=Homo sapiens OX=9606 GN=IGLV3-27 PE=1 SV=2;sp|A0A075B6K0|LV316_HUMAN Immunoglobulin lambda	3.75372e+08
sp|Q9Y2K3|MYH15_HUMAN	MYH15	sp|Q9Y2K3|MYH15_HUMAN Myosin-15 OS=Homo sapiens OX=9606 GN=MYH15 PE=1 SV=5	3.74307e+08
sp|P14672-2|GLUT4_HUMAN;sp|P14672|GLUT4_HUMAN	SLC2A4	sp|P14672-2|GLUT4_HUMAN Isoform 2 of Solute carrier family 2, facilitated glucose transporter member 4 OS=Homo sapiens OX=9606 GN=SLC2A4;sp|P14672|GLUT4_HUMAN Solute carrier family 2, facilitated glucose transporter member 4 OS=Homo sapiens OX=9606 GN=SLC2	3.73982e+08
sp|P45378-5|TNNT3_HUMAN;sp|P45378-6|TNNT3_HUMAN;sp|P45378-2|TNNT3_HUMAN;sp|P45378-3|TNNT3_HUMAN;sp|P45378|TNNT3_HUMAN	TNNT3	sp|P45378-5|TNNT3_HUMAN Isoform 5 of Troponin T, fast skeletal muscle OS=Homo sapiens OX=9606 GN=TNNT3;sp|P45378-6|TNNT3_HUMAN Isoform 6 of Troponin T, fast skeletal muscle OS=Homo sapiens OX=9606 GN=TNNT3;sp|P45378-2|TNNT3_HUMAN Isoform 2 of Troponin T, f	3.73837e+08
sp|Q9BRC7-2|PLCD4_HUMAN;sp|Q9BRC7|PLCD4_HUMAN	PLCD4	sp|Q9BRC7-2|PLCD4_HUMAN Isoform 2 of 1-phosphatidylinositol 4,5-bisphosphate phosphodiesterase delta-4 OS=Homo sapiens OX=9606 GN=PLCD4;sp|Q9BRC7|PLCD4_HUMAN 1-phosphatidylinositol 4,5-bisphosphate phosphodiesterase delta-4 OS=Homo sapiens OX=9606 GN=PLCD4	3.72678e+08
sp|O14980|XPO1_HUMAN	XPO1	sp|O14980|XPO1_HUMAN Exportin-1 OS=Homo sapiens OX=9606 GN=XPO1 PE=1 SV=1	3.69659e+08
sp|P28325|CYTD_HUMAN	CST5	sp|P28325|CYTD_HUMAN Cystatin-D OS=Homo sapiens OX=9606 GN=CST5 PE=1 SV=1	3.67879e+08
sp|Q04828|AK1C1_HUMAN;sp|P52895-2|AK1C2_HUMAN;sp|P52895|AK1C2_HUMAN	AKR1C1	sp|Q04828|AK1C1_HUMAN Aldo-keto reductase family 1 member C1 OS=Homo sapiens OX=9606 GN=AKR1C1 PE=1 SV=1	3.67778e+08
sp|P01011|AACT_HUMAN	SERPINA3	sp|P01011|AACT_HUMAN Alpha-1-antichymotrypsin OS=Homo sapiens OX=9606 GN=SERPINA3 PE=1 SV=2	3.67569e+08
sp|P07203|GPX1_HUMAN	GPX1	sp|P07203|GPX1_HUMAN Glutathione peroxidase 1 OS=Homo sapiens OX=9606 GN=GPX1 PE=1 SV=4	3.66431e+08
sp|P42704|LPPRC_HUMAN	LRPPRC	sp|P42704|LPPRC_HUMAN Leucine-rich PPR motif-containing protein, mitochondrial OS=Homo sapiens OX=9606 GN=LRPPRC PE=1 SV=3	3.65499e+08
sp|Q9NZJ6|COQ3_HUMAN	COQ3	sp|Q9NZJ6|COQ3_HUMAN Ubiquinone biosynthesis O-methyltransferase, mitochondrial OS=Homo sapiens OX=9606 GN=COQ3 PE=1 SV=3	3.63466e+08
sp|P28065-2|PSB9_HUMAN;sp|P28065|PSB9_HUMAN	PSMB9	sp|P28065-2|PSB9_HUMAN Isoform LMP2.S of Proteasome subunit beta type-9 OS=Homo sapiens OX=9606 GN=PSMB9;sp|P28065|PSB9_HUMAN Proteasome subunit beta type-9 OS=Homo sapiens OX=9606 GN=PSMB9 PE=1 SV=2	3.63158e+08
sp|Q9Y4G6|TLN2_HUMAN	TLN2	sp|Q9Y4G6|TLN2_HUMAN Talin-2 OS=Homo sapiens OX=9606 GN=TLN2 PE=1 SV=4	3.628e+08
sp|Q86SQ0-2|PHLB2_HUMAN;sp|Q86SQ0-3|PHLB2_HUMAN;sp|Q86SQ0|PHLB2_HUMAN	PHLDB2	sp|Q86SQ0-2|PHLB2_HUMAN Isoform 2 of Pleckstrin homology-like domain family B member 2 OS=Homo sapiens OX=9606 GN=PHLDB2;sp|Q86SQ0-3|PHLB2_HUMAN Isoform 3 of Pleckstrin homology-like domain family B member 2 OS=Homo sapiens OX=9606 GN=PHLDB2;sp|Q86SQ0|PHLB	3.61043e+08
sp|A6NNS2-2|DRS7C_HUMAN;sp|A6NNS2|DRS7C_HUMAN	DHRS7C	sp|A6NNS2-2|DRS7C_HUMAN Isoform 2 of Dehydrogenase/reductase SDR family member 7C OS=Homo sapiens OX=9606 GN=DHRS7C;sp|A6NNS2|DRS7C_HUMAN Dehydrogenase/reductase SDR family member 7C OS=Homo sapiens OX=9606 GN=DHRS7C PE=2 SV=3	3.60764e+08
sp|P19827|ITIH1_HUMAN;sp|P19827-3|ITIH1_HUMAN;sp|P19827-2|ITIH1_HUMAN	ITIH1	sp|P19827|ITIH1_HUMAN Inter-alpha-trypsin inhibitor heavy chain H1 OS=Homo sapiens OX=9606 GN=ITIH1 PE=1 SV=3;sp|P19827-3|ITIH1_HUMAN Isoform 3 of Inter-alpha-trypsin inhibitor heavy chain H1 OS=Homo sapiens OX=9606 GN=ITIH1;sp|P19827-2|ITIH1_HUMAN Isoform	3.58736e+08
sp|P09228|CYTT_HUMAN	CST2	sp|P09228|CYTT_HUMAN Cystatin-SA OS=Homo sapiens OX=9606 GN=CST2 PE=1 SV=1	3.5333e+08
sp|Q9Y262-2|EIF3L_HUMAN;sp|Q9Y262|EIF3L_HUMAN	EIF3L	sp|Q9Y262-2|EIF3L_HUMAN Isoform 2 of Eukaryotic translation initiation factor 3 subunit L OS=Homo sapiens OX=9606 GN=EIF3L;sp|Q9Y262|EIF3L_HUMAN Eukaryotic translation initiation factor 3 subunit L OS=Homo sapiens OX=9606 GN=EIF3L PE=1 SV=1	3.5314e+08
sp|Q6ZN66|GBP6_HUMAN	GBP6	sp|Q6ZN66|GBP6_HUMAN Guanylate-binding protein 6 OS=Homo sapiens OX=9606 GN=GBP6 PE=2 SV=1	3.52988e+08
sp|P31939-2|PUR9_HUMAN;sp|P31939|PUR9_HUMAN	ATIC	sp|P31939-2|PUR9_HUMAN Isoform 2 of Bifunctional purine biosynthesis protein ATIC OS=Homo sapiens OX=9606 GN=ATIC;sp|P31939|PUR9_HUMAN Bifunctional purine biosynthesis protein ATIC OS=Homo sapiens OX=9606 GN=ATIC PE=1 SV=3	3.52564e+08
sp|Q13509|TBB3_HUMAN;sp|Q13509-2|TBB3_HUMAN	TUBB3	sp|Q13509|TBB3_HUMAN Tubulin beta-3 chain OS=Homo sapiens OX=9606 GN=TUBB3 PE=1 SV=2;sp|Q13509-2|TBB3_HUMAN Isoform 2 of Tubulin beta-3 chain OS=Homo sapiens OX=9606 GN=TUBB3	3.51514e+08
sp|Q9BQE5|APOL2_HUMAN	APOL2	sp|Q9BQE5|APOL2_HUMAN Apolipoprotein L2 OS=Homo sapiens OX=9606 GN=APOL2 PE=1 SV=1	3.49757e+08
sp|P01615|KVD28_HUMAN;sp|A0A075B6P5|KV228_HUMAN;sp|P01614|KVD40_HUMAN;sp|A0A087WW87|KV240_HUMAN;sp|A2NJV5|KV229_HUMAN;sp|A0A0A0MRZ7|KVD26_HUMAN;sp|A0A075B6S6|KVD30_HUMAN;sp|A0A075B6S2|KVD29_HUMAN	#N/A	sp|P01615|KVD28_HUMAN Immunoglobulin kappa variable 2D-28 OS=Homo sapiens OX=9606 GN=IGKV2D-28 PE=1 SV=2;sp|A0A075B6P5|KV228_HUMAN Immunoglobulin kappa variable 2-28 OS=Homo sapiens OX=9606 GN=IGKV2-28 PE=3 SV=1;sp|P01614|KVD40_HUMAN Immunoglobulin kappa v	3.49045e+08
sp|Q9UK76-3|JUPI1_HUMAN	#N/A	sp|Q9UK76-3|JUPI1_HUMAN Isoform 3 of Jupiter microtubule associated homolog 1 OS=Homo sapiens OX=9606 GN=JPT1	3.47404e+08
sp|Q86WU2-2|LDHD_HUMAN;sp|Q86WU2|LDHD_HUMAN	LDHD	sp|Q86WU2-2|LDHD_HUMAN Isoform 2 of Probable D-lactate dehydrogenase, mitochondrial OS=Homo sapiens OX=9606 GN=LDHD;sp|Q86WU2|LDHD_HUMAN Probable D-lactate dehydrogenase, mitochondrial OS=Homo sapiens OX=9606 GN=LDHD PE=1 SV=1	3.45606e+08
sp|Q5TCM9|LCE5A_HUMAN	LCE5A	sp|Q5TCM9|LCE5A_HUMAN Late cornified envelope protein 5A OS=Homo sapiens OX=9606 GN=LCE5A PE=1 SV=1	3.44853e+08
sp|O15131|IMA6_HUMAN;sp|O60684|IMA7_HUMAN;sp|P52294|IMA5_HUMAN	KPNA5	sp|O15131|IMA6_HUMAN Importin subunit alpha-6 OS=Homo sapiens OX=9606 GN=KPNA5 PE=1 SV=2;sp|O60684|IMA7_HUMAN Importin subunit alpha-7 OS=Homo sapiens OX=9606 GN=KPNA6 PE=1 SV=1;sp|P52294|IMA5_HUMAN Importin subunit alpha-5 OS=Homo sapiens OX=9606 GN=KPNA1	3.44773e+08
sp|Q14624-3|ITIH4_HUMAN;sp|Q14624-2|ITIH4_HUMAN;sp|Q14624|ITIH4_HUMAN;sp|Q14624-4|ITIH4_HUMAN	ITIH4	sp|Q14624-3|ITIH4_HUMAN Isoform 3 of Inter-alpha-trypsin inhibitor heavy chain H4 OS=Homo sapiens OX=9606 GN=ITIH4;sp|Q14624-2|ITIH4_HUMAN Isoform 2 of Inter-alpha-trypsin inhibitor heavy chain H4 OS=Homo sapiens OX=9606 GN=ITIH4;sp|Q14624|ITIH4_HUMAN Inte	3.44046e+08
sp|P61803|DAD1_HUMAN	DAD1	sp|P61803|DAD1_HUMAN Dolichyl-diphosphooligosaccharide--protein glycosyltransferase subunit DAD1 OS=Homo sapiens OX=9606 GN=DAD1 PE=1 SV=3	3.43739e+08
sp|P63220|RS21_HUMAN	RPS21	sp|P63220|RS21_HUMAN 40S ribosomal protein S21 OS=Homo sapiens OX=9606 GN=RPS21 PE=1 SV=1	3.43723e+08
sp|Q9UGL9|CRCT1_HUMAN	CRCT1	sp|Q9UGL9|CRCT1_HUMAN Cysteine-rich C-terminal protein 1 OS=Homo sapiens OX=9606 GN=CRCT1 PE=1 SV=1	3.41867e+08
sp|P45378-4|TNNT3_HUMAN	#N/A	sp|P45378-4|TNNT3_HUMAN Isoform 4 of Troponin T, fast skeletal muscle OS=Homo sapiens OX=9606 GN=TNNT3	3.39334e+08
sp|Q8WTS6|SETD7_HUMAN	SETD7	sp|Q8WTS6|SETD7_HUMAN Histone-lysine N-methyltransferase SETD7 OS=Homo sapiens OX=9606 GN=SETD7 PE=1 SV=1	3.38727e+08
sp|Q562R1|ACTBL_HUMAN	ACTBL2	sp|Q562R1|ACTBL_HUMAN Beta-actin-like protein 2 OS=Homo sapiens OX=9606 GN=ACTBL2 PE=1 SV=2	3.37824e+08
sp|Q13683-13|ITA7_HUMAN;sp|Q13683-9|ITA7_HUMAN;sp|Q13683-7|ITA7_HUMAN;sp|Q13683-3|ITA7_HUMAN;sp|Q13683-10|ITA7_HUMAN;sp|Q13683|ITA7_HUMAN	ITGA7	sp|Q13683-13|ITA7_HUMAN Isoform 2 of Integrin alpha-7 OS=Homo sapiens OX=9606 GN=ITGA7;sp|Q13683-9|ITA7_HUMAN Isoform Alpha-7X2DB of Integrin alpha-7 OS=Homo sapiens OX=9606 GN=ITGA7;sp|Q13683-7|ITA7_HUMAN Isoform Alpha-7X2B of Integrin alpha-7 OS=Homo sap	3.36496e+08
sp|Q92629|SGCD_HUMAN;sp|Q92629-3|SGCD_HUMAN;sp|Q92629-2|SGCD_HUMAN	SGCD	sp|Q92629|SGCD_HUMAN Delta-sarcoglycan OS=Homo sapiens OX=9606 GN=SGCD PE=1 SV=2;sp|Q92629-3|SGCD_HUMAN Isoform 3 of Delta-sarcoglycan OS=Homo sapiens OX=9606 GN=SGCD;sp|Q92629-2|SGCD_HUMAN Isoform 2 of Delta-sarcoglycan OS=Homo sapiens OX=9606 GN=SGCD	3.36445e+08
sp|P42224-2|STAT1_HUMAN;sp|P42224|STAT1_HUMAN	STAT1	sp|P42224-2|STAT1_HUMAN Isoform Beta of Signal transducer and activator of transcription 1-alpha/beta OS=Homo sapiens OX=9606 GN=STAT1;sp|P42224|STAT1_HUMAN Signal transducer and activator of transcription 1-alpha/beta OS=Homo sapiens OX=9606 GN=STAT1 PE=1	3.34023e+08
sp|P02753|RET4_HUMAN	RBP4	sp|P02753|RET4_HUMAN Retinol-binding protein 4 OS=Homo sapiens OX=9606 GN=RBP4 PE=1 SV=3	3.33346e+08
sp|Q68J44|DUS29_HUMAN	DUSP29	sp|Q68J44|DUS29_HUMAN Dual specificity phosphatase 29 OS=Homo sapiens OX=9606 GN=DUSP29 PE=1 SV=1	3.31451e+08
sp|Q15366-7|PCBP2_HUMAN;sp|Q15366-8|PCBP2_HUMAN;sp|Q15366-4|PCBP2_HUMAN;sp|Q15366-5|PCBP2_HUMAN;sp|Q15366-6|PCBP2_HUMAN;sp|Q15366-3|PCBP2_HUMAN;sp|Q15366|PCBP2_HUMAN;sp|Q15366-2|PCBP2_HUMAN	PCBP2	sp|Q15366-7|PCBP2_HUMAN Isoform 7 of Poly(rC)-binding protein 2 OS=Homo sapiens OX=9606 GN=PCBP2;sp|Q15366-8|PCBP2_HUMAN Isoform 8 of Poly(rC)-binding protein 2 OS=Homo sapiens OX=9606 GN=PCBP2;sp|Q15366-4|PCBP2_HUMAN Isoform 4 of Poly(rC)-binding protein	3.30692e+08
sp|P00751-2|CFAB_HUMAN;sp|P00751|CFAB_HUMAN	CFB	sp|P00751-2|CFAB_HUMAN Isoform 2 of Complement factor B OS=Homo sapiens OX=9606 GN=CFB;sp|P00751|CFAB_HUMAN Complement factor B OS=Homo sapiens OX=9606 GN=CFB PE=1 SV=2	3.30198e+08
sp|Q14108|SCRB2_HUMAN;sp|Q14108-2|SCRB2_HUMAN	SCARB2	sp|Q14108|SCRB2_HUMAN Lysosome membrane protein 2 OS=Homo sapiens OX=9606 GN=SCARB2 PE=1 SV=2;sp|Q14108-2|SCRB2_HUMAN Isoform 2 of Lysosome membrane protein 2 OS=Homo sapiens OX=9606 GN=SCARB2	3.30085e+08
sp|P31146|COR1A_HUMAN	CORO1A	sp|P31146|COR1A_HUMAN Coronin-1A OS=Homo sapiens OX=9606 GN=CORO1A PE=1 SV=4	3.29744e+08
sp|O15533-2|TPSN_HUMAN;sp|O15533|TPSN_HUMAN;sp|O15533-3|TPSN_HUMAN;sp|O15533-4|TPSN_HUMAN	TAPBP	sp|O15533-2|TPSN_HUMAN Isoform 2 of Tapasin OS=Homo sapiens OX=9606 GN=TAPBP;sp|O15533|TPSN_HUMAN Tapasin OS=Homo sapiens OX=9606 GN=TAPBP PE=1 SV=1;sp|O15533-3|TPSN_HUMAN Isoform 3 of Tapasin OS=Homo sapiens OX=9606 GN=TAPBP	3.29709e+08
sp|Q9H299|SH3L3_HUMAN	SH3BGRL3	sp|Q9H299|SH3L3_HUMAN SH3 domain-binding glutamic acid-rich-like protein 3 OS=Homo sapiens OX=9606 GN=SH3BGRL3 PE=1 SV=1	3.29256e+08
sp|Q9H6N6|MYH16_HUMAN	MYH16	sp|Q9H6N6|MYH16_HUMAN Putative uncharacterized protein MYH16 OS=Homo sapiens OX=9606 GN=MYH16 PE=1 SV=2	3.28458e+08
sp|Q9H444|CHM4B_HUMAN	CHMP4B	sp|Q9H444|CHM4B_HUMAN Charged multivesicular body protein 4b OS=Homo sapiens OX=9606 GN=CHMP4B PE=1 SV=1	3.28227e+08
sp|Q8NEV4|MYO3A_HUMAN	MYO3A	sp|Q8NEV4|MYO3A_HUMAN Myosin-IIIa OS=Homo sapiens OX=9606 GN=MYO3A PE=1 SV=2	3.25651e+08
sp|P02774-2|VTDB_HUMAN;sp|P02774|VTDB_HUMAN;sp|P02774-3|VTDB_HUMAN	GC	sp|P02774-2|VTDB_HUMAN Isoform 2 of Vitamin D-binding protein OS=Homo sapiens OX=9606 GN=GC;sp|P02774|VTDB_HUMAN Vitamin D-binding protein OS=Homo sapiens OX=9606 GN=GC PE=1 SV=2;sp|P02774-3|VTDB_HUMAN Isoform 3 of Vitamin D-binding protein OS=Homo sapiens	3.24699e+08
sp|Q9C0E8-3|LNP_HUMAN;sp|Q9C0E8-2|LNP_HUMAN;sp|Q9C0E8|LNP_HUMAN;sp|Q9C0E8-4|LNP_HUMAN	LNPK	sp|Q9C0E8-3|LNP_HUMAN Isoform 3 of Endoplasmic reticulum junction formation protein lunapark OS=Homo sapiens OX=9606 GN=LNPK;sp|Q9C0E8-2|LNP_HUMAN Isoform 2 of Endoplasmic reticulum junction formation protein lunapark OS=Homo sapiens OX=9606 GN=LNPK;sp|Q9C	3.24608e+08
sp|Q9NZ08|ERAP1_HUMAN;sp|Q9NZ08-2|ERAP1_HUMAN	ERAP1	sp|Q9NZ08|ERAP1_HUMAN Endoplasmic reticulum aminopeptidase 1 OS=Homo sapiens OX=9606 GN=ERAP1 PE=1 SV=3;sp|Q9NZ08-2|ERAP1_HUMAN Isoform 2 of Endoplasmic reticulum aminopeptidase 1 OS=Homo sapiens OX=9606 GN=ERAP1	3.23581e+08
sp|P21266|GSTM3_HUMAN	GSTM3	sp|P21266|GSTM3_HUMAN Glutathione S-transferase Mu 3 OS=Homo sapiens OX=9606 GN=GSTM3 PE=1 SV=3	3.22762e+08
sp|Q9UJ70|NAGK_HUMAN;sp|Q9UJ70-2|NAGK_HUMAN	NAGK	sp|Q9UJ70|NAGK_HUMAN N-acetyl-D-glucosamine kinase OS=Homo sapiens OX=9606 GN=NAGK PE=1 SV=4;sp|Q9UJ70-2|NAGK_HUMAN Isoform 2 of N-acetyl-D-glucosamine kinase OS=Homo sapiens OX=9606 GN=NAGK	3.20801e+08
sp|A6NC57-2|ANR62_HUMAN;sp|A6NC57|ANR62_HUMAN	ANKRD62	sp|A6NC57-2|ANR62_HUMAN Isoform 2 of Ankyrin repeat domain-containing protein 62 OS=Homo sapiens OX=9606 GN=ANKRD62;sp|A6NC57|ANR62_HUMAN Ankyrin repeat domain-containing protein 62 OS=Homo sapiens OX=9606 GN=ANKRD62 PE=2 SV=4	3.208e+08
sp|Q93009|UBP7_HUMAN	USP7	sp|Q93009|UBP7_HUMAN Ubiquitin carboxyl-terminal hydrolase 7 OS=Homo sapiens OX=9606 GN=USP7 PE=1 SV=2	3.20459e+08
sp|Q86VF7-4|NRAP_HUMAN;sp|Q86VF7-3|NRAP_HUMAN	NRAP	sp|Q86VF7-4|NRAP_HUMAN Isoform 4 of Nebulin-related-anchoring protein OS=Homo sapiens OX=9606 GN=NRAP;sp|Q86VF7-3|NRAP_HUMAN Isoform 3 of Nebulin-related-anchoring protein OS=Homo sapiens OX=9606 GN=NRAP	3.20079e+08
sp|Q13361-2|MFAP5_HUMAN;sp|Q13361|MFAP5_HUMAN	MFAP5	sp|Q13361-2|MFAP5_HUMAN Isoform 2 of Microfibrillar-associated protein 5 OS=Homo sapiens OX=9606 GN=MFAP5;sp|Q13361|MFAP5_HUMAN Microfibrillar-associated protein 5 OS=Homo sapiens OX=9606 GN=MFAP5 PE=1 SV=1	3.19708e+08
sp|P63218|GBG5_HUMAN	GNG5	sp|P63218|GBG5_HUMAN Guanine nucleotide-binding protein G(I)/G(S)/G(O) subunit gamma-5 OS=Homo sapiens OX=9606 GN=GNG5 PE=1 SV=3	3.16061e+08
sp|P60903|S10AA_HUMAN	S100A10	sp|P60903|S10AA_HUMAN Protein S100-A10 OS=Homo sapiens OX=9606 GN=S100A10 PE=1 SV=2	3.14107e+08
sp|Q96DR5|BPIA2_HUMAN	BPIFA2	sp|Q96DR5|BPIA2_HUMAN BPI fold-containing family A member 2 OS=Homo sapiens OX=9606 GN=BPIFA2 PE=1 SV=2	3.13909e+08
sp|Q96DA0|ZG16B_HUMAN	ZG16B	sp|Q96DA0|ZG16B_HUMAN Zymogen granule protein 16 homolog B OS=Homo sapiens OX=9606 GN=ZG16B PE=1 SV=3	3.09438e+08
sp|P21675-10|TAF1_HUMAN;sp|P21675-11|TAF1_HUMAN;sp|P21675-8|TAF1_HUMAN;sp|P21675-6|TAF1_HUMAN;sp|P21675-7|TAF1_HUMAN;sp|Q8IZX4|TAF1L_HUMAN;sp|P21675-3|TAF1_HUMAN;sp|P21675-5|TAF1_HUMAN;sp|P21675-9|TAF1_HUMAN;sp|P21675|TAF1_HUMAN;sp|P21675-2|TAF1_HUMAN;sp|P21675-12|TAF1_HUMAN;sp|P21675-4|TAF1_HUMAN	TAF1	sp|P21675-10|TAF1_HUMAN Isoform 2h of Transcription initiation factor TFIID subunit 1 OS=Homo sapiens OX=9606 GN=TAF1;sp|P21675-11|TAF1_HUMAN Isoform 2i of Transcription initiation factor TFIID subunit 1 OS=Homo sapiens OX=9606 GN=TAF1;sp|P21675-8|TAF1_HUM	3.08316e+08
sp|Q13884-2|SNTB1_HUMAN;sp|Q13884|SNTB1_HUMAN	SNTB1	sp|Q13884-2|SNTB1_HUMAN Isoform 2 of Beta-1-syntrophin OS=Homo sapiens OX=9606 GN=SNTB1;sp|Q13884|SNTB1_HUMAN Beta-1-syntrophin OS=Homo sapiens OX=9606 GN=SNTB1 PE=1 SV=3	3.06408e+08
sp|P23946-2|CMA1_HUMAN;sp|P23946|CMA1_HUMAN	CMA1	sp|P23946-2|CMA1_HUMAN Isoform 2 of Chymase OS=Homo sapiens OX=9606 GN=CMA1;sp|P23946|CMA1_HUMAN Chymase OS=Homo sapiens OX=9606 GN=CMA1 PE=1 SV=1	3.059e+08
sp|Q7L5L3|GDPD3_HUMAN;sp|Q7L5L3-1|GDPD3_HUMAN	GDPD3	sp|Q7L5L3|GDPD3_HUMAN Lysophospholipase D GDPD3 OS=Homo sapiens OX=9606 GN=GDPD3 PE=1 SV=3;sp|Q7L5L3-1|GDPD3_HUMAN Isoform 2 of Lysophospholipase D GDPD3 OS=Homo sapiens OX=9606 GN=GDPD3	3.05857e+08
sp|Q92820|GGH_HUMAN	GGH	sp|Q92820|GGH_HUMAN Gamma-glutamyl hydrolase OS=Homo sapiens OX=9606 GN=GGH PE=1 SV=2	3.05648e+08
sp|Q712K3|UB2R2_HUMAN	UBE2R2	sp|Q712K3|UB2R2_HUMAN Ubiquitin-conjugating enzyme E2 R2 OS=Homo sapiens OX=9606 GN=UBE2R2 PE=1 SV=1	3.04992e+08
sp|Q8NHV4-3|NEDD1_HUMAN	#N/A	sp|Q8NHV4-3|NEDD1_HUMAN Isoform 3 of Protein NEDD1 OS=Homo sapiens OX=9606 GN=NEDD1	3.03179e+08
sp|P36952|SPB5_HUMAN;sp|P36952-2|SPB5_HUMAN	SERPINB5	sp|P36952|SPB5_HUMAN Serpin B5 OS=Homo sapiens OX=9606 GN=SERPINB5 PE=1 SV=2;sp|P36952-2|SPB5_HUMAN Isoform 2 of Serpin B5 OS=Homo sapiens OX=9606 GN=SERPINB5	3.02986e+08
sp|Q9UI47|CTNA3_HUMAN	CTNNA3	sp|Q9UI47|CTNA3_HUMAN Catenin alpha-3 OS=Homo sapiens OX=9606 GN=CTNNA3 PE=1 SV=2	3.02385e+08
sp|Q04118|PRB3_HUMAN;sp|P10163|PRB4_HUMAN	PRB3	sp|Q04118|PRB3_HUMAN Basic salivary proline-rich protein 3 OS=Homo sapiens OX=9606 GN=PRB3 PE=1 SV=2	3.01598e+08
sp|P01880|IGHD_HUMAN;sp|P01880-2|IGHD_HUMAN	IGHD	sp|P01880|IGHD_HUMAN Immunoglobulin heavy constant delta OS=Homo sapiens OX=9606 GN=IGHD PE=1 SV=3;sp|P01880-2|IGHD_HUMAN Isoform 2 of Immunoglobulin heavy constant delta OS=Homo sapiens OX=9606 GN=IGHD	3.00852e+08
sp|P80511|S10AC_HUMAN	S100A12	sp|P80511|S10AC_HUMAN Protein S100-A12 OS=Homo sapiens OX=9606 GN=S100A12 PE=1 SV=2	3.00801e+08
sp|Q9UPY8-2|MARE3_HUMAN;sp|Q9UPY8|MARE3_HUMAN	MAPRE3	sp|Q9UPY8-2|MARE3_HUMAN Isoform 2 of Microtubule-associated protein RP/EB family member 3 OS=Homo sapiens OX=9606 GN=MAPRE3;sp|Q9UPY8|MARE3_HUMAN Microtubule-associated protein RP/EB family member 3 OS=Homo sapiens OX=9606 GN=MAPRE3 PE=1 SV=1	2.99997e+08
sp|O60331-4|PI51C_HUMAN;sp|O60331|PI51C_HUMAN;sp|O60331-2|PI51C_HUMAN;sp|O60331-3|PI51C_HUMAN	PIP5K1C	sp|O60331-4|PI51C_HUMAN Isoform 4 of Phosphatidylinositol 4-phosphate 5-kinase type-1 gamma OS=Homo sapiens OX=9606 GN=PIP5K1C;sp|O60331|PI51C_HUMAN Phosphatidylinositol 4-phosphate 5-kinase type-1 gamma OS=Homo sapiens OX=9606 GN=PIP5K1C PE=1 SV=2;sp|O603	2.99884e+08
sp|P30046-2|DOPD_HUMAN;sp|P30046|DOPD_HUMAN;sp|A6NHG4|DDTL_HUMAN	DDT	sp|P30046-2|DOPD_HUMAN Isoform 2 of D-dopachrome decarboxylase OS=Homo sapiens OX=9606 GN=DDT;sp|P30046|DOPD_HUMAN D-dopachrome decarboxylase OS=Homo sapiens OX=9606 GN=DDT PE=1 SV=3;sp|A6NHG4|DDTL_HUMAN D-dopachrome decarboxylase-like protein OS=Homo sapi	2.9982e+08
sp|Q9Y5J9|TIM8B_HUMAN	TIMM8B	sp|Q9Y5J9|TIM8B_HUMAN Mitochondrial import inner membrane translocase subunit Tim8 B OS=Homo sapiens OX=9606 GN=TIMM8B PE=1 SV=1	2.95791e+08
sp|P08842|STS_HUMAN	STS	sp|P08842|STS_HUMAN Steryl-sulfatase OS=Homo sapiens OX=9606 GN=STS PE=1 SV=2	2.95288e+08
sp|Q9HC84|MUC5B_HUMAN	MUC5B	sp|Q9HC84|MUC5B_HUMAN Mucin-5B OS=Homo sapiens OX=9606 GN=MUC5B PE=1 SV=3	2.9323e+08
sp|P13928-2|ANXA8_HUMAN;sp|Q5VT79|AXA81_HUMAN;sp|P13928|ANXA8_HUMAN	ANXA8	sp|P13928-2|ANXA8_HUMAN Isoform 2 of Annexin A8 OS=Homo sapiens OX=9606 GN=ANXA8;sp|Q5VT79|AXA81_HUMAN Annexin A8-like protein 1 OS=Homo sapiens OX=9606 GN=ANXA8L1 PE=2 SV=2;sp|P13928|ANXA8_HUMAN Annexin A8 OS=Homo sapiens OX=9606 GN=ANXA8 PE=1 SV=3	2.92453e+08
sp|P38919|IF4A3_HUMAN	EIF4A3	sp|P38919|IF4A3_HUMAN Eukaryotic initiation factor 4A-III OS=Homo sapiens OX=9606 GN=EIF4A3 PE=1 SV=4	2.92097e+08
sp|Q96R06|SPAG5_HUMAN	SPAG5	sp|Q96R06|SPAG5_HUMAN Sperm-associated antigen 5 OS=Homo sapiens OX=9606 GN=SPAG5 PE=1 SV=2	2.9112e+08
sp|O60220|TIM8A_HUMAN	TIMM8A	sp|O60220|TIM8A_HUMAN Mitochondrial import inner membrane translocase subunit Tim8 A OS=Homo sapiens OX=9606 GN=TIMM8A PE=1 SV=1	2.90597e+08
sp|Q6P0Q8-2|MAST2_HUMAN;sp|Q6P0Q8|MAST2_HUMAN	MAST2	sp|Q6P0Q8-2|MAST2_HUMAN Isoform 2 of Microtubule-associated serine/threonine-protein kinase 2 OS=Homo sapiens OX=9606 GN=MAST2;sp|Q6P0Q8|MAST2_HUMAN Microtubule-associated serine/threonine-protein kinase 2 OS=Homo sapiens OX=9606 GN=MAST2 PE=1 SV=2	2.89958e+08
sp|Q13126-7|MTAP_HUMAN;sp|Q13126-4|MTAP_HUMAN;sp|Q13126|MTAP_HUMAN;sp|Q13126-6|MTAP_HUMAN;sp|Q13126-5|MTAP_HUMAN;sp|Q13126-3|MTAP_HUMAN;sp|Q13126-2|MTAP_HUMAN	MTAP	sp|Q13126-7|MTAP_HUMAN Isoform 7 of S-methyl-5-thioadenosine phosphorylase OS=Homo sapiens OX=9606 GN=MTAP;sp|Q13126-4|MTAP_HUMAN Isoform 4 of S-methyl-5-thioadenosine phosphorylase OS=Homo sapiens OX=9606 GN=MTAP;sp|Q13126|MTAP_HUMAN S-methyl-5-thioade	2.89791e+08
sp|P06858|LIPL_HUMAN	LPL	sp|P06858|LIPL_HUMAN Lipoprotein lipase OS=Homo sapiens OX=9606 GN=LPL PE=1 SV=1	2.86438e+08
sp|Q5SQS8|CJ120_HUMAN	#N/A	sp|Q5SQS8|CJ120_HUMAN Uncharacterized protein C10orf120 OS=Homo sapiens OX=9606 GN=C10orf120 PE=1 SV=1	2.86217e+08
sp|Q5TA79|LCE2A_HUMAN	LCE2A	sp|Q5TA79|LCE2A_HUMAN Late cornified envelope protein 2A OS=Homo sapiens OX=9606 GN=LCE2A PE=1 SV=1	2.85232e+08
sp|Q5BJE1-3|CC178_HUMAN;sp|Q5BJE1-4|CC178_HUMAN;sp|Q5BJE1|CC178_HUMAN	CCDC178	sp|Q5BJE1-3|CC178_HUMAN Isoform 3 of Coiled-coil domain-containing protein 178 OS=Homo sapiens OX=9606 GN=CCDC178;sp|Q5BJE1-4|CC178_HUMAN Isoform 4 of Coiled-coil domain-containing protein 178 OS=Homo sapiens OX=9606 GN=CCDC178;sp|Q5BJE1|CC178_HUMAN Coiled	2.85194e+08
sp|Q8WZ42-2|TITIN_HUMAN	#N/A	sp|Q8WZ42-2|TITIN_HUMAN Isoform 2 of Titin OS=Homo sapiens OX=9606 GN=TTN	2.83936e+08
sp|Q9UM13|APC10_HUMAN	ANAPC10	sp|Q9UM13|APC10_HUMAN Anaphase-promoting complex subunit 10 OS=Homo sapiens OX=9606 GN=ANAPC10 PE=1 SV=1	2.83843e+08
sp|Q96BW1-2|UPP_HUMAN;sp|Q96BW1|UPP_HUMAN	UPRT	sp|Q96BW1-2|UPP_HUMAN Isoform 2 of Uracil phosphoribosyltransferase homolog OS=Homo sapiens OX=9606 GN=UPRT;sp|Q96BW1|UPP_HUMAN Uracil phosphoribosyltransferase homolog OS=Homo sapiens OX=9606 GN=UPRT PE=1 SV=1	2.82421e+08
sp|P28715-3|ERCC5_HUMAN;sp|P28715|ERCC5_HUMAN	ERCC5	sp|P28715-3|ERCC5_HUMAN Isoform 3 of DNA excision repair protein ERCC-5 OS=Homo sapiens OX=9606 GN=ERCC5;sp|P28715|ERCC5_HUMAN DNA excision repair protein ERCC-5 OS=Homo sapiens OX=9606 GN=ERCC5 PE=1 SV=3	2.82041e+08
sp|P50452-2|SPB8_HUMAN;sp|P50452|SPB8_HUMAN	SERPINB8	sp|P50452-2|SPB8_HUMAN Isoform 2 of Serpin B8 OS=Homo sapiens OX=9606 GN=SERPINB8;sp|P50452|SPB8_HUMAN Serpin B8 OS=Homo sapiens OX=9606 GN=SERPINB8 PE=1 SV=2	2.80886e+08
sp|P32456|GBP2_HUMAN	GBP2	sp|P32456|GBP2_HUMAN Guanylate-binding protein 2 OS=Homo sapiens OX=9606 GN=GBP2 PE=1 SV=3	2.79601e+08
sp|P40227|TCPZ_HUMAN;sp|P40227-2|TCPZ_HUMAN	CCT6A	sp|P40227|TCPZ_HUMAN T-complex protein 1 subunit zeta OS=Homo sapiens OX=9606 GN=CCT6A PE=1 SV=3;sp|P40227-2|TCPZ_HUMAN Isoform 2 of T-complex protein 1 subunit zeta OS=Homo sapiens OX=9606 GN=CCT6A	2.79493e+08
sp|P13688-3|CEAM1_HUMAN;sp|P31997|CEAM8_HUMAN;sp|P13688-4|CEAM1_HUMAN;sp|P13688-11|CEAM1_HUMAN;sp|P13688-9|CEAM1_HUMAN;sp|P13688-2|CEAM1_HUMAN;sp|P13688-6|CEAM1_HUMAN;sp|P13688-5|CEAM1_HUMAN;sp|P13688-8|CEAM1_HUMAN;sp|P13688-10|CEAM1_HUMAN;sp|P13688|CEAM1_HUMAN;sp|P06731-2|CEAM5_HUMAN;sp|P06731|CEAM5_HUMAN	CEACAM1	sp|P13688-3|CEAM1_HUMAN Isoform 3 of Carcinoembryonic antigen-related cell adhesion molecule 1 OS=Homo sapiens OX=9606 GN=CEACAM1;sp|P31997|CEAM8_HUMAN Carcinoembryonic antigen-related cell adhesion molecule 8 OS=Homo sapiens OX=9606 GN=CEACAM8 PE=1 SV=2;s	2.79473e+08
sp|P12236|ADT3_HUMAN	SLC25A6	sp|P12236|ADT3_HUMAN ADP/ATP translocase 3 OS=Homo sapiens OX=9606 GN=SLC25A6 PE=1 SV=4	2.79373e+08
sp|P43652|AFAM_HUMAN	AFM	sp|P43652|AFAM_HUMAN Afamin OS=Homo sapiens OX=9606 GN=AFM PE=1 SV=1	2.79338e+08
sp|P46940|IQGA1_HUMAN	IQGAP1	sp|P46940|IQGA1_HUMAN Ras GTPase-activating-like protein IQGAP1 OS=Homo sapiens OX=9606 GN=IQGAP1 PE=1 SV=1	2.79194e+08
sp|Q14061|COX17_HUMAN	COX17	sp|Q14061|COX17_HUMAN Cytochrome c oxidase copper chaperone OS=Homo sapiens OX=9606 GN=COX17 PE=1 SV=2	2.78414e+08
sp|P01780|HV307_HUMAN;sp|P01763|HV348_HUMAN;sp|P01762|HV311_HUMAN;sp|A0A0B4J1V1|HV321_HUMAN;sp|P01766|HV313_HUMAN;sp|A0A0J9YVY3|HV741_HUMAN;sp|A0A0C4DH32|HV320_HUMAN;sp|P0DP04|HV43D_HUMAN;sp|P01782|HV309_HUMAN;sp|A0A0B4J1X8|HV343_HUMAN	#N/A	sp|P01780|HV307_HUMAN Immunoglobulin heavy variable 3-7 OS=Homo sapiens OX=9606 GN=IGHV3-7 PE=1 SV=2;sp|P01763|HV348_HUMAN Immunoglobulin heavy variable 3-48 OS=Homo sapiens OX=9606 GN=IGHV3-48 PE=1 SV=2;sp|P01762|HV311_HUMAN Immunoglobulin heavy variable	2.76892e+08
sp|Q14257|RCN2_HUMAN;sp|Q14257-2|RCN2_HUMAN	RCN2	sp|Q14257|RCN2_HUMAN Reticulocalbin-2 OS=Homo sapiens OX=9606 GN=RCN2 PE=1 SV=1;sp|Q14257-2|RCN2_HUMAN Isoform 2 of Reticulocalbin-2 OS=Homo sapiens OX=9606 GN=RCN2	2.76104e+08
sp|Q7Z4L5|TT21B_HUMAN	TTC21B	sp|Q7Z4L5|TT21B_HUMAN Tetratricopeptide repeat protein 21B OS=Homo sapiens OX=9606 GN=TTC21B PE=1 SV=2	2.75757e+08
sp|Q96MF2|STAC3_HUMAN;sp|Q96MF2-3|STAC3_HUMAN;sp|Q96MF2-2|STAC3_HUMAN	STAC3	sp|Q96MF2|STAC3_HUMAN SH3 and cysteine-rich domain-containing protein 3 OS=Homo sapiens OX=9606 GN=STAC3 PE=1 SV=1;sp|Q96MF2-3|STAC3_HUMAN Isoform 3 of SH3 and cysteine-rich domain-containing protein 3 OS=Homo sapiens OX=9606 GN=STAC3;sp|Q96MF2-2|STAC3_HUM	2.75669e+08
sp|P52209-2|6PGD_HUMAN;sp|P52209|6PGD_HUMAN	PGD	sp|P52209-2|6PGD_HUMAN Isoform 2 of 6-phosphogluconate dehydrogenase, decarboxylating OS=Homo sapiens OX=9606 GN=PGD;sp|P52209|6PGD_HUMAN 6-phosphogluconate dehydrogenase, decarboxylating OS=Homo sapiens OX=9606 GN=PGD PE=1 SV=3	2.75591e+08
sp|Q13451|FKBP5_HUMAN;sp|Q13451-2|FKBP5_HUMAN	FKBP5	sp|Q13451|FKBP5_HUMAN Peptidyl-prolyl cis-trans isomerase FKBP5 OS=Homo sapiens OX=9606 GN=FKBP5 PE=1 SV=2;sp|Q13451-2|FKBP5_HUMAN Isoform 2 of Peptidyl-prolyl cis-trans isomerase FKBP5 OS=Homo sapiens OX=9606 GN=FKBP5	2.75045e+08
sp|P01019|ANGT_HUMAN	AGT	sp|P01019|ANGT_HUMAN Angiotensinogen OS=Homo sapiens OX=9606 GN=AGT PE=1 SV=1	2.7473e+08
sp|Q99935|PROL1_HUMAN	OPRPN	sp|Q99935|PROL1_HUMAN Opiorphin prepropeptide OS=Homo sapiens OX=9606 GN=OPRPN PE=1 SV=2	2.7361e+08
sp|Q8IY18|SMC5_HUMAN	SMC5	sp|Q8IY18|SMC5_HUMAN Structural maintenance of chromosomes protein 5 OS=Homo sapiens OX=9606 GN=SMC5 PE=1 SV=2	2.73223e+08
sp|Q9BYE4|SPR2G_HUMAN	SPRR2G	sp|Q9BYE4|SPR2G_HUMAN Small proline-rich protein 2G OS=Homo sapiens OX=9606 GN=SPRR2G PE=3 SV=1	2.72298e+08
sp|Q9HCC0-2|MCCB_HUMAN;sp|Q9HCC0|MCCB_HUMAN	MCCC2	sp|Q9HCC0-2|MCCB_HUMAN Isoform 2 of Methylcrotonoyl-CoA carboxylase beta chain, mitochondrial OS=Homo sapiens OX=9606 GN=MCCC2;sp|Q9HCC0|MCCB_HUMAN Methylcrotonoyl-CoA carboxylase beta chain, mitochondrial OS=Homo sapiens OX=9606 GN=MCCC2 PE=1 SV=1	2.70603e+08
sp|P0DPA2|VSIG8_HUMAN	VSIG8	sp|P0DPA2|VSIG8_HUMAN V-set and immunoglobulin domain-containing protein 8 OS=Homo sapiens OX=9606 GN=VSIG8 PE=2 SV=1	2.69178e+08
sp|P60842|IF4A1_HUMAN;sp|P60842-2|IF4A1_HUMAN	EIF4A1	sp|P60842|IF4A1_HUMAN Eukaryotic initiation factor 4A-I OS=Homo sapiens OX=9606 GN=EIF4A1 PE=1 SV=1;sp|P60842-2|IF4A1_HUMAN Isoform 2 of Eukaryotic initiation factor 4A-I OS=Homo sapiens OX=9606 GN=EIF4A1	2.68944e+08
sp|P14384|CBPM_HUMAN	CPM	sp|P14384|CBPM_HUMAN Carboxypeptidase M OS=Homo sapiens OX=9606 GN=CPM PE=1 SV=2	2.68829e+08
sp|Q5VU43-6|MYOME_HUMAN;sp|Q5VU43-7|MYOME_HUMAN;sp|Q5VU43-13|MYOME_HUMAN;sp|Q5VU43-2|MYOME_HUMAN;sp|Q5VU43-3|MYOME_HUMAN;sp|Q5VU43|MYOME_HUMAN;sp|Q5VU43-4|MYOME_HUMAN	PDE4DIP	sp|Q5VU43-6|MYOME_HUMAN Isoform 6 of Myomegalin OS=Homo sapiens OX=9606 GN=PDE4DIP;sp|Q5VU43-7|MYOME_HUMAN Isoform 7 of Myomegalin OS=Homo sapiens OX=9606 GN=PDE4DIP;sp|Q5VU43-13|MYOME_HUMAN Isoform 13 of Myomegalin OS=Homo sapiens OX=9606 GN=PDE4DIP;sp|Q5	2.67657e+08
sp|P01594|KV133_HUMAN;sp|P01593|KVD33_HUMAN	#N/A	sp|P01594|KV133_HUMAN Immunoglobulin kappa variable 1-33 OS=Homo sapiens OX=9606 GN=IGKV1-33 PE=1 SV=2;sp|P01593|KVD33_HUMAN Immunoglobulin kappa variable 1D-33 OS=Homo sapiens OX=9606 GN=IGKV1D-33 PE=1 SV=2	2.6648e+08
sp|P34931|HS71L_HUMAN	HSPA1L	sp|P34931|HS71L_HUMAN Heat shock 70 kDa protein 1-like OS=Homo sapiens OX=9606 GN=HSPA1L PE=1 SV=2	2.66234e+08
sp|P01877|IGHA2_HUMAN	IGHA2	sp|P01877|IGHA2_HUMAN Immunoglobulin heavy constant alpha 2 OS=Homo sapiens OX=9606 GN=IGHA2 PE=1 SV=4	2.66206e+08
sp|Q8TE73|DYH5_HUMAN	DNAH5	sp|Q8TE73|DYH5_HUMAN Dynein axonemal heavy chain 5 OS=Homo sapiens OX=9606 GN=DNAH5 PE=1 SV=3	2.65533e+08
sp|P67936|TPM4_HUMAN	TPM4	sp|P67936|TPM4_HUMAN Tropomyosin alpha-4 chain OS=Homo sapiens OX=9606 GN=TPM4 PE=1 SV=3	2.64083e+08
sp|P40967-3|PMEL_HUMAN;sp|P40967-4|PMEL_HUMAN;sp|P40967-5|PMEL_HUMAN;sp|P40967|PMEL_HUMAN;sp|P40967-2|PMEL_HUMAN	PMEL	sp|P40967-3|PMEL_HUMAN Isoform 3 of Melanocyte protein PMEL OS=Homo sapiens OX=9606 GN=PMEL;sp|P40967-4|PMEL_HUMAN Isoform 4 of Melanocyte protein PMEL OS=Homo sapiens OX=9606 GN=PMEL;sp|P40967-5|PMEL_HUMAN Isoform 5 of Melanocyte protein PMEL OS=Homo sapi	2.63749e+08
sp|Q6P4A8|PLBL1_HUMAN	PLBD1	sp|Q6P4A8|PLBL1_HUMAN Phospholipase B-like 1 OS=Homo sapiens OX=9606 GN=PLBD1 PE=1 SV=2	2.63301e+08
sp|Q15691|MARE1_HUMAN	MAPRE1	sp|Q15691|MARE1_HUMAN Microtubule-associated protein RP/EB family member 1 OS=Homo sapiens OX=9606 GN=MAPRE1 PE=1 SV=3	2.61414e+08
sp|P24278|ZBT25_HUMAN	ZBTB25	sp|P24278|ZBT25_HUMAN Zinc finger and BTB domain-containing protein 25 OS=Homo sapiens OX=9606 GN=ZBTB25 PE=1 SV=2	2.57153e+08
sp|P62736|ACTA_HUMAN;sp|P63267|ACTH_HUMAN;sp|P63267-2|ACTH_HUMAN	ACTA2	sp|P62736|ACTA_HUMAN Actin, aortic smooth muscle OS=Homo sapiens OX=9606 GN=ACTA2 PE=1 SV=1;sp|P63267|ACTH_HUMAN Actin, gamma-enteric smooth muscle OS=Homo sapiens OX=9606 GN=ACTG2 PE=1 SV=1;sp|P63267-2|ACTH_HUMAN Isoform 2 of Actin, gamma-enteric smooth m	2.5508e+08
sp|P08603|CFAH_HUMAN;sp|P08603-2|CFAH_HUMAN;sp|Q03591|FHR1_HUMAN	CFH	sp|P08603|CFAH_HUMAN Complement factor H OS=Homo sapiens OX=9606 GN=CFH PE=1 SV=4;sp|P08603-2|CFAH_HUMAN Isoform 2 of Complement factor H OS=Homo sapiens OX=9606 GN=CFH	2.54891e+08
sp|Q5T7P2|LCE1A_HUMAN	LCE1A	sp|Q5T7P2|LCE1A_HUMAN Late cornified envelope protein 1A OS=Homo sapiens OX=9606 GN=LCE1A PE=1 SV=1	2.54314e+08
sp|P12081-3|HARS1_HUMAN;sp|P12081-2|HARS1_HUMAN;sp|P49590-2|SYHM_HUMAN;sp|P12081-4|HARS1_HUMAN;sp|P49590|SYHM_HUMAN;sp|P12081|HARS1_HUMAN	HARS1	sp|P12081-3|HARS1_HUMAN Isoform 3 of Histidine--tRNA ligase, cytoplasmic OS=Homo sapiens OX=9606 GN=HARS1;sp|P12081-2|HARS1_HUMAN Isoform 2 of Histidine--tRNA ligase, cytoplasmic OS=Homo sapiens OX=9606 GN=HARS1;sp|P49590-2|SYHM_HUMAN Isoform 2 of Histidin	2.54244e+08
sp|P04062-4|GLCM_HUMAN;sp|P04062-2|GLCM_HUMAN;sp|P04062|GLCM_HUMAN;sp|P04062-3|GLCM_HUMAN;sp|P04062-5|GLCM_HUMAN	GBA	sp|P04062-4|GLCM_HUMAN Isoform 4 of Lysosomal acid glucosylceramidase OS=Homo sapiens OX=9606 GN=GBA;sp|P04062-2|GLCM_HUMAN Isoform Short of Lysosomal acid glucosylceramidase OS=Homo sapiens OX=9606 GN=GBA;sp|P04062|GLCM_HUMAN Lysosomal acid glucosylcerami	2.51934e+08
sp|O75074|LRP3_HUMAN	LRP3	sp|O75074|LRP3_HUMAN Low-density lipoprotein receptor-related protein 3 OS=Homo sapiens OX=9606 GN=LRP3 PE=2 SV=2	2.5111e+08
sp|P25815|S100P_HUMAN	S100P	sp|P25815|S100P_HUMAN Protein S100-P OS=Homo sapiens OX=9606 GN=S100P PE=1 SV=2	2.50024e+08
sp|P62942|FKB1A_HUMAN	FKBP1A	sp|P62942|FKB1A_HUMAN Peptidyl-prolyl cis-trans isomerase FKBP1A OS=Homo sapiens OX=9606 GN=FKBP1A PE=1 SV=2	2.49897e+08
sp|P35325|SPR2B_HUMAN	SPRR2B	sp|P35325|SPR2B_HUMAN Small proline-rich protein 2B OS=Homo sapiens OX=9606 GN=SPRR2B PE=2 SV=1	2.49308e+08
sp|O43708-2|MAAI_HUMAN;sp|O43708|MAAI_HUMAN	GSTZ1	sp|O43708-2|MAAI_HUMAN Isoform 2 of Maleylacetoacetate isomerase OS=Homo sapiens OX=9606 GN=GSTZ1;sp|O43708|MAAI_HUMAN Maleylacetoacetate isomerase OS=Homo sapiens OX=9606 GN=GSTZ1 PE=1 SV=3	2.47919e+08
sp|O43929-2|ORC4_HUMAN;sp|O43929-3|ORC4_HUMAN;sp|O43929|ORC4_HUMAN;CON__Q2YDI2	ORC4	sp|O43929-2|ORC4_HUMAN Isoform 2 of Origin recognition complex subunit 4 OS=Homo sapiens OX=9606 GN=ORC4;sp|O43929-3|ORC4_HUMAN Isoform 3 of Origin recognition complex subunit 4 OS=Homo sapiens OX=9606 GN=ORC4;sp|O43929|ORC4_HUMAN Origin recognition comple	2.45831e+08
sp|Q92819|HYAS2_HUMAN	HAS2	sp|Q92819|HYAS2_HUMAN Hyaluronan synthase 2 OS=Homo sapiens OX=9606 GN=HAS2 PE=1 SV=1	2.4563e+08
sp|P27169|PON1_HUMAN	PON1	sp|P27169|PON1_HUMAN Serum paraoxonase/arylesterase 1 OS=Homo sapiens OX=9606 GN=PON1 PE=1 SV=3	2.44953e+08
sp|Q14956-2|GPNMB_HUMAN;sp|Q14956|GPNMB_HUMAN	GPNMB	sp|Q14956-2|GPNMB_HUMAN Isoform 2 of Transmembrane glycoprotein NMB OS=Homo sapiens OX=9606 GN=GPNMB;sp|Q14956|GPNMB_HUMAN Transmembrane glycoprotein NMB OS=Homo sapiens OX=9606 GN=GPNMB PE=1 SV=2	2.44795e+08
sp|O43240|KLK10_HUMAN	KLK10	sp|O43240|KLK10_HUMAN Kallikrein-10 OS=Homo sapiens OX=9606 GN=KLK10 PE=1 SV=3	2.44241e+08
sp|Q9Y3B8-3|ORN_HUMAN	#N/A	sp|Q9Y3B8-3|ORN_HUMAN Isoform 3 of Oligoribonuclease, mitochondrial OS=Homo sapiens OX=9606 GN=REXO2	2.4372e+08
sp|P29373|RABP2_HUMAN	CRABP2	sp|P29373|RABP2_HUMAN Cellular retinoic acid-binding protein 2 OS=Homo sapiens OX=9606 GN=CRABP2 PE=1 SV=2	2.43039e+08
sp|P02750|A2GL_HUMAN	LRG1	sp|P02750|A2GL_HUMAN Leucine-rich alpha-2-glycoprotein OS=Homo sapiens OX=9606 GN=LRG1 PE=1 SV=2	2.40942e+08
sp|P04114|APOB_HUMAN	APOB	sp|P04114|APOB_HUMAN Apolipoprotein B-100 OS=Homo sapiens OX=9606 GN=APOB PE=1 SV=2	2.39403e+08
sp|P11216|PYGB_HUMAN	PYGB	sp|P11216|PYGB_HUMAN Glycogen phosphorylase, brain form OS=Homo sapiens OX=9606 GN=PYGB PE=1 SV=5	2.38843e+08
sp|P61925|IPKA_HUMAN	PKIA	sp|P61925|IPKA_HUMAN cAMP-dependent protein kinase inhibitor alpha OS=Homo sapiens OX=9606 GN=PKIA PE=1 SV=2	2.38826e+08
sp|P12694|ODBA_HUMAN;sp|P12694-2|ODBA_HUMAN	BCKDHA	sp|P12694|ODBA_HUMAN 2-oxoisovalerate dehydrogenase subunit alpha, mitochondrial OS=Homo sapiens OX=9606 GN=BCKDHA PE=1 SV=2;sp|P12694-2|ODBA_HUMAN Isoform 2 of 2-oxoisovalerate dehydrogenase subunit alpha, mitochondrial OS=Homo sapiens OX=9606 GN=BCKDHA	2.38537e+08
sp|P15104|GLNA_HUMAN	GLUL	sp|P15104|GLNA_HUMAN Glutamine synthetase OS=Homo sapiens OX=9606 GN=GLUL PE=1 SV=4	2.38038e+08
sp|Q7L2H7|EIF3M_HUMAN	EIF3M	sp|Q7L2H7|EIF3M_HUMAN Eukaryotic translation initiation factor 3 subunit M OS=Homo sapiens OX=9606 GN=EIF3M PE=1 SV=1	2.34572e+08
sp|Q9H0W9-3|CK054_HUMAN;sp|Q9H0W9-2|CK054_HUMAN;sp|Q9H0W9|CK054_HUMAN;sp|Q9H0W9-4|CK054_HUMAN	#N/A	sp|Q9H0W9-3|CK054_HUMAN Isoform 3 of Ester hydrolase C11orf54 OS=Homo sapiens OX=9606 GN=C11orf54;sp|Q9H0W9-2|CK054_HUMAN Isoform 2 of Ester hydrolase C11orf54 OS=Homo sapiens OX=9606 GN=C11orf54;sp|Q9H0W9|CK054_HUMAN Ester hydrolase C11orf54 OS=Homo sapie	2.23755e+08
sp|P28482-2|MK01_HUMAN;sp|P28482|MK01_HUMAN	MAPK1	sp|P28482-2|MK01_HUMAN Isoform 2 of Mitogen-activated protein kinase 1 OS=Homo sapiens OX=9606 GN=MAPK1;sp|P28482|MK01_HUMAN Mitogen-activated protein kinase 1 OS=Homo sapiens OX=9606 GN=MAPK1 PE=1 SV=3	2.23031e+08
sp|Q9NYF3|FA53C_HUMAN	FAM53C	sp|Q9NYF3|FA53C_HUMAN Protein FAM53C OS=Homo sapiens OX=9606 GN=FAM53C PE=1 SV=1	2.16663e+08
sp|Q5T619|ZN648_HUMAN	ZNF648	sp|Q5T619|ZN648_HUMAN Zinc finger protein 648 OS=Homo sapiens OX=9606 GN=ZNF648 PE=1 SV=1	2.13328e+08
sp|P35749-4|MYH11_HUMAN;sp|P35749-3|MYH11_HUMAN;sp|P35749|MYH11_HUMAN;sp|P35749-2|MYH11_HUMAN	MYH11	sp|P35749-4|MYH11_HUMAN Isoform 4 of Myosin-11 OS=Homo sapiens OX=9606 GN=MYH11;sp|P35749-3|MYH11_HUMAN Isoform 3 of Myosin-11 OS=Homo sapiens OX=9606 GN=MYH11;sp|P35749|MYH11_HUMAN Myosin-11 OS=Homo sapiens OX=9606 GN=MYH11 PE=1 SV=3;sp|P35749-2|MYH11_HUM	2.12126e+08
sp|Q8WVM8|SCFD1_HUMAN	SCFD1	sp|Q8WVM8|SCFD1_HUMAN Sec1 family domain-containing protein 1 OS=Homo sapiens OX=9606 GN=SCFD1 PE=1 SV=4	2.06986e+08
sp|Q9Y6X9|MORC2_HUMAN	MORC2	sp|Q9Y6X9|MORC2_HUMAN ATPase MORC2 OS=Homo sapiens OX=9606 GN=MORC2 PE=1 SV=2	2.03738e+08
sp|Q3V6T2-5|GRDN_HUMAN;sp|Q3V6T2-4|GRDN_HUMAN;sp|Q3V6T2-2|GRDN_HUMAN;sp|Q3V6T2-3|GRDN_HUMAN;sp|Q3V6T2|GRDN_HUMAN	CCDC88A	sp|Q3V6T2-5|GRDN_HUMAN Isoform 5 of Girdin OS=Homo sapiens OX=9606 GN=CCDC88A;sp|Q3V6T2-4|GRDN_HUMAN Isoform 4 of Girdin OS=Homo sapiens OX=9606 GN=CCDC88A;sp|Q3V6T2-2|GRDN_HUMAN Isoform 2 of Girdin OS=Homo sapiens OX=9606 GN=CCDC88A;sp|Q3V6T2-3|GRDN_HUMAN	2.0034e+08
sp|Q00G26|PLIN5_HUMAN	PLIN5	sp|Q00G26|PLIN5_HUMAN Perilipin-5 OS=Homo sapiens OX=9606 GN=PLIN5 PE=1 SV=2	1.93897e+08
sp|P01903|DRA_HUMAN	#N/A	sp|P01903|DRA_HUMAN HLA class II histocompatibility antigen, DR alpha chain OS=Homo sapiens OX=9606 GN=HLA-DRA PE=1 SV=2	1.91598e+08
sp|P00742|FA10_HUMAN	F10	sp|P00742|FA10_HUMAN Coagulation factor X OS=Homo sapiens OX=9606 GN=F10 PE=1 SV=2	1.82243e+08
sp|Q8NBE8|KLH23_HUMAN	KLHL23	sp|Q8NBE8|KLH23_HUMAN Kelch-like protein 23 OS=Homo sapiens OX=9606 GN=KLHL23 PE=1 SV=1	1.80253e+08
sp|Q8IVG5-2|SAM9L_HUMAN;sp|Q8IVG5|SAM9L_HUMAN	SAMD9L	sp|Q8IVG5-2|SAM9L_HUMAN Isoform 2 of Sterile alpha motif domain-containing protein 9-like OS=Homo sapiens OX=9606 GN=SAMD9L;sp|Q8IVG5|SAM9L_HUMAN Sterile alpha motif domain-containing protein 9-like OS=Homo sapiens OX=9606 GN=SAMD9L PE=1 SV=2	1.78728e+08
sp|Q9NSC5-5|HOME3_HUMAN;sp|Q9NSC5-2|HOME3_HUMAN;sp|Q9NSC5|HOME3_HUMAN	HOMER3	sp|Q9NSC5-5|HOME3_HUMAN Isoform 5 of Homer protein homolog 3 OS=Homo sapiens OX=9606 GN=HOMER3;sp|Q9NSC5-2|HOME3_HUMAN Isoform 2 of Homer protein homolog 3 OS=Homo sapiens OX=9606 GN=HOMER3;sp|Q9NSC5|HOME3_HUMAN Homer protein homolog 3 OS=Homo sapiens OX=9	1.60515e+08

## Sheet: Table 3 - Rod vs rod-free areas
Protein	GeneSymbol	FASTA headers	Rod areas	Rod-free areas	Log2(fold-change)	Gaussian p-value	Gaussian FDR
sp|P12111-2|CO6A3_HUMAN;sp|P12111|CO6A3_HUMAN;sp|P12111-5|CO6A3_HUMAN;sp|P12111-3|CO6A3_HUMAN	COL6A3	sp|P12111-2|CO6A3_HUMAN Isoform 2 of Collagen alpha-3(VI) chain OS=Homo sapiens OX=9606 GN=COL6A3;sp|P12111|CO6A3_HUMAN Collagen alpha-3(VI) chain OS=Homo sapiens OX=9606 GN=COL6A3 PE=1 SV=5;sp|P12111-5|CO6A3_HUMAN Isoform 5 of Collagen alpha-3(VI) chain O	1.84545e+12	1.17431e+10	7.29601	3.56289e-09	2.37904e-07
sp|P98160|PGBM_HUMAN	HSPG2	sp|P98160|PGBM_HUMAN Basement membrane-specific heparan sulfate proteoglycan core protein OS=Homo sapiens OX=9606 GN=HSPG2 PE=1 SV=4	2.99407e+11	2.50806e+09	6.89939	6.0061e-09	3.67624e-07
sp|P12109|CO6A1_HUMAN	COL6A1	sp|P12109|CO6A1_HUMAN Collagen alpha-1(VI) chain OS=Homo sapiens OX=9606 GN=COL6A1 PE=1 SV=3	2.38884e+11	3.30836e+09	6.17405	5.66076e-09	3.6155e-07
sp|P55268|LAMB2_HUMAN	LAMB2	sp|P55268|LAMB2_HUMAN Laminin subunit beta-2 OS=Homo sapiens OX=9606 GN=LAMB2 PE=1 SV=2	1.90542e+11	2.71792e+09	6.13146	3.28894e-14	9.66292e-12
sp|P08670|VIME_HUMAN;sp|P41219|PERI_HUMAN;sp|P41219-2|PERI_HUMAN	VIM	sp|P08670|VIME_HUMAN Vimentin OS=Homo sapiens OX=9606 GN=VIM PE=1 SV=4	4.49456e+11	6.71724e+09	6.06417	1.08042e-09	8.35332e-08
sp|P12110|CO6A2_HUMAN;sp|P12110-3|CO6A2_HUMAN;sp|P12110-2|CO6A2_HUMAN	COL6A2	sp|P12110|CO6A2_HUMAN Collagen alpha-2(VI) chain OS=Homo sapiens OX=9606 GN=COL6A2 PE=1 SV=4;sp|P12110-3|CO6A2_HUMAN Isoform 2C2A of Collagen alpha-2(VI) chain OS=Homo sapiens OX=9606 GN=COL6A2;sp|P12110-2|CO6A2_HUMAN Isoform 2C2A of Collagen alpha-2(VI)	2.31108e+11	3.99995e+09	5.85244	7.23302e-10	6.64082e-08
sp|P02545|LMNA_HUMAN;sp|P02545-6|LMNA_HUMAN;sp|P02545-3|LMNA_HUMAN;sp|P02545-5|LMNA_HUMAN;sp|P02545-4|LMNA_HUMAN;REV__sp|Q5VX52|SPAT1_HUMAN	LMNA	sp|P02545|LMNA_HUMAN Prelamin-A/C OS=Homo sapiens OX=9606 GN=LMNA PE=1 SV=1;sp|P02545-6|LMNA_HUMAN Isoform 6 of Prelamin-A/C OS=Homo sapiens OX=9606 GN=LMNA;sp|P02545-3|LMNA_HUMAN Isoform ADelta10 of Prelamin-A/C OS=Homo sapiens OX=9606 GN=LMNA;sp|P02545-5	2.86553e+12	7.35536e+10	5.28386	1.01206e-10	1.23894e-08
sp|Q03252|LMNB2_HUMAN	LMNB2	sp|Q03252|LMNB2_HUMAN Lamin-B2 OS=Homo sapiens OX=9606 GN=LMNB2 PE=1 SV=4	1.08117e+10	2.80968e+08	5.26604	5.83377e-17	4.2849e-14
sp|Q9NR12-6|PDLI7_HUMAN;sp|Q9NR12-5|PDLI7_HUMAN;sp|Q9NR12-4|PDLI7_HUMAN;sp|Q9NR12-2|PDLI7_HUMAN;sp|Q9NR12|PDLI7_HUMAN;sp|Q9NR12-3|PDLI7_HUMAN	PDLIM7	sp|Q9NR12-6|PDLI7_HUMAN Isoform 6 of PDZ and LIM domain protein 7 OS=Homo sapiens OX=9606 GN=PDLIM7;sp|Q9NR12-5|PDLI7_HUMAN Isoform 5 of PDZ and LIM domain protein 7 OS=Homo sapiens OX=9606 GN=PDLIM7;sp|Q9NR12-4|PDLI7_HUMAN Isoform 4 of PDZ and LIM domain	5.15741e+10	1.50102e+09	5.10263	4.09944e-08	2.15074e-06
sp|P06748|NPM_HUMAN;sp|P06748-3|NPM_HUMAN;sp|P06748-2|NPM_HUMAN	NPM1	sp|P06748|NPM_HUMAN Nucleophosmin OS=Homo sapiens OX=9606 GN=NPM1 PE=1 SV=2;sp|P06748-3|NPM_HUMAN Isoform 3 of Nucleophosmin OS=Homo sapiens OX=9606 GN=NPM1;sp|P06748-2|NPM_HUMAN Isoform 2 of Nucleophosmin OS=Homo sapiens OX=9606 GN=NPM1	1.92941e+10	6.13102e+08	4.97589	4.40866e-12	8.46959e-10
sp|P14543-2|NID1_HUMAN;sp|P14543|NID1_HUMAN	NID1	sp|P14543-2|NID1_HUMAN Isoform 2 of Nidogen-1 OS=Homo sapiens OX=9606 GN=NID1;sp|P14543|NID1_HUMAN Nidogen-1 OS=Homo sapiens OX=9606 GN=NID1 PE=1 SV=3	1.23466e+10	4.09044e+08	4.91571	3.03256e-10	3.18202e-08
sp|P08572|CO4A2_HUMAN	COL4A2	sp|P08572|CO4A2_HUMAN Collagen alpha-2(IV) chain OS=Homo sapiens OX=9606 GN=COL4A2 PE=1 SV=4	1.99334e+10	6.76272e+08	4.88144	1.85036e-09	1.35909e-07
sp|A8MZF0|PRR33_HUMAN	PRR33	sp|A8MZF0|PRR33_HUMAN Proline-rich protein 33 OS=Homo sapiens OX=9606 GN=PRR33 PE=4 SV=2	2.68798e+10	9.59596e+08	4.80795	6.49118e-08	3.17851e-06
sp|P11277-2|SPTB1_HUMAN;sp|P11277-3|SPTB1_HUMAN	SPTB	sp|P11277-2|SPTB1_HUMAN Isoform 2 of Spectrin beta chain, erythrocytic OS=Homo sapiens OX=9606 GN=SPTB;sp|P11277-3|SPTB1_HUMAN Isoform 3 of Spectrin beta chain, erythrocytic OS=Homo sapiens OX=9606 GN=SPTB	7.44795e+10	2.72029e+09	4.77501	3.05446e-07	1.24639e-05
sp|Q6NZI2|CAVN1_HUMAN;sp|Q6NZI2-2|CAVN1_HUMAN;sp|Q6NZI2-3|CAVN1_HUMAN	CAVIN1	sp|Q6NZI2|CAVN1_HUMAN Caveolae-associated protein 1 OS=Homo sapiens OX=9606 GN=CAVIN1 PE=1 SV=1;sp|Q6NZI2-2|CAVN1_HUMAN Isoform 2 of Caveolae-associated protein 1 OS=Homo sapiens OX=9606 GN=CAVIN1	2.03639e+10	8.5198e+08	4.57905	6.8868e-09	4.04668e-07
sp|P24043|LAMA2_HUMAN	LAMA2	sp|P24043|LAMA2_HUMAN Laminin subunit alpha-2 OS=Homo sapiens OX=9606 GN=LAMA2 PE=1 SV=4	3.60106e+10	1.57007e+09	4.51951	5.60275e-07	2.11037e-05
sp|P02452|CO1A1_HUMAN	COL1A1	sp|P02452|CO1A1_HUMAN Collagen alpha-1(I) chain OS=Homo sapiens OX=9606 GN=COL1A1 PE=1 SV=5	6.12374e+11	2.86882e+10	4.41588	7.58819e-07	2.78676e-05
sp|P84243|H33_HUMAN;sp|Q71DI3|H32_HUMAN;sp|P68431|H31_HUMAN;sp|Q16695|H31T_HUMAN;sp|Q6NXT2|H3C_HUMAN	H3C15	sp|P84243|H33_HUMAN Histone H3.3 OS=Homo sapiens OX=9606 GN=H3-3A PE=1 SV=2;sp|Q71DI3|H32_HUMAN Histone H3.2 OS=Homo sapiens OX=9606 GN=H3C15 PE=1 SV=3;sp|P68431|H31_HUMAN Histone H3.1 OS=Homo sapiens OX=9606 GN=H3C1 PE=1 SV=2;sp|Q16695|H31T_HUMAN Histone	6.78761e+11	3.27564e+10	4.37306	1.18335e-11	1.73833e-09
sp|P62805|H4_HUMAN	H4C1	sp|P62805|H4_HUMAN Histone H4 OS=Homo sapiens OX=9606 GN=H4C1 PE=1 SV=2	3.18087e+12	1.60148e+11	4.31195	1.35118e-19	1.98488e-16
sp|P35555|FBN1_HUMAN;sp|P35556|FBN2_HUMAN;sp|P35556-2|FBN2_HUMAN	FBN1	sp|P35555|FBN1_HUMAN Fibrillin-1 OS=Homo sapiens OX=9606 GN=FBN1 PE=1 SV=4	4.01982e+11	2.03248e+10	4.30582	0.00105736	0.0125263
sp|P61978-3|HNRPK_HUMAN;sp|P61978|HNRPK_HUMAN;sp|P61978-2|HNRPK_HUMAN	HNRNPK	sp|P61978-3|HNRPK_HUMAN Isoform 3 of Heterogeneous nuclear ribonucleoprotein K OS=Homo sapiens OX=9606 GN=HNRNPK;sp|P61978|HNRPK_HUMAN Heterogeneous nuclear ribonucleoprotein K OS=Homo sapiens OX=9606 GN=HNRNPK PE=1 SV=1;sp|P61978-2|HNRPK_HUMAN Isoform 2 o	8.0048e+10	4.12919e+09	4.27694	8.41122e-16	4.1187e-13
sp|P22626-2|ROA2_HUMAN;sp|P22626|ROA2_HUMAN	HNRNPA2B1	sp|P22626-2|ROA2_HUMAN Isoform A2 of Heterogeneous nuclear ribonucleoproteins A2/B1 OS=Homo sapiens OX=9606 GN=HNRNPA2B1;sp|P22626|ROA2_HUMAN Heterogeneous nuclear ribonucleoproteins A2/B1 OS=Homo sapiens OX=9606 GN=HNRNPA2B1 PE=1 SV=2	1.07126e+11	5.57089e+09	4.26525	9.94256e-12	1.62285e-09
sp|P08123|CO1A2_HUMAN	COL1A2	sp|P08123|CO1A2_HUMAN Collagen alpha-2(I) chain OS=Homo sapiens OX=9606 GN=COL1A2 PE=1 SV=7	1.00537e+12	5.44907e+10	4.20558	3.38096e-10	3.31109e-08
sp|Q5VWP3-4|MLIP_HUMAN;sp|Q5VWP3-3|MLIP_HUMAN;sp|Q5VWP3|MLIP_HUMAN;sp|Q5VWP3-2|MLIP_HUMAN	MLIP	sp|Q5VWP3-4|MLIP_HUMAN Isoform 4 of Muscular LMNA-interacting protein OS=Homo sapiens OX=9606 GN=MLIP;sp|Q5VWP3-3|MLIP_HUMAN Isoform 3 of Muscular LMNA-interacting protein OS=Homo sapiens OX=9606 GN=MLIP	2.04302e+10	1.11894e+09	4.1905	5.1615e-08	2.61457e-06
sp|Q13813-2|SPTN1_HUMAN;sp|Q13813-3|SPTN1_HUMAN;sp|Q13813|SPTN1_HUMAN	SPTAN1	sp|Q13813-2|SPTN1_HUMAN Isoform 2 of Spectrin alpha chain, non-erythrocytic 1 OS=Homo sapiens OX=9606 GN=SPTAN1;sp|Q13813-3|SPTN1_HUMAN Isoform 3 of Spectrin alpha chain, non-erythrocytic 1 OS=Homo sapiens OX=9606 GN=SPTAN1;sp|Q13813|SPTN1_HUMAN Spectrin a	1.12068e+10	6.5031e+08	4.10711	6.80699e-08	3.22564e-06
sp|P52272-2|HNRPM_HUMAN;sp|P52272|HNRPM_HUMAN	HNRNPM	sp|P52272-2|HNRPM_HUMAN Isoform 2 of Heterogeneous nuclear ribonucleoprotein M OS=Homo sapiens OX=9606 GN=HNRNPM;sp|P52272|HNRPM_HUMAN Heterogeneous nuclear ribonucleoprotein M OS=Homo sapiens OX=9606 GN=HNRNPM PE=1 SV=3	1.3158e+10	8.08873e+08	4.02388	8.06528e-09	4.55688e-07
sp|O75367-2|H2AY_HUMAN;sp|O75367-3|H2AY_HUMAN;sp|O75367|H2AY_HUMAN;sp|Q9P0M6|H2AW_HUMAN	MACROH2A1	sp|O75367-2|H2AY_HUMAN Isoform 1 of Core histone macro-H2A.1 OS=Homo sapiens OX=9606 GN=MACROH2A1;sp|O75367-3|H2AY_HUMAN Isoform 3 of Core histone macro-H2A.1 OS=Homo sapiens OX=9606 GN=MACROH2A1;sp|O75367|H2AY_HUMAN Core histone macro-H2A.1 OS=Homo sapien	6.9504e+09	4.32026e+08	4.0079	4.3506e-13	1.06517e-10
sp|P02462|CO4A1_HUMAN;sp|P29400|CO4A5_HUMAN;sp|P29400-2|CO4A5_HUMAN	COL4A1	sp|P02462|CO4A1_HUMAN Collagen alpha-1(IV) chain OS=Homo sapiens OX=9606 GN=COL4A1 PE=1 SV=4	1.23858e+10	7.80197e+08	3.98871	1.04815e-06	3.75545e-05
sp|P55290|CAD13_HUMAN;sp|P55290-4|CAD13_HUMAN;sp|P55290-5|CAD13_HUMAN;sp|P55290-3|CAD13_HUMAN;sp|P55290-2|CAD13_HUMAN	CDH13	sp|P55290|CAD13_HUMAN Cadherin-13 OS=Homo sapiens OX=9606 GN=CDH13 PE=1 SV=1;sp|P55290-4|CAD13_HUMAN Isoform 4 of Cadherin-13 OS=Homo sapiens OX=9606 GN=CDH13;sp|P55290-5|CAD13_HUMAN Isoform 5 of Cadherin-13 OS=Homo sapiens OX=9606 GN=CDH13	2.23548e+10	1.42359e+09	3.97298	1.92309e-05	0.000513639
sp|P25686-2|DNJB2_HUMAN;sp|P25686|DNJB2_HUMAN	DNAJB2	sp|P25686-2|DNJB2_HUMAN Isoform 2 of DnaJ homolog subfamily B member 2 OS=Homo sapiens OX=9606 GN=DNAJB2;sp|P25686|DNJB2_HUMAN DnaJ homolog subfamily B member 2 OS=Homo sapiens OX=9606 GN=DNAJB2 PE=1 SV=3	9.58578e+09	6.54313e+08	3.87284	1.19452e-05	0.000337452
sp|P11532|DMD_HUMAN;sp|P11532-11|DMD_HUMAN;sp|P11532-4|DMD_HUMAN;sp|P11532-2|DMD_HUMAN;sp|P11532-3|DMD_HUMAN;sp|P11532-12|DMD_HUMAN;sp|P11532-14|DMD_HUMAN;sp|P11532-15|DMD_HUMAN;sp|P11532-16|DMD_HUMAN;sp|P11532-13|DMD_HUMAN;sp|P11532-17|DMD_HUMAN;sp|P11532-6|DMD_HUMAN;sp|P11532-5|DMD_HUMAN;sp|P11532-7|DMD_HUMAN;sp|P11532-8|DMD_HUMAN;sp|P11532-9|DMD_HUMAN;sp|P11532-18|DMD_HUMAN	DMD	sp|P11532|DMD_HUMAN Dystrophin OS=Homo sapiens OX=9606 GN=DMD PE=1 SV=3;sp|P11532-11|DMD_HUMAN Isoform 3 of Dystrophin OS=Homo sapiens OX=9606 GN=DMD;sp|P11532-4|DMD_HUMAN Isoform 2 of Dystrophin OS=Homo sapiens OX=9606 GN=DMD;sp|P11532-2|DMD_HUMAN Isoform	1.54701e+11	1.06654e+10	3.85847	2.85244e-06	9.31164e-05
sp|P07910-2|HNRPC_HUMAN;sp|P07910-4|HNRPC_HUMAN;sp|P07910|HNRPC_HUMAN;sp|P07910-3|HNRPC_HUMAN	HNRNPC	sp|P07910-2|HNRPC_HUMAN Isoform C1 of Heterogeneous nuclear ribonucleoproteins C1/C2 OS=Homo sapiens OX=9606 GN=HNRNPC;sp|P07910-4|HNRPC_HUMAN Isoform 4 of Heterogeneous nuclear ribonucleoproteins C1/C2 OS=Homo sapiens OX=9606 GN=HNRNPC;sp|P07910|HNRPC_HUM	9.43237e+09	6.50696e+08	3.85757	5.04509e-07	1.95033e-05
sp|P55060-4|XPO2_HUMAN;sp|P55060-3|XPO2_HUMAN;sp|P55060|XPO2_HUMAN;sp|P55060-2|XPO2_HUMAN	CSE1L	sp|P55060-4|XPO2_HUMAN Isoform 4 of Exportin-2 OS=Homo sapiens OX=9606 GN=CSE1L;sp|P55060-3|XPO2_HUMAN Isoform 3 of Exportin-2 OS=Homo sapiens OX=9606 GN=CSE1L;sp|P55060|XPO2_HUMAN Exportin-2 OS=Homo sapiens OX=9606 GN=CSE1L PE=1 SV=3	5.45374e+10	3.81572e+09	3.83722	0.00385415	0.0355839
sp|Q16778|H2B2E_HUMAN;sp|P06899|H2B1J_HUMAN	H2BC21	sp|Q16778|H2B2E_HUMAN Histone H2B type 2-E OS=Homo sapiens OX=9606 GN=H2BC21 PE=1 SV=3;sp|P06899|H2B1J_HUMAN Histone H2B type 1-J OS=Homo sapiens OX=9606 GN=H2BC11 PE=1 SV=3	2.2871e+12	1.68844e+11	3.75976	1.78196e-14	6.54424e-12
sp|P48681|NEST_HUMAN	NES	sp|P48681|NEST_HUMAN Nestin OS=Homo sapiens OX=9606 GN=NES PE=1 SV=2	1.25796e+11	9.30424e+09	3.75705	0.00205524	0.0212294
sp|Q96HC4-2|PDLI5_HUMAN;sp|Q96HC4-7|PDLI5_HUMAN;sp|Q96HC4-4|PDLI5_HUMAN;sp|Q96HC4-6|PDLI5_HUMAN	PDLIM5	sp|Q96HC4-2|PDLI5_HUMAN Isoform 2 of PDZ and LIM domain protein 5 OS=Homo sapiens OX=9606 GN=PDLIM5;sp|Q96HC4-7|PDLI5_HUMAN Isoform 7 of PDZ and LIM domain protein 5 OS=Homo sapiens OX=9606 GN=PDLIM5;sp|Q96HC4-4|PDLI5_HUMAN Isoform 4 of PDZ and LIM domain	1.83803e+10	1.4121e+09	3.70224	0.000321558	0.0049205
sp|Q00839-2|HNRPU_HUMAN;sp|Q00839|HNRPU_HUMAN	HNRNPU	sp|Q00839-2|HNRPU_HUMAN Isoform 2 of Heterogeneous nuclear ribonucleoprotein U OS=Homo sapiens OX=9606 GN=HNRNPU;sp|Q00839|HNRPU_HUMAN Heterogeneous nuclear ribonucleoprotein U OS=Homo sapiens OX=9606 GN=HNRNPU PE=1 SV=6	6.07167e+09	4.93023e+08	3.62237	2.21721e-10	2.50544e-08
sp|P07585|PGS2_HUMAN;sp|P07585-4|PGS2_HUMAN;sp|P07585-3|PGS2_HUMAN;sp|P07585-2|PGS2_HUMAN;sp|P07585-5|PGS2_HUMAN	DCN	sp|P07585|PGS2_HUMAN Decorin OS=Homo sapiens OX=9606 GN=DCN PE=1 SV=1	4.22285e+09	3.55445e+08	3.57052	1.95208e-09	1.36553e-07
sp|Q8TDC0|MYOZ3_HUMAN;sp|Q8TDC0-2|MYOZ3_HUMAN;sp|Q8TDC0-3|MYOZ3_HUMAN	MYOZ3	sp|Q8TDC0|MYOZ3_HUMAN Myozenin-3 OS=Homo sapiens OX=9606 GN=MYOZ3 PE=1 SV=2;sp|Q8TDC0-2|MYOZ3_HUMAN Isoform 2 of Myozenin-3 OS=Homo sapiens OX=9606 GN=MYOZ3	8.01529e+10	6.99594e+09	3.51816	0.000617249	0.00814265
sp|Q16777|H2A2C_HUMAN;sp|Q6FI13|H2A2A_HUMAN	H2AC20	sp|Q16777|H2A2C_HUMAN Histone H2A type 2-C OS=Homo sapiens OX=9606 GN=H2AC20 PE=1 SV=4;sp|Q6FI13|H2A2A_HUMAN Histone H2A type 2-A OS=Homo sapiens OX=9606 GN=H2AC18 PE=1 SV=3	1.19513e+12	1.05342e+11	3.50402	7.77453e-06	0.000233077
CON__P04258;sp|P02461|CO3A1_HUMAN	COL3A1	;sp|P02461|CO3A1_HUMAN Collagen alpha-1(III) chain OS=Homo sapiens OX=9606 GN=COL3A1 PE=1 SV=4	1.2005e+10	1.07275e+09	3.48425	0.000981696	0.0117245
sp|Q13501|SQSTM_HUMAN;sp|Q13501-2|SQSTM_HUMAN	SQSTM1	sp|Q13501|SQSTM_HUMAN Sequestosome-1 OS=Homo sapiens OX=9606 GN=SQSTM1 PE=1 SV=1;sp|Q13501-2|SQSTM_HUMAN Isoform 2 of Sequestosome-1 OS=Homo sapiens OX=9606 GN=SQSTM1	8.72181e+09	8.09058e+08	3.43031	0.00044774	0.00626409
sp|Q13838|DX39B_HUMAN;sp|Q13838-2|DX39B_HUMAN;sp|O00148|DX39A_HUMAN;sp|O00148-3|DX39A_HUMAN;sp|O00148-2|DX39A_HUMAN	DDX39B	sp|Q13838|DX39B_HUMAN Spliceosome RNA helicase DDX39B OS=Homo sapiens OX=9606 GN=DDX39B PE=1 SV=1;sp|Q13838-2|DX39B_HUMAN Isoform 2 of Spliceosome RNA helicase DDX39B OS=Homo sapiens OX=9606 GN=DDX39B;sp|O00148|DX39A_HUMAN ATP-dependent RNA helicase DDX39A	9.55485e+09	9.22838e+08	3.37208	1.8503e-08	1.0067e-06
sp|Q16586-2|SGCA_HUMAN;sp|Q16586|SGCA_HUMAN	SGCA	sp|Q16586-2|SGCA_HUMAN Isoform SGCA-2 of Alpha-sarcoglycan OS=Homo sapiens OX=9606 GN=SGCA;sp|Q16586|SGCA_HUMAN Alpha-sarcoglycan OS=Homo sapiens OX=9606 GN=SGCA PE=1 SV=1	3.78537e+09	3.79127e+08	3.31968	5.42102e-05	0.0010916
sp|P09651-3|ROA1_HUMAN;sp|P09651-2|ROA1_HUMAN;sp|P09651|ROA1_HUMAN;sp|Q32P51|RA1L2_HUMAN	HNRNPA1	sp|P09651-3|ROA1_HUMAN Isoform 2 of Heterogeneous nuclear ribonucleoprotein A1 OS=Homo sapiens OX=9606 GN=HNRNPA1;sp|P09651-2|ROA1_HUMAN Isoform A1-A of Heterogeneous nuclear ribonucleoprotein A1 OS=Homo sapiens OX=9606 GN=HNRNPA1;sp|P09651|ROA1_HUMAN Hete	1.71723e+10	1.72933e+09	3.31181	2.78625e-07	1.16943e-05
sp|Q93077|H2A1C_HUMAN;sp|Q7L7L0|H2A3_HUMAN;sp|P04908|H2A1B_HUMAN	H2AC6	sp|Q93077|H2A1C_HUMAN Histone H2A type 1-C OS=Homo sapiens OX=9606 GN=H2AC6 PE=1 SV=3;sp|Q7L7L0|H2A3_HUMAN Histone H2A type 3 OS=Homo sapiens OX=9606 GN=H2AW PE=1 SV=3;sp|P04908|H2A1B_HUMAN Histone H2A type 1-B/E OS=Homo sapiens OX=9606 GN=H2AC4 PE=1 SV=2	6.18357e+09	6.42983e+08	3.26559	0.000337487	0.00511102
sp|Q6H8Q1-2|ABLM2_HUMAN;sp|Q6H8Q1-5|ABLM2_HUMAN;sp|Q6H8Q1|ABLM2_HUMAN;sp|Q6H8Q1-9|ABLM2_HUMAN;sp|Q6H8Q1-8|ABLM2_HUMAN;sp|Q6H8Q1-7|ABLM2_HUMAN;sp|Q6H8Q1-3|ABLM2_HUMAN;sp|Q6H8Q1-4|ABLM2_HUMAN;sp|Q6H8Q1-6|ABLM2_HUMAN	ABLIM2	sp|Q6H8Q1-2|ABLM2_HUMAN Isoform 2 of Actin-binding LIM protein 2 OS=Homo sapiens OX=9606 GN=ABLIM2;sp|Q6H8Q1-5|ABLM2_HUMAN Isoform 5 of Actin-binding LIM protein 2 OS=Homo sapiens OX=9606 GN=ABLIM2;sp|Q6H8Q1|ABLM2_HUMAN Actin-binding LIM protein 2 OS=Homo	3.68923e+09	3.91397e+08	3.23662	2.7654e-07	1.16943e-05
sp|O14773-2|TPP1_HUMAN;sp|O14773|TPP1_HUMAN	TPP1	sp|O14773-2|TPP1_HUMAN Isoform 2 of Tripeptidyl-peptidase 1 OS=Homo sapiens OX=9606 GN=TPP1;sp|O14773|TPP1_HUMAN Tripeptidyl-peptidase 1 OS=Homo sapiens OX=9606 GN=TPP1 PE=1 SV=2	1.09397e+10	1.16996e+09	3.22504	2.15504e-06	7.36222e-05
sp|Q9NP98|MYOZ1_HUMAN	MYOZ1	sp|Q9NP98|MYOZ1_HUMAN Myozenin-1 OS=Homo sapiens OX=9606 GN=MYOZ1 PE=1 SV=1	109367169105410	1.20842e+13	3.17799	4.61244e-12	8.46959e-10
sp|Q03135|CAV1_HUMAN;sp|Q03135-2|CAV1_HUMAN	CAV1	sp|Q03135|CAV1_HUMAN Caveolin-1 OS=Homo sapiens OX=9606 GN=CAV1 PE=1 SV=4;sp|Q03135-2|CAV1_HUMAN Isoform 2 of Caveolin-1 OS=Homo sapiens OX=9606 GN=CAV1	5.25916e+09	6.03523e+08	3.12335	0.000126432	0.00223769
sp|Q16585|SGCB_HUMAN;sp|Q16585-2|SGCB_HUMAN	SGCB	sp|Q16585|SGCB_HUMAN Beta-sarcoglycan OS=Homo sapiens OX=9606 GN=SGCB PE=1 SV=1	3.21807e+09	3.74022e+08	3.105	2.28717e-07	1.04995e-05
sp|O75112-2|LDB3_HUMAN;sp|O75112-7|LDB3_HUMAN;sp|O75112|LDB3_HUMAN;sp|O75112-3|LDB3_HUMAN	LDB3	sp|O75112-2|LDB3_HUMAN Isoform 2 of LIM domain-binding protein 3 OS=Homo sapiens OX=9606 GN=LDB3;sp|O75112-7|LDB3_HUMAN Isoform 7 of LIM domain-binding protein 3 OS=Homo sapiens OX=9606 GN=LDB3;sp|O75112|LDB3_HUMAN LIM domain-binding protein 3 OS=Homo sapi	221972812805683	2.6899e+13	3.04476	5.20528e-11	6.95141e-09
sp|Q96L96|ALPK3_HUMAN	ALPK3	sp|Q96L96|ALPK3_HUMAN Alpha-protein kinase 3 OS=Homo sapiens OX=9606 GN=ALPK3 PE=1 SV=2	7.38133e+09	9.02817e+08	3.03138	3.01017e-05	0.000695349
sp|O75112-6|LDB3_HUMAN;sp|O75112-4|LDB3_HUMAN;sp|O75112-5|LDB3_HUMAN	LDB3	sp|O75112-6|LDB3_HUMAN Isoform 6 of LIM domain-binding protein 3 OS=Homo sapiens OX=9606 GN=LDB3;sp|O75112-4|LDB3_HUMAN Isoform 4 of LIM domain-binding protein 3 OS=Homo sapiens OX=9606 GN=LDB3;sp|O75112-5|LDB3_HUMAN Isoform 5 of LIM domain-binding protein	1.8835e+12	2.36484e+11	2.9936	0.000613302	0.00814265
sp|Q7Z406|MYH14_HUMAN;sp|Q7Z406-6|MYH14_HUMAN;sp|Q7Z406-2|MYH14_HUMAN;sp|Q7Z406-4|MYH14_HUMAN;sp|Q7Z406-5|MYH14_HUMAN	MYH14	sp|Q7Z406|MYH14_HUMAN Myosin-14 OS=Homo sapiens OX=9606 GN=MYH14 PE=1 SV=2;sp|Q7Z406-6|MYH14_HUMAN Isoform 6 of Myosin-14 OS=Homo sapiens OX=9606 GN=MYH14;sp|Q7Z406-2|MYH14_HUMAN Isoform 2 of Myosin-14 OS=Homo sapiens OX=9606 GN=MYH14;sp|Q7Z406-4|MYH14_HUM	4.30023e+10	5.57416e+09	2.94759	2.01719e-05	0.000519869
sp|Q9H7C4-2|SYNCI_HUMAN;sp|Q9H7C4|SYNCI_HUMAN	SYNC	sp|Q9H7C4-2|SYNCI_HUMAN Isoform 2 of Syncoilin OS=Homo sapiens OX=9606 GN=SYNC;sp|Q9H7C4|SYNCI_HUMAN Syncoilin OS=Homo sapiens OX=9606 GN=SYNC PE=1 SV=3	2.63831e+09	3.47659e+08	2.92387	4.61875e-07	1.83377e-05
sp|P50993|AT1A2_HUMAN;sp|Q13733|AT1A4_HUMAN;sp|P20648|ATP4A_HUMAN	ATP1A2	sp|P50993|AT1A2_HUMAN Sodium/potassium-transporting ATPase subunit alpha-2 OS=Homo sapiens OX=9606 GN=ATP1A2 PE=1 SV=1	5.11433e+10	6.759e+09	2.91966	0.000705622	0.00893585
sp|Q13424|SNTA1_HUMAN;sp|Q13424-2|SNTA1_HUMAN	SNTA1	sp|Q13424|SNTA1_HUMAN Alpha-1-syntrophin OS=Homo sapiens OX=9606 GN=SNTA1 PE=1 SV=1;sp|Q13424-2|SNTA1_HUMAN Isoform 2 of Alpha-1-syntrophin OS=Homo sapiens OX=9606 GN=SNTA1	8.19852e+09	1.09045e+09	2.91044	0.000100024	0.00185994
sp|Q96HC4-3|PDLI5_HUMAN;sp|Q96HC4-5|PDLI5_HUMAN	#N/A	sp|Q96HC4-3|PDLI5_HUMAN Isoform 3 of PDZ and LIM domain protein 5 OS=Homo sapiens OX=9606 GN=PDLIM5	7.0311e+12	9.69884e+11	2.85787	7.64825e-06	0.000233077
sp|Q5BKX8|CAVN4_HUMAN	CAVIN4	sp|Q5BKX8|CAVN4_HUMAN Caveolae-associated protein 4 OS=Homo sapiens OX=9606 GN=CAVIN4 PE=1 SV=2	1.7505e+10	2.57228e+09	2.76664	0.000121603	0.00217848
sp|P35609|ACTN2_HUMAN;sp|P35609-2|ACTN2_HUMAN	ACTN2	sp|P35609|ACTN2_HUMAN Alpha-actinin-2 OS=Homo sapiens OX=9606 GN=ACTN2 PE=1 SV=1;sp|P35609-2|ACTN2_HUMAN Isoform 2 of Alpha-actinin-2 OS=Homo sapiens OX=9606 GN=ACTN2	1097028877911850	161240358757060	2.76632	1.05599e-09	8.35332e-08
sp|P12814-4|ACTN1_HUMAN;sp|P12814-2|ACTN1_HUMAN;sp|P12814|ACTN1_HUMAN;sp|P12814-3|ACTN1_HUMAN	ACTN1	sp|P12814-4|ACTN1_HUMAN Isoform 4 of Alpha-actinin-1 OS=Homo sapiens OX=9606 GN=ACTN1;sp|P12814-2|ACTN1_HUMAN Isoform 2 of Alpha-actinin-1 OS=Homo sapiens OX=9606 GN=ACTN1;sp|P12814|ACTN1_HUMAN Alpha-actinin-1 OS=Homo sapiens OX=9606 GN=ACTN1 PE=1 SV=2;sp|	4.57053e+10	7.1437e+09	2.67762	0.00134287	0.0151744
sp|Q6PJG9|LRFN4_HUMAN;sp|Q9ULH4|LRFN2_HUMAN	LRFN4	sp|Q6PJG9|LRFN4_HUMAN Leucine-rich repeat and fibronectin type-III domain-containing protein 4 OS=Homo sapiens OX=9606 GN=LRFN4 PE=1 SV=1;sp|Q9ULH4|LRFN2_HUMAN Leucine-rich repeat and fibronectin type-III domain-containing protein 2 OS=Homo sapiens OX=9606	2.80045e+09	4.42615e+08	2.66153	0.00313816	0.0299347
sp|P43243|MATR3_HUMAN;sp|P43243-2|MATR3_HUMAN	MATR3	sp|P43243|MATR3_HUMAN Matrin-3 OS=Homo sapiens OX=9606 GN=MATR3 PE=1 SV=2	1.92575e+09	3.15464e+08	2.60987	7.6838e-05	0.0014852
sp|Q9UBF9|MYOTI_HUMAN;sp|Q9UBF9-2|MYOTI_HUMAN	MYOT	sp|Q9UBF9|MYOTI_HUMAN Myotilin OS=Homo sapiens OX=9606 GN=MYOT PE=1 SV=2;sp|Q9UBF9-2|MYOTI_HUMAN Isoform 2 of Myotilin OS=Homo sapiens OX=9606 GN=MYOT	4.12354e+13	6.83498e+12	2.59288	2.46998e-07	1.09952e-05
sp|P31942-3|HNRH3_HUMAN;sp|P31942-2|HNRH3_HUMAN;sp|P31942|HNRH3_HUMAN;sp|P31942-4|HNRH3_HUMAN;sp|P31942-6|HNRH3_HUMAN;sp|P31942-5|HNRH3_HUMAN	HNRNPH3	sp|P31942-3|HNRH3_HUMAN Isoform 3 of Heterogeneous nuclear ribonucleoprotein H3 OS=Homo sapiens OX=9606 GN=HNRNPH3;sp|P31942-2|HNRH3_HUMAN Isoform 2 of Heterogeneous nuclear ribonucleoprotein H3 OS=Homo sapiens OX=9606 GN=HNRNPH3;sp|P31942|HNRH3_HUMAN Hete	2.57545e+09	4.36636e+08	2.56032	9.5608e-05	0.00180062
sp|Q96Q06-2|PLIN4_HUMAN;sp|Q96Q06|PLIN4_HUMAN	PLIN4	sp|Q96Q06-2|PLIN4_HUMAN Isoform 2 of Perilipin-4 OS=Homo sapiens OX=9606 GN=PLIN4;sp|Q96Q06|PLIN4_HUMAN Perilipin-4 OS=Homo sapiens OX=9606 GN=PLIN4 PE=1 SV=2	1.19438e+11	2.0905e+10	2.51434	0.0023543	0.0236882
sp|P19338|NUCL_HUMAN	NCL	sp|P19338|NUCL_HUMAN Nucleolin OS=Homo sapiens OX=9606 GN=NCL PE=1 SV=3	2.23495e+10	3.9329e+09	2.50658	0.00139235	0.0156135
sp|P50402|EMD_HUMAN	EMD	sp|P50402|EMD_HUMAN Emerin OS=Homo sapiens OX=9606 GN=EMD PE=1 SV=1	7.09486e+09	1.25273e+09	2.5017	3.07676e-05	0.000695349
sp|Q9UKS6|PACN3_HUMAN	PACSIN3	sp|Q9UKS6|PACN3_HUMAN Protein kinase C and casein kinase substrate in neurons protein 3 OS=Homo sapiens OX=9606 GN=PACSIN3 PE=1 SV=2	3.82274e+10	6.77203e+09	2.49694	2.09339e-05	0.000530204
sp|Q96HC4|PDLI5_HUMAN	PDLIM5	sp|Q96HC4|PDLI5_HUMAN PDZ and LIM domain protein 5 OS=Homo sapiens OX=9606 GN=PDLIM5 PE=1 SV=5	1.52672e+09	2.76493e+08	2.46511	0.000272495	0.00439885
sp|Q13326|SGCG_HUMAN	SGCG	sp|Q13326|SGCG_HUMAN Gamma-sarcoglycan OS=Homo sapiens OX=9606 GN=SGCG PE=1 SV=4	2.1052e+09	3.82454e+08	2.4606	0.000218084	0.00359961
sp|Q9UMS6|SYNP2_HUMAN;sp|Q9UMS6-3|SYNP2_HUMAN;sp|Q9UMS6-4|SYNP2_HUMAN;sp|Q9UMS6-2|SYNP2_HUMAN;sp|Q9UMS6-5|SYNP2_HUMAN	SYNPO2	sp|Q9UMS6|SYNP2_HUMAN Synaptopodin-2 OS=Homo sapiens OX=9606 GN=SYNPO2 PE=1 SV=2;sp|Q9UMS6-3|SYNP2_HUMAN Isoform 3 of Synaptopodin-2 OS=Homo sapiens OX=9606 GN=SYNPO2;sp|Q9UMS6-4|SYNP2_HUMAN Isoform 4 of Synaptopodin-2 OS=Homo sapiens OX=9606 GN=SYNPO2;sp|	7.02559e+12	1.32559e+12	2.40598	5.16616e-05	0.00107908
sp|E9PAV3|NACAM_HUMAN;sp|E9PAV3-2|NACAM_HUMAN;sp|Q13765|NACA_HUMAN	NACA	sp|E9PAV3|NACAM_HUMAN Nascent polypeptide-associated complex subunit alpha, muscle-specific form OS=Homo sapiens OX=9606 GN=NACA PE=1 SV=1	5.59868e+10	1.06805e+10	2.39011	0.00339685	0.031987
sp|Q14112-2|NID2_HUMAN;sp|Q14112|NID2_HUMAN	NID2	sp|Q14112-2|NID2_HUMAN Isoform 2 of Nidogen-2 OS=Homo sapiens OX=9606 GN=NID2;sp|Q14112|NID2_HUMAN Nidogen-2 OS=Homo sapiens OX=9606 GN=NID2 PE=1 SV=3	1.4694e+09	2.84379e+08	2.36934	0.000454523	0.006299
sp|P38159|RBMX_HUMAN;sp|P38159-2|RBMX_HUMAN;sp|Q96E39|RMXL1_HUMAN;sp|P38159-3|RBMX_HUMAN;sp|O75526|RMXL2_HUMAN;sp|Q8N7X1|RMXL3_HUMAN	RBMX	sp|P38159|RBMX_HUMAN RNA-binding motif protein, X chromosome OS=Homo sapiens OX=9606 GN=RBMX PE=1 SV=3;sp|P38159-2|RBMX_HUMAN Isoform 2 of RNA-binding motif protein, X chromosome OS=Homo sapiens OX=9606 GN=RBMX;sp|Q96E39|RMXL1_HUMAN RNA binding motif prote	3.46397e+09	6.74924e+08	2.35963	0.00117353	0.0136818
sp|Q6DRA6|H2B2D_HUMAN;sp|Q6DN03|H2B2C_HUMAN	H2BC19P	sp|Q6DRA6|H2B2D_HUMAN Putative histone H2B type 2-D OS=Homo sapiens OX=9606 GN=H2BC19P PE=5 SV=3;sp|Q6DN03|H2B2C_HUMAN Putative histone H2B type 2-C OS=Homo sapiens OX=9606 GN=H2BC20P PE=5 SV=3	3.13776e+09	6.33953e+08	2.30729	0.000692719	0.00884873
sp|Q9Y4J8|DTNA_HUMAN;sp|Q9Y4J8-15|DTNA_HUMAN;sp|Q9Y4J8-14|DTNA_HUMAN;sp|Q9Y4J8-2|DTNA_HUMAN;sp|Q9Y4J8-13|DTNA_HUMAN;sp|Q9Y4J8-3|DTNA_HUMAN;sp|Q9Y4J8-16|DTNA_HUMAN;sp|Q9Y4J8-5|DTNA_HUMAN;sp|Q9Y4J8-4|DTNA_HUMAN;sp|Q9Y4J8-12|DTNA_HUMAN;sp|Q9Y4J8-8|DTNA_HUMAN;sp|Q9Y4J8-11|DTNA_HUMAN;sp|Q9Y4J8-10|DTNA_HUMAN;sp|Q9Y4J8-6|DTNA_HUMAN;sp|O60941-3|DTNB_HUMAN;sp|O60941-6|DTNB_HUMAN;sp|O60941-2|DTNB_HUMAN;sp|…	DTNA	sp|Q9Y4J8|DTNA_HUMAN Dystrobrevin alpha OS=Homo sapiens OX=9606 GN=DTNA PE=1 SV=2;sp|Q9Y4J8-15|DTNA_HUMAN Isoform 15 of Dystrobrevin alpha OS=Homo sapiens OX=9606 GN=DTNA;sp|Q9Y4J8-14|DTNA_HUMAN Isoform 14 of Dystrobrevin alpha OS=Homo sapiens OX=9606 GN=D	1.82978e+09	3.73519e+08	2.29241	3.03608e-06	9.69566e-05
sp|Q8N3V7-3|SYNPO_HUMAN;sp|Q8N3V7-2|SYNPO_HUMAN;sp|Q8N3V7|SYNPO_HUMAN	SYNPO	sp|Q8N3V7-3|SYNPO_HUMAN Isoform 3 of Synaptopodin OS=Homo sapiens OX=9606 GN=SYNPO;sp|Q8N3V7-2|SYNPO_HUMAN Isoform 2 of Synaptopodin OS=Homo sapiens OX=9606 GN=SYNPO;sp|Q8N3V7|SYNPO_HUMAN Synaptopodin OS=Homo sapiens OX=9606 GN=SYNPO PE=1 SV=2	1.49312e+11	3.05589e+10	2.28867	2.41588e-05	0.000581791
sp|Q9UBX5|FBLN5_HUMAN	FBLN5	sp|Q9UBX5|FBLN5_HUMAN Fibulin-5 OS=Homo sapiens OX=9606 GN=FBLN5 PE=1 SV=1	1.62502e+09	3.34591e+08	2.27999	0.00441407	0.0395382
sp|Q9BYV2|TRI54_HUMAN;sp|Q9BYV2-2|TRI54_HUMAN;sp|Q9BYV6-4|TRI55_HUMAN;sp|Q9BYV6-2|TRI55_HUMAN;sp|Q9BYV6-3|TRI55_HUMAN;sp|Q9BYV6|TRI55_HUMAN	TRIM54	sp|Q9BYV2|TRI54_HUMAN Tripartite motif-containing protein 54 OS=Homo sapiens OX=9606 GN=TRIM54 PE=1 SV=3;sp|Q9BYV2-2|TRI54_HUMAN Isoform 2 of Tripartite motif-containing protein 54 OS=Homo sapiens OX=9606 GN=TRIM54	2.62821e+10	5.42667e+09	2.27594	0.00173051	0.0184211
sp|P68363|TBA1B_HUMAN;sp|P68363-2|TBA1B_HUMAN;sp|Q9H853|TBA4B_HUMAN	TUBA1B	sp|P68363|TBA1B_HUMAN Tubulin alpha-1B chain OS=Homo sapiens OX=9606 GN=TUBA1B PE=1 SV=1;sp|P68363-2|TBA1B_HUMAN Isoform 2 of Tubulin alpha-1B chain OS=Homo sapiens OX=9606 GN=TUBA1B	5.44668e+10	1.1426e+10	2.25306	0.0016793	0.0180065
sp|Q9UPQ0-3|LIMC1_HUMAN;sp|Q9UPQ0-9|LIMC1_HUMAN;sp|Q9UPQ0-8|LIMC1_HUMAN;sp|Q9UPQ0-6|LIMC1_HUMAN;sp|Q9UPQ0-5|LIMC1_HUMAN;sp|Q9UPQ0-10|LIMC1_HUMAN;sp|Q9UPQ0-2|LIMC1_HUMAN;sp|Q9UPQ0-4|LIMC1_HUMAN;sp|Q9UPQ0|LIMC1_HUMAN	#N/A	sp|Q9UPQ0-3|LIMC1_HUMAN Isoform 3 of LIM and calponin homology domains-containing protein 1 OS=Homo sapiens OX=9606 GN=LIMCH1	2.2182e+09	4.71459e+08	2.23418	0.000397761	0.00567292
sp|P27816|MAP4_HUMAN;sp|P27816-6|MAP4_HUMAN;sp|P27816-2|MAP4_HUMAN	MAP4	sp|P27816|MAP4_HUMAN Microtubule-associated protein 4 OS=Homo sapiens OX=9606 GN=MAP4 PE=1 SV=3;sp|P27816-6|MAP4_HUMAN Isoform 6 of Microtubule-associated protein 4 OS=Homo sapiens OX=9606 GN=MAP4;sp|P27816-2|MAP4_HUMAN Isoform 2 of Microtubule-associated	2.54173e+11	5.42389e+10	2.22841	1.96822e-05	0.000516305
sp|P84103-2|SRSF3_HUMAN;sp|P84103|SRSF3_HUMAN	SRSF3	sp|P84103-2|SRSF3_HUMAN Isoform 2 of Serine/arginine-rich splicing factor 3 OS=Homo sapiens OX=9606 GN=SRSF3;sp|P84103|SRSF3_HUMAN Serine/arginine-rich splicing factor 3 OS=Homo sapiens OX=9606 GN=SRSF3 PE=1 SV=1	2.189e+09	4.75857e+08	2.20167	5.20206e-05	0.00107908
sp|Q8N142|PURA1_HUMAN;sp|Q8N142-2|PURA1_HUMAN	ADSS1	sp|Q8N142|PURA1_HUMAN Adenylosuccinate synthetase isozyme 1 OS=Homo sapiens OX=9606 GN=ADSS1 PE=1 SV=1;sp|Q8N142-2|PURA1_HUMAN Isoform 2 of Adenylosuccinate synthetase isozyme 1 OS=Homo sapiens OX=9606 GN=ADSS1	1.25569e+10	2.79721e+09	2.16642	0.00304029	0.0291908
sp|Q9Y3I0|RTCB_HUMAN	RTCB	sp|Q9Y3I0|RTCB_HUMAN RNA-splicing ligase RtcB homolog OS=Homo sapiens OX=9606 GN=RTCB PE=1 SV=1	1.58614e+09	3.72249e+08	2.09118	0.000290521	0.00463886
sp|O95210|STBD1_HUMAN	STBD1	sp|O95210|STBD1_HUMAN Starch-binding domain-containing protein 1 OS=Homo sapiens OX=9606 GN=STBD1 PE=1 SV=1	1.45148e+10	3.54553e+09	2.03345	0.000667605	0.00867887
sp|Q96AE4|FUBP1_HUMAN;sp|Q96AE4-2|FUBP1_HUMAN;sp|Q96I24-2|FUBP3_HUMAN;sp|Q96I24|FUBP3_HUMAN	FUBP1	sp|Q96AE4|FUBP1_HUMAN Far upstream element-binding protein 1 OS=Homo sapiens OX=9606 GN=FUBP1 PE=1 SV=3;sp|Q96AE4-2|FUBP1_HUMAN Isoform 2 of Far upstream element-binding protein 1 OS=Homo sapiens OX=9606 GN=FUBP1;sp|Q96I24-2|FUBP3_HUMAN Isoform 2 of Far up	7.01607e+08	1.71437e+08	2.03298	0.00186336	0.019552
sp|Q14103-3|HNRPD_HUMAN;sp|Q14103|HNRPD_HUMAN;sp|Q14103-4|HNRPD_HUMAN;sp|Q14103-2|HNRPD_HUMAN	HNRNPD	sp|Q14103-3|HNRPD_HUMAN Isoform 3 of Heterogeneous nuclear ribonucleoprotein D0 OS=Homo sapiens OX=9606 GN=HNRNPD;sp|Q14103|HNRPD_HUMAN Heterogeneous nuclear ribonucleoprotein D0 OS=Homo sapiens OX=9606 GN=HNRNPD PE=1 SV=1	2.7506e+09	6.76961e+08	2.0226	0.00291425	0.0281647
sp|P31943|HNRH1_HUMAN;sp|P52597|HNRPF_HUMAN	HNRNPH1	sp|P31943|HNRH1_HUMAN Heterogeneous nuclear ribonucleoprotein H OS=Homo sapiens OX=9606 GN=HNRNPH1 PE=1 SV=4;sp|P52597|HNRPF_HUMAN Heterogeneous nuclear ribonucleoprotein F OS=Homo sapiens OX=9606 GN=HNRNPF PE=1 SV=3	3.68703e+09	9.08752e+08	2.0205	0.00387572	0.0355839
sp|P36578|RL4_HUMAN	RPL4	sp|P36578|RL4_HUMAN 60S ribosomal protein L4 OS=Homo sapiens OX=9606 GN=RPL4 PE=1 SV=5	9.34691e+09	2.30764e+09	2.01807	0.00175156	0.0185111
sp|P62873-2|GBB1_HUMAN;sp|P62873|GBB1_HUMAN	GNB1	sp|P62873-2|GBB1_HUMAN Isoform 2 of Guanine nucleotide-binding protein G(I)/G(S)/G(T) subunit beta-1 OS=Homo sapiens OX=9606 GN=GNB1;sp|P62873|GBB1_HUMAN Guanine nucleotide-binding protein G(I)/G(S)/G(T) subunit beta-1 OS=Homo sapiens OX=9606 GN=GNB1 PE=1	9.73964e+08	2.40958e+08	2.01509	0.00130489	0.0148595
sp|P51608-2|MECP2_HUMAN	#N/A	sp|P51608-2|MECP2_HUMAN Isoform B of Methyl-CpG-binding protein 2 OS=Homo sapiens OX=9606 GN=MECP2	1.09783e+09	2.72863e+08	2.0084	0.003253	0.03083
sp|P54727-2|RD23B_HUMAN;sp|P54727|RD23B_HUMAN	RAD23B	sp|P54727-2|RD23B_HUMAN Isoform 2 of UV excision repair protein RAD23 homolog B OS=Homo sapiens OX=9606 GN=RAD23B;sp|P54727|RD23B_HUMAN UV excision repair protein RAD23 homolog B OS=Homo sapiens OX=9606 GN=RAD23B PE=1 SV=1	8.19418e+10	2.04396e+10	2.00323	0.00592063	0.0499851
sp|Q53GG5-2|PDLI3_HUMAN;sp|Q53GG5-3|PDLI3_HUMAN	PDLIM3	sp|Q53GG5-2|PDLI3_HUMAN Isoform 2 of PDZ and LIM domain protein 3 OS=Homo sapiens OX=9606 GN=PDLIM3;sp|Q53GG5-3|PDLI3_HUMAN Isoform 3 of PDZ and LIM domain protein 3 OS=Homo sapiens OX=9606 GN=PDLIM3	1.31024e+09	3.27123e+08	2.00192	0.000713396	0.00895709
sp|P27816-4|MAP4_HUMAN	#N/A	sp|P27816-4|MAP4_HUMAN Isoform 4 of Microtubule-associated protein 4 OS=Homo sapiens OX=9606 GN=MAP4	3.26258e+10	8.5318e+09	1.93509	0.00515059	0.045037
sp|Q14011|CIRBP_HUMAN;sp|Q14011-2|CIRBP_HUMAN;sp|Q14011-3|CIRBP_HUMAN	CIRBP	sp|Q14011|CIRBP_HUMAN Cold-inducible RNA-binding protein OS=Homo sapiens OX=9606 GN=CIRBP PE=1 SV=1;sp|Q14011-2|CIRBP_HUMAN Isoform 2 of Cold-inducible RNA-binding protein OS=Homo sapiens OX=9606 GN=CIRBP	2.20852e+09	6.01985e+08	1.87528	0.00559384	0.0483373
sp|P14625|ENPL_HUMAN;sp|Q58FF3|ENPLL_HUMAN	HSP90B1	sp|P14625|ENPL_HUMAN Endoplasmin OS=Homo sapiens OX=9606 GN=HSP90B1 PE=1 SV=1	4.21066e+09	1.1484e+09	1.87442	0.00269724	0.0263792
sp|P17661|DESM_HUMAN;sp|P07197-2|NFM_HUMAN;sp|P07197|NFM_HUMAN	DES	sp|P17661|DESM_HUMAN Desmin OS=Homo sapiens OX=9606 GN=DES PE=1 SV=3	288352978294243	80049845736649	1.84887	0.000380928	0.00554043
sp|O75190-3|DNJB6_HUMAN;sp|O75190|DNJB6_HUMAN;sp|O75190-2|DNJB6_HUMAN;sp|O75190-4|DNJB6_HUMAN;sp|Q8NHS0|DNJB8_HUMAN	DNAJB6	sp|O75190-3|DNJB6_HUMAN Isoform C of DnaJ homolog subfamily B member 6 OS=Homo sapiens OX=9606 GN=DNAJB6;sp|O75190|DNJB6_HUMAN DnaJ homolog subfamily B member 6 OS=Homo sapiens OX=9606 GN=DNAJB6 PE=1 SV=2;sp|O75190-2|DNJB6_HUMAN Isoform B of DnaJ homolog s	6.60917e+08	1.85444e+08	1.83349	0.00271154	0.0263792
sp|Q53GG5|PDLI3_HUMAN	PDLIM3	sp|Q53GG5|PDLI3_HUMAN PDZ and LIM domain protein 3 OS=Homo sapiens OX=9606 GN=PDLIM3 PE=1 SV=1	2.35071e+13	6.98041e+12	1.75171	5.72506e-06	0.000178939
sp|Q92841-1|DDX17_HUMAN;sp|Q92841-3|DDX17_HUMAN;sp|Q92841-2|DDX17_HUMAN;sp|Q92841|DDX17_HUMAN;sp|P17844-2|DDX5_HUMAN;sp|P17844|DDX5_HUMAN	DDX17	sp|Q92841-1|DDX17_HUMAN Isoform 2 of Probable ATP-dependent RNA helicase DDX17 OS=Homo sapiens OX=9606 GN=DDX17;sp|Q92841-3|DDX17_HUMAN Isoform 4 of Probable ATP-dependent RNA helicase DDX17 OS=Homo sapiens OX=9606 GN=DDX17;sp|Q92841-2|DDX17_HUMAN Isoform	6.99578e+08	2.09157e+08	1.7419	0.000360787	0.00540812
sp|P38646|GRP75_HUMAN	HSPA9	sp|P38646|GRP75_HUMAN Stress-70 protein, mitochondrial OS=Homo sapiens OX=9606 GN=HSPA9 PE=1 SV=2	2.65589e+11	8.31705e+10	1.67505	1.80814e-05	0.000496971
sp|O94919|ENDD1_HUMAN	ENDOD1	sp|O94919|ENDD1_HUMAN Endonuclease domain-containing 1 protein OS=Homo sapiens OX=9606 GN=ENDOD1 PE=1 SV=2	2.49818e+10	7.86639e+09	1.6671	0.000117954	0.00216546
sp|Q15233-2|NONO_HUMAN;sp|Q15233|NONO_HUMAN	NONO	sp|Q15233-2|NONO_HUMAN Isoform 2 of Non-POU domain-containing octamer-binding protein OS=Homo sapiens OX=9606 GN=NONO;sp|Q15233|NONO_HUMAN Non-POU domain-containing octamer-binding protein OS=Homo sapiens OX=9606 GN=NONO PE=1 SV=4	1.22388e+09	3.85679e+08	1.66599	0.000366233	0.00543159
sp|P62995-3|TRA2B_HUMAN;sp|P62995|TRA2B_HUMAN	TRA2B	sp|P62995-3|TRA2B_HUMAN Isoform 3 of Transformer-2 protein homolog beta OS=Homo sapiens OX=9606 GN=TRA2B;sp|P62995|TRA2B_HUMAN Transformer-2 protein homolog beta OS=Homo sapiens OX=9606 GN=TRA2B PE=1 SV=1	6.79551e+08	2.22499e+08	1.61078	1.82685e-05	0.000496971
sp|O75396|SC22B_HUMAN	SEC22B	sp|O75396|SC22B_HUMAN Vesicle-trafficking protein SEC22b OS=Homo sapiens OX=9606 GN=SEC22B PE=1 SV=5	1.43847e+09	4.71364e+08	1.60962	0.000170427	0.00298045
sp|Q9NZN4-2|EHD2_HUMAN;sp|Q9NZN4|EHD2_HUMAN	EHD2	sp|Q9NZN4-2|EHD2_HUMAN Isoform 2 of EH domain-containing protein 2 OS=Homo sapiens OX=9606 GN=EHD2;sp|Q9NZN4|EHD2_HUMAN EH domain-containing protein 2 OS=Homo sapiens OX=9606 GN=EHD2 PE=1 SV=2	8.85763e+08	3.00081e+08	1.56157	0.0053909	0.0468594
sp|P25787|PSA2_HUMAN	PSMA2	sp|P25787|PSA2_HUMAN Proteasome subunit alpha type-2 OS=Homo sapiens OX=9606 GN=PSMA2 PE=1 SV=2	6.79679e+09	2.38909e+09	1.50839	0.00576087	0.0492018
sp|Q07020-2|RL18_HUMAN;sp|Q07020|RL18_HUMAN	RPL18	sp|Q07020-2|RL18_HUMAN Isoform 2 of 60S ribosomal protein L18 OS=Homo sapiens OX=9606 GN=RPL18;sp|Q07020|RL18_HUMAN 60S ribosomal protein L18 OS=Homo sapiens OX=9606 GN=RPL18 PE=1 SV=2	5.73155e+09	2.08409e+09	1.45951	0.00225353	0.0228306
sp|P08865|RSSA_HUMAN	RPSA	sp|P08865|RSSA_HUMAN 40S ribosomal protein SA OS=Homo sapiens OX=9606 GN=RPSA PE=1 SV=4	4.6747e+10	1.74497e+10	1.42167	0.00263043	0.0261088
sp|P62987|RL40_HUMAN;sp|P62979|RS27A_HUMAN;sp|P0CG47|UBB_HUMAN;sp|P0CG48|UBC_HUMAN	UBA52	sp|P62987|RL40_HUMAN Ubiquitin-60S ribosomal protein L40 OS=Homo sapiens OX=9606 GN=UBA52 PE=1 SV=2;sp|P62979|RS27A_HUMAN Ubiquitin-40S ribosomal protein S27a OS=Homo sapiens OX=9606 GN=RPS27A PE=1 SV=2;sp|P0CG47|UBB_HUMAN Polyubiquitin-B OS=Homo sapiens O	2.49708e+12	9.47924e+11	1.3974	0.000678212	0.00873942
sp|P40123|CAP2_HUMAN;sp|P40123-2|CAP2_HUMAN;sp|P40123-3|CAP2_HUMAN	CAP2	sp|P40123|CAP2_HUMAN Adenylyl cyclase-associated protein 2 OS=Homo sapiens OX=9606 GN=CAP2 PE=1 SV=1;sp|P40123-2|CAP2_HUMAN Isoform 2 of Adenylyl cyclase-associated protein 2 OS=Homo sapiens OX=9606 GN=CAP2	8.22457e+10	3.25446e+10	1.33752	0.00212829	0.0217115
sp|P02511|CRYAB_HUMAN	CRYAB	sp|P02511|CRYAB_HUMAN Alpha-crystallin B chain OS=Homo sapiens OX=9606 GN=CRYAB PE=1 SV=2	5.86153e+13	2.39668e+13	1.29024	0.00041444	0.00585397
sp|P68366-2|TBA4A_HUMAN;sp|P68366|TBA4A_HUMAN	TUBA4A	sp|P68366-2|TBA4A_HUMAN Isoform 2 of Tubulin alpha-4A chain OS=Homo sapiens OX=9606 GN=TUBA4A;sp|P68366|TBA4A_HUMAN Tubulin alpha-4A chain OS=Homo sapiens OX=9606 GN=TUBA4A PE=1 SV=1	2.44024e+12	1.15998e+12	1.07292	0.00149328	0.0163703
sp|Q9Y5Z4|HEBP2_HUMAN;sp|Q9Y5Z4-2|HEBP2_HUMAN	HEBP2	sp|Q9Y5Z4|HEBP2_HUMAN Heme-binding protein 2 OS=Homo sapiens OX=9606 GN=HEBP2 PE=1 SV=1;sp|Q9Y5Z4-2|HEBP2_HUMAN Isoform 2 of Heme-binding protein 2 OS=Homo sapiens OX=9606 GN=HEBP2	3.91595e+08	9.85966e+08	-1.33218	0.00341958	0.031996
sp|P12883|MYH7_HUMAN;sp|A7E2Y1-3|MYH7B_HUMAN;sp|O43795|MYO1B_HUMAN;sp|O43795-2|MYO1B_HUMAN;sp|Q13402-4|MYO7A_HUMAN;sp|Q13402-6|MYO7A_HUMAN;sp|Q13402-7|MYO7A_HUMAN;sp|Q13402-2|MYO7A_HUMAN;sp|Q13402-8|MYO7A_HUMAN;sp|Q6PIF6|MYO7B_HUMAN;sp|Q13402-5|MYO7A_HUMAN;sp|Q6PIF6-2|MYO7B_HUMAN;sp|Q9ULV0|MYO5B_HUMAN;sp|Q494R4-2|CC153_HUMAN;sp|Q13402-3|MYO7A_HUMAN;sp|O00159|MYO1C_HUMAN;sp|O00159-3|MYO1C_HUMAN;sp…	MYH7	sp|P12883|MYH7_HUMAN Myosin-7 OS=Homo sapiens OX=9606 GN=MYH7 PE=1 SV=5	1911538632745120	5292991260441970	-1.46935	0.00505624	0.0444768
sp|P30086|PEBP1_HUMAN	PEBP1	sp|P30086|PEBP1_HUMAN Phosphatidylethanolamine-binding protein 1 OS=Homo sapiens OX=9606 GN=PEBP1 PE=1 SV=3	1.25842e+11	3.6503e+11	-1.5364	0.000397047	0.00567292
sp|Q6UWP8|SBSN_HUMAN	SBSN	sp|Q6UWP8|SBSN_HUMAN Suprabasin OS=Homo sapiens OX=9606 GN=SBSN PE=1 SV=2	3.03382e+11	9.37443e+11	-1.62759	0.000620814	0.00814265
sp|P36952|SPB5_HUMAN;sp|P36952-2|SPB5_HUMAN	SERPINB5	sp|P36952|SPB5_HUMAN Serpin B5 OS=Homo sapiens OX=9606 GN=SERPINB5 PE=1 SV=2;sp|P36952-2|SPB5_HUMAN Isoform 2 of Serpin B5 OS=Homo sapiens OX=9606 GN=SERPINB5	3.02986e+08	9.56559e+08	-1.6586	0.00587667	0.0499007
sp|Q99497|PARK7_HUMAN	PARK7	sp|Q99497|PARK7_HUMAN Parkinson disease protein 7 OS=Homo sapiens OX=9606 GN=PARK7 PE=1 SV=2	8.62826e+10	2.96743e+11	-1.78207	8.85254e-05	0.00168888
sp|P13693|TCTP_HUMAN;sp|P13693-2|TCTP_HUMAN;sp|Q9HAU6|TCTP8_HUMAN;sp|Q56UQ5|TPT1L_HUMAN	TPT1	sp|P13693|TCTP_HUMAN Translationally-controlled tumor protein OS=Homo sapiens OX=9606 GN=TPT1 PE=1 SV=1;sp|P13693-2|TCTP_HUMAN Isoform 2 of Translationally-controlled tumor protein OS=Homo sapiens OX=9606 GN=TPT1	2.51215e+09	8.78481e+09	-1.80609	0.00403986	0.0368329
sp|P16401|H15_HUMAN	#N/A	sp|P16401|H15_HUMAN Histone H1.5 OS=Homo sapiens OX=9606 GN=H1-5 PE=1 SV=3	4.63492e+08	1.77117e+09	-1.93409	0.00254351	0.0254178
sp|Q9NZQ9-2|TMOD4_HUMAN;sp|Q9NZQ9|TMOD4_HUMAN	TMOD4	sp|Q9NZQ9-2|TMOD4_HUMAN Isoform 2 of Tropomodulin-4 OS=Homo sapiens OX=9606 GN=TMOD4;sp|Q9NZQ9|TMOD4_HUMAN Tropomodulin-4 OS=Homo sapiens OX=9606 GN=TMOD4 PE=1 SV=1	7.40672e+10	2.94864e+11	-1.99314	0.000186757	0.00322761
sp|P63241|IF5A1_HUMAN;sp|P63241-2|IF5A1_HUMAN;sp|Q9GZV4|IF5A2_HUMAN;sp|Q6IS14|IF5AL_HUMAN	EIF5A	sp|P63241|IF5A1_HUMAN Eukaryotic translation initiation factor 5A-1 OS=Homo sapiens OX=9606 GN=EIF5A PE=1 SV=2;sp|P63241-2|IF5A1_HUMAN Isoform 2 of Eukaryotic translation initiation factor 5A-1 OS=Homo sapiens OX=9606 GN=EIF5A	1.16112e+09	4.66111e+09	-2.00515	0.00141599	0.0157582
sp|P04080|CYTB_HUMAN	CSTB	sp|P04080|CYTB_HUMAN Cystatin-B OS=Homo sapiens OX=9606 GN=CSTB PE=1 SV=2	7.96953e+09	3.43019e+10	-2.10572	0.00565524	0.0485822
sp|Q9UKX3|MYH13_HUMAN	MYH13	sp|Q9UKX3|MYH13_HUMAN Myosin-13 OS=Homo sapiens OX=9606 GN=MYH13 PE=2 SV=2	4.18333e+11	1.80829e+12	-2.1119	0.000198246	0.0033474
sp|Q00872-4|MYPC1_HUMAN;sp|Q00872-2|MYPC1_HUMAN	MYBPC1	sp|Q00872-4|MYPC1_HUMAN Isoform 4 of Myosin-binding protein C, slow-type OS=Homo sapiens OX=9606 GN=MYBPC1;sp|Q00872-2|MYPC1_HUMAN Isoform 2 of Myosin-binding protein C, slow-type OS=Homo sapiens OX=9606 GN=MYBPC1	6.619e+12	2.89294e+13	-2.12785	0.000369748	0.00543159
sp|P0DPA2|VSIG8_HUMAN	VSIG8	sp|P0DPA2|VSIG8_HUMAN V-set and immunoglobulin domain-containing protein 8 OS=Homo sapiens OX=9606 GN=VSIG8 PE=2 SV=1	2.69178e+08	1.1971e+09	-2.15291	0.00268457	0.0263792
sp|Q8WZ42-3|TITIN_HUMAN;sp|Q8WZ42-10|TITIN_HUMAN;sp|Q8WZ42-9|TITIN_HUMAN	TTN	sp|Q8WZ42-3|TITIN_HUMAN Isoform 3 of Titin OS=Homo sapiens OX=9606 GN=TTN;sp|Q8WZ42-10|TITIN_HUMAN Isoform 10 of Titin OS=Homo sapiens OX=9606 GN=TTN;sp|Q8WZ42-9|TITIN_HUMAN Isoform 9 of Titin OS=Homo sapiens OX=9606 GN=TTN	9.80514e+08	5.33696e+09	-2.44441	0.00130255	0.0148595
sp|Q9H299|SH3L3_HUMAN	SH3BGRL3	sp|Q9H299|SH3L3_HUMAN SH3 domain-binding glutamic acid-rich-like protein 3 OS=Homo sapiens OX=9606 GN=SH3BGRL3 PE=1 SV=1	3.29256e+08	1.81913e+09	-2.46597	0.000119403	0.00216546
sp|P01036|CYTS_HUMAN	CST4	sp|P01036|CYTS_HUMAN Cystatin-S OS=Homo sapiens OX=9606 GN=CST4 PE=1 SV=3	3.21178e+10	1.78097e+11	-2.47121	0.00056186	0.00768167
sp|P52179-2|MYOM1_HUMAN;sp|P52179|MYOM1_HUMAN	MYOM1	sp|P52179-2|MYOM1_HUMAN Isoform 2 of Myomesin-1 OS=Homo sapiens OX=9606 GN=MYOM1;sp|P52179|MYOM1_HUMAN Myomesin-1 OS=Homo sapiens OX=9606 GN=MYOM1 PE=1 SV=2	1.18824e+12	6.83338e+12	-2.52378	7.3821e-05	0.00144591
sp|P10916|MLRV_HUMAN	MYL2	sp|P10916|MLRV_HUMAN Myosin regulatory light chain 2, ventricular/cardiac muscle isoform OS=Homo sapiens OX=9606 GN=MYL2 PE=1 SV=3	2.08593e+13	134430783882421	-2.6881	0.000586168	0.00789982
sp|P02812|PRB2_HUMAN;sp|P04280|PRP1_HUMAN	PRB2	sp|P02812|PRB2_HUMAN Basic salivary proline-rich protein 2 OS=Homo sapiens OX=9606 GN=PRB2 PE=1 SV=3;sp|P04280|PRP1_HUMAN Basic salivary proline-rich protein 1 OS=Homo sapiens OX=9606 GN=PRB1 PE=1 SV=3	4.29137e+08	2.9303e+09	-2.77154	3.50107e-05	0.000767624
sp|P54296|MYOM2_HUMAN	MYOM2	sp|P54296|MYOM2_HUMAN Myomesin-2 OS=Homo sapiens OX=9606 GN=MYOM2 PE=1 SV=2	1.13045e+12	7.86263e+12	-2.79812	5.42456e-05	0.0010916
sp|Q5VTT5|MYOM3_HUMAN;sp|Q5VTT5-2|MYOM3_HUMAN;sp|Q5VTT5-3|MYOM3_HUMAN	MYOM3	sp|Q5VTT5|MYOM3_HUMAN Myomesin-3 OS=Homo sapiens OX=9606 GN=MYOM3 PE=1 SV=1;sp|Q5VTT5-2|MYOM3_HUMAN Isoform 2 of Myomesin-3 OS=Homo sapiens OX=9606 GN=MYOM3	9.03287e+10	7.9053e+11	-3.12956	0.000198077	0.0033474
sp|P15090|FABP4_HUMAN;sp|P02689|MYP2_HUMAN	FABP4	sp|P15090|FABP4_HUMAN Fatty acid-binding protein, adipocyte OS=Homo sapiens OX=9606 GN=FABP4 PE=1 SV=3	4.63621e+08	4.13389e+09	-3.15648	9.30041e-06	0.000267888
sp|P05976-2|MYL1_HUMAN	#N/A	sp|P05976-2|MYL1_HUMAN Isoform MLC3 of Myosin light chain 1/3, skeletal muscle isoform OS=Homo sapiens OX=9606 GN=MYL1	2.34818e+10	3.04887e+11	-3.69866	0.000824928	0.0100985
sp|Q8TF66|LRC15_HUMAN;sp|Q8TF66-2|LRC15_HUMAN	LRRC15	sp|Q8TF66|LRC15_HUMAN Leucine-rich repeat-containing protein 15 OS=Homo sapiens OX=9606 GN=LRRC15 PE=2 SV=2;sp|Q8TF66-2|LRC15_HUMAN Isoform 2 of Leucine-rich repeat-containing protein 15 OS=Homo sapiens OX=9606 GN=LRRC15	8.91493e+08	2.11787e+10	-4.57024	2.17183e-05	0.000540748
sp|Q9Y264-2|ANGP4_HUMAN;sp|Q9Y264|ANGP4_HUMAN	ANGPT4	sp|Q9Y264-2|ANGP4_HUMAN Isoform 2 of Angiopoietin-4 OS=Homo sapiens OX=9606 GN=ANGPT4;sp|Q9Y264|ANGP4_HUMAN Angiopoietin-4 OS=Homo sapiens OX=9606 GN=ANGPT4 PE=1 SV=1	1.11886e+10	3.87809e+11	-5.11525	4.48323e-05	0.00096851

## Sheet: Table 4 - R areas SLONM vs iNM
Protein	GeneSymbol	FASTA headers	SLONM	INM	Log2(fold-change)	Gaussian p-value	Gaussian FDR
sp|P04179-4|SODM_HUMAN;sp|P04179|SODM_HUMAN;sp|P04179-2|SODM_HUMAN;sp|P04179-3|SODM_HUMAN	SOD2	sp|P04179-4|SODM_HUMAN Isoform 4 of Superoxide dismutase [Mn], mitochondrial OS=Homo sapiens OX=9606 GN=SOD2;sp|P04179|SODM_HUMAN Superoxide dismutase [Mn], mitochondrial OS=Homo sapiens OX=9606 GN=SOD2 PE=1 SV=3;sp|P04179-2|SODM_HUMAN Isoform 2 of Superox	1.11825e+11	6.33537e+09	4.14166	0.000275568	0.0210011
sp|P01834|IGKC_HUMAN	IGKC	sp|P01834|IGKC_HUMAN Immunoglobulin kappa constant OS=Homo sapiens OX=9606 GN=IGKC PE=1 SV=2	3.14348e+11	2.01437e+10	3.96396	0.000561267	0.0268977
sp|P02790|HEMO_HUMAN	HPX	sp|P02790|HEMO_HUMAN Hemopexin OS=Homo sapiens OX=9606 GN=HPX PE=1 SV=2	3.34871e+09	3.66777e+08	3.19063	0.000585927	0.0268977
sp|P01009|A1AT_HUMAN;sp|P01009-2|A1AT_HUMAN;sp|P01009-3|A1AT_HUMAN;sp|P20848|A1ATR_HUMAN	SERPINA1	sp|P01009|A1AT_HUMAN Alpha-1-antitrypsin OS=Homo sapiens OX=9606 GN=SERPINA1 PE=1 SV=3;sp|P01009-2|A1AT_HUMAN Isoform 2 of Alpha-1-antitrypsin OS=Homo sapiens OX=9606 GN=SERPINA1	3.49607e+10	3.85038e+09	3.18266	0.00158549	0.0470409
sp|P61769|B2MG_HUMAN	B2M	sp|P61769|B2MG_HUMAN Beta-2-microglobulin OS=Homo sapiens OX=9606 GN=B2M PE=1 SV=1	1.45125e+09	1.73354e+08	3.06551	0.000497264	0.0268977
sp|Q04837|SSBP_HUMAN	SSBP1	sp|Q04837|SSBP_HUMAN Single-stranded DNA-binding protein, mitochondrial OS=Homo sapiens OX=9606 GN=SSBP1 PE=1 SV=1	4.42001e+09	5.50141e+08	3.00618	0.000300221	0.0210011
sp|Q99807-2|COQ7_HUMAN;sp|Q99807|COQ7_HUMAN	COQ7	sp|Q99807-2|COQ7_HUMAN Isoform 2 of 5-demethoxyubiquinone hydroxylase, mitochondrial OS=Homo sapiens OX=9606 GN=COQ7;sp|Q99807|COQ7_HUMAN 5-demethoxyubiquinone hydroxylase, mitochondrial OS=Homo sapiens OX=9606 GN=COQ7 PE=1 SV=3	1.76035e+09	2.43926e+08	2.85134	0.000297696	0.0210011
sp|P31937|3HIDH_HUMAN	HIBADH	sp|P31937|3HIDH_HUMAN 3-hydroxyisobutyrate dehydrogenase, mitochondrial OS=Homo sapiens OX=9606 GN=HIBADH PE=1 SV=2	4.15822e+09	7.4036e+08	2.48967	2.46016e-05	0.00361398
sp|P05091|ALDH2_HUMAN;sp|P05091-2|ALDH2_HUMAN	ALDH2	sp|P05091|ALDH2_HUMAN Aldehyde dehydrogenase, mitochondrial OS=Homo sapiens OX=9606 GN=ALDH2 PE=1 SV=2;sp|P05091-2|ALDH2_HUMAN Isoform 2 of Aldehyde dehydrogenase, mitochondrial OS=Homo sapiens OX=9606 GN=ALDH2	7.49465e+09	1.36816e+09	2.45362	0.000997036	0.0385433
sp|P10809|CH60_HUMAN;sp|P10809-2|CH60_HUMAN	HSPD1	sp|P10809|CH60_HUMAN 60 kDa heat shock protein, mitochondrial OS=Homo sapiens OX=9606 GN=HSPD1 PE=1 SV=2	1.90882e+11	3.86664e+10	2.30353	1.55868e-06	0.000990374
sp|P0DMP2|SRG2B_HUMAN;sp|P0DJJ0|SRG2C_HUMAN;sp|O75044|SRGP2_HUMAN	SRGAP2B	sp|P0DMP2|SRG2B_HUMAN SLIT-ROBO Rho GTPase-activating protein 2B OS=Homo sapiens OX=9606 GN=SRGAP2B PE=3 SV=1;sp|P0DJJ0|SRG2C_HUMAN SLIT-ROBO Rho GTPase-activating protein 2C OS=Homo sapiens OX=9606 GN=SRGAP2C PE=1 SV=1;sp|O75044|SRGP2_HUMAN SLIT-ROBO Rho	1.12221e+09	2.35108e+08	2.25495	0.000651292	0.0281396
sp|P46020-3|KPB1_HUMAN;sp|P46020-2|KPB1_HUMAN;sp|P46020|KPB1_HUMAN	PHKA1	sp|P46020-3|KPB1_HUMAN Isoform 3 of Phosphorylase b kinase regulatory subunit alpha, skeletal muscle isoform OS=Homo sapiens OX=9606 GN=PHKA1;sp|P46020-2|KPB1_HUMAN Isoform 2 of Phosphorylase b kinase regulatory subunit alpha, skeletal muscle isoform OS=Ho	5.12979e+09	1.11354e+09	2.20375	0.00132162	0.0431435
sp|P21796|VDAC1_HUMAN	VDAC1	sp|P21796|VDAC1_HUMAN Voltage-dependent anion-selective channel protein 1 OS=Homo sapiens OX=9606 GN=VDAC1 PE=1 SV=2	3.98978e+11	9.5909e+10	2.05657	0.00104283	0.03928
sp|P02766|TTHY_HUMAN	TTR	sp|P02766|TTHY_HUMAN Transthyretin OS=Homo sapiens OX=9606 GN=TTR PE=1 SV=1	9.00646e+08	2.18908e+08	2.04064	0.00123605	0.0431435
sp|P00367|DHE3_HUMAN;sp|P49448|DHE4_HUMAN;sp|P00367-2|DHE3_HUMAN;sp|P00367-3|DHE3_HUMAN	GLUD1	sp|P00367|DHE3_HUMAN Glutamate dehydrogenase 1, mitochondrial OS=Homo sapiens OX=9606 GN=GLUD1 PE=1 SV=2;sp|P49448|DHE4_HUMAN Glutamate dehydrogenase 2, mitochondrial OS=Homo sapiens OX=9606 GN=GLUD2 PE=1 SV=2	1.06992e+09	2.96422e+08	1.85178	0.000581659	0.0268977
sp|P04406|G3P_HUMAN;sp|P04406-2|G3P_HUMAN;sp|O14556|G3PT_HUMAN	GAPDH	sp|P04406|G3P_HUMAN Glyceraldehyde-3-phosphate dehydrogenase OS=Homo sapiens OX=9606 GN=GAPDH PE=1 SV=3;sp|P04406-2|G3P_HUMAN Isoform 2 of Glyceraldehyde-3-phosphate dehydrogenase OS=Homo sapiens OX=9606 GN=GAPDH	3.72231e+13	1.27985e+13	1.54022	0.000643089	0.0281396
sp|P30041|PRDX6_HUMAN	PRDX6	sp|P30041|PRDX6_HUMAN Peroxiredoxin-6 OS=Homo sapiens OX=9606 GN=PRDX6 PE=1 SV=3	2.11673e+11	5.24308e+11	-1.30857	0.00072175	0.0302929
sp|P17066|HSP76_HUMAN;sp|P48741|HSP77_HUMAN	HSPA6	sp|P17066|HSP76_HUMAN Heat shock 70 kDa protein 6 OS=Homo sapiens OX=9606 GN=HSPA6 PE=1 SV=2	1.26542e+11	3.19043e+11	-1.33413	0.00131724	0.0431435
sp|Q9BRC7-2|PLCD4_HUMAN;sp|Q9BRC7|PLCD4_HUMAN	PLCD4	sp|Q9BRC7-2|PLCD4_HUMAN Isoform 2 of 1-phosphatidylinositol 4,5-bisphosphate phosphodiesterase delta-4 OS=Homo sapiens OX=9606 GN=PLCD4;sp|Q9BRC7|PLCD4_HUMAN 1-phosphatidylinositol 4,5-bisphosphate phosphodiesterase delta-4 OS=Homo sapiens OX=9606 GN=PLCD4	2.4095e+08	6.35087e+08	-1.39822	0.00111623	0.0409936
sp|P55795|HNRH2_HUMAN	HNRNPH2	sp|P55795|HNRH2_HUMAN Heterogeneous nuclear ribonucleoprotein H2 OS=Homo sapiens OX=9606 GN=HNRNPH2 PE=1 SV=1	2.36571e+08	8.1964e+08	-1.79272	0.000514519	0.0268977
sp|Q9UBF9|MYOTI_HUMAN;sp|Q9UBF9-2|MYOTI_HUMAN	MYOT	sp|Q9UBF9|MYOTI_HUMAN Myotilin OS=Homo sapiens OX=9606 GN=MYOT PE=1 SV=2;sp|Q9UBF9-2|MYOTI_HUMAN Isoform 2 of Myotilin OS=Homo sapiens OX=9606 GN=MYOT	2.09161e+13	9.45302e+13	-2.17616	0.000176686	0.0152677
sp|P62987|RL40_HUMAN;sp|P62979|RS27A_HUMAN;sp|P0CG47|UBB_HUMAN;sp|P0CG48|UBC_HUMAN	UBA52	sp|P62987|RL40_HUMAN Ubiquitin-60S ribosomal protein L40 OS=Homo sapiens OX=9606 GN=UBA52 PE=1 SV=2;sp|P62979|RS27A_HUMAN Ubiquitin-40S ribosomal protein S27a OS=Homo sapiens OX=9606 GN=RPS27A PE=1 SV=2;sp|P0CG47|UBB_HUMAN Polyubiquitin-B OS=Homo sapiens O	1.26465e+12	5.73525e+12	-2.18112	1.22e-05	0.0019913
sp|Q13526|PIN1_HUMAN	PIN1	sp|Q13526|PIN1_HUMAN Peptidyl-prolyl cis-trans isomerase NIMA-interacting 1 OS=Homo sapiens OX=9606 GN=PIN1 PE=1 SV=1	2.28802e+09	1.10209e+10	-2.26807	0.00178926	0.0498335
sp|P12883|MYH7_HUMAN;sp|A7E2Y1-3|MYH7B_HUMAN;sp|O43795|MYO1B_HUMAN;sp|O43795-2|MYO1B_HUMAN;sp|Q13402-4|MYO7A_HUMAN;sp|Q13402-6|MYO7A_HUMAN;sp|Q13402-7|MYO7A_HUMAN;sp|Q13402-2|MYO7A_HUMAN;sp|Q13402-8|MYO7A_HUMAN;sp|Q6PIF6|MYO7B_HUMAN;sp|Q13402-5|MYO7A_HUMAN;sp|Q6PIF6-2|MYO7B_HUMAN;sp|Q9ULV0|MYO5B_HUMAN;sp|Q494R4-2|CC153_HUMAN;sp|Q13402-3|MYO7A_HUMAN;sp|O00159|MYO1C_HUMAN;sp|O00159-3|MYO1C_HUMAN;sp…	MYH7	sp|P12883|MYH7_HUMAN Myosin-7 OS=Homo sapiens OX=9606 GN=MYH7 PE=1 SV=5	938652736680532	4559327540035660	-2.28016	0.00118138	0.0423281
sp|Q9UMS6|SYNP2_HUMAN;sp|Q9UMS6-3|SYNP2_HUMAN;sp|Q9UMS6-4|SYNP2_HUMAN;sp|Q9UMS6-2|SYNP2_HUMAN;sp|Q9UMS6-5|SYNP2_HUMAN	SYNPO2	sp|Q9UMS6|SYNP2_HUMAN Synaptopodin-2 OS=Homo sapiens OX=9606 GN=SYNPO2 PE=1 SV=2;sp|Q9UMS6-3|SYNP2_HUMAN Isoform 3 of Synaptopodin-2 OS=Homo sapiens OX=9606 GN=SYNPO2;sp|Q9UMS6-4|SYNP2_HUMAN Isoform 4 of Synaptopodin-2 OS=Homo sapiens OX=9606 GN=SYNPO2;sp|	3.35053e+12	1.73665e+13	-2.37385	0.000451287	0.0268196
sp|A6NDG6|PGP_HUMAN	PGP	sp|A6NDG6|PGP_HUMAN Glycerol-3-phosphate phosphatase OS=Homo sapiens OX=9606 GN=PGP PE=1 SV=1	3.44982e+08	1.81519e+09	-2.39553	0.000173449	0.0152677
sp|P62857|RS28_HUMAN	RPS28	sp|P62857|RS28_HUMAN 40S ribosomal protein S28 OS=Homo sapiens OX=9606 GN=RPS28 PE=1 SV=1	1.2898e+09	6.98223e+09	-2.43654	3.99793e-06	0.000990374
sp|Q9NYL2-2|M3K20_HUMAN	#N/A	sp|Q9NYL2-2|M3K20_HUMAN Isoform 2 of Mitogen-activated protein kinase kinase kinase 20 OS=Homo sapiens OX=9606 GN=MAP3K20	1.04165e+09	6.81175e+09	-2.70915	0.000522572	0.0268977
sp|Q9BYV2|TRI54_HUMAN;sp|Q9BYV2-2|TRI54_HUMAN;sp|Q9BYV6-4|TRI55_HUMAN;sp|Q9BYV6-2|TRI55_HUMAN;sp|Q9BYV6-3|TRI55_HUMAN;sp|Q9BYV6|TRI55_HUMAN	TRIM54	sp|Q9BYV2|TRI54_HUMAN Tripartite motif-containing protein 54 OS=Homo sapiens OX=9606 GN=TRIM54 PE=1 SV=3;sp|Q9BYV2-2|TRI54_HUMAN Isoform 2 of Tripartite motif-containing protein 54 OS=Homo sapiens OX=9606 GN=TRIM54	1.09815e+10	7.63628e+10	-2.7978	0.000134251	0.0140867
sp|Q7Z406|MYH14_HUMAN;sp|Q7Z406-6|MYH14_HUMAN;sp|Q7Z406-2|MYH14_HUMAN;sp|Q7Z406-4|MYH14_HUMAN;sp|Q7Z406-5|MYH14_HUMAN	MYH14	sp|Q7Z406|MYH14_HUMAN Myosin-14 OS=Homo sapiens OX=9606 GN=MYH14 PE=1 SV=2;sp|Q7Z406-6|MYH14_HUMAN Isoform 6 of Myosin-14 OS=Homo sapiens OX=9606 GN=MYH14;sp|Q7Z406-2|MYH14_HUMAN Isoform 2 of Myosin-14 OS=Homo sapiens OX=9606 GN=MYH14;sp|Q7Z406-4|MYH14_HUM	1.75175e+10	1.28878e+11	-2.87914	3.06205e-06	0.000990374
sp|Q9NZU5|LMCD1_HUMAN;sp|Q9NZU5-2|LMCD1_HUMAN	LMCD1	sp|Q9NZU5|LMCD1_HUMAN LIM and cysteine-rich domains protein 1 OS=Homo sapiens OX=9606 GN=LMCD1 PE=1 SV=1;sp|Q9NZU5-2|LMCD1_HUMAN Isoform 2 of LIM and cysteine-rich domains protein 1 OS=Homo sapiens OX=9606 GN=LMCD1	2.73522e+10	2.05642e+11	-2.91041	0.000414112	0.0268196
sp|O75112-6|LDB3_HUMAN;sp|O75112-4|LDB3_HUMAN;sp|O75112-5|LDB3_HUMAN	LDB3	sp|O75112-6|LDB3_HUMAN Isoform 6 of LIM domain-binding protein 3 OS=Homo sapiens OX=9606 GN=LDB3;sp|O75112-4|LDB3_HUMAN Isoform 4 of LIM domain-binding protein 3 OS=Homo sapiens OX=9606 GN=LDB3;sp|O75112-5|LDB3_HUMAN Isoform 5 of LIM domain-binding protein	7.25795e+11	6.04159e+12	-3.05729	0.0014452	0.0451703
sp|P19105|ML12A_HUMAN;sp|O14950|ML12B_HUMAN;sp|P24844|MYL9_HUMAN;sp|P24844-2|MYL9_HUMAN	MYL12A	sp|P19105|ML12A_HUMAN Myosin regulatory light chain 12A OS=Homo sapiens OX=9606 GN=MYL12A PE=1 SV=2;sp|O14950|ML12B_HUMAN Myosin regulatory light chain 12B OS=Homo sapiens OX=9606 GN=MYL12B PE=1 SV=2	7.43883e+09	6.19748e+10	-3.05853	0.0014207	0.0451703
sp|Q96HC4-3|PDLI5_HUMAN;sp|Q96HC4-5|PDLI5_HUMAN	#N/A	sp|Q96HC4-3|PDLI5_HUMAN Isoform 3 of PDZ and LIM domain protein 5 OS=Homo sapiens OX=9606 GN=PDLIM5	2.6648e+12	2.30153e+13	-3.11049	0.000456426	0.0268196
sp|Q9NR12-6|PDLI7_HUMAN;sp|Q9NR12-5|PDLI7_HUMAN;sp|Q9NR12-4|PDLI7_HUMAN;sp|Q9NR12-2|PDLI7_HUMAN;sp|Q9NR12|PDLI7_HUMAN;sp|Q9NR12-3|PDLI7_HUMAN	PDLIM7	sp|Q9NR12-6|PDLI7_HUMAN Isoform 6 of PDZ and LIM domain protein 7 OS=Homo sapiens OX=9606 GN=PDLIM7;sp|Q9NR12-5|PDLI7_HUMAN Isoform 5 of PDZ and LIM domain protein 7 OS=Homo sapiens OX=9606 GN=PDLIM7;sp|Q9NR12-4|PDLI7_HUMAN Isoform 4 of PDZ and LIM domain	1.77809e+10	1.89533e+11	-3.41405	0.00168504	0.0485357
sp|O15273|TELT_HUMAN	TCAP	sp|O15273|TELT_HUMAN Telethonin OS=Homo sapiens OX=9606 GN=TCAP PE=1 SV=1	6.761e+10	7.2312e+11	-3.41893	0.000116133	0.013123
sp|P62917|RL8_HUMAN	RPL8	sp|P62917|RL8_HUMAN 60S ribosomal protein L8 OS=Homo sapiens OX=9606 GN=RPL8 PE=1 SV=2	1.07776e+09	1.21869e+10	-3.49922	3.58242e-05	0.00478415
sp|O95425-4|SVIL_HUMAN;sp|O95425-3|SVIL_HUMAN;sp|O95425|SVIL_HUMAN;sp|O95425-2|SVIL_HUMAN	SVIL	sp|O95425-4|SVIL_HUMAN Isoform SV4 of Supervillin OS=Homo sapiens OX=9606 GN=SVIL;sp|O95425-3|SVIL_HUMAN Isoform SV3 of Supervillin OS=Homo sapiens OX=9606 GN=SVIL;sp|O95425|SVIL_HUMAN Supervillin OS=Homo sapiens OX=9606 GN=SVIL PE=1 SV=2;sp|O95425-2|SVIL_	4.09597e+09	4.81039e+10	-3.55388	0.00160112	0.0470409
sp|P08590|MYL3_HUMAN	MYL3	sp|P08590|MYL3_HUMAN Myosin light chain 3 OS=Homo sapiens OX=9606 GN=MYL3 PE=1 SV=3	5.45088e+12	6.43183e+13	-3.56067	0.000447438	0.0268196
sp|P16989-2|YBOX3_HUMAN;sp|P16989|YBOX3_HUMAN;sp|P16989-3|YBOX3_HUMAN;sp|Q9Y2T7|YBOX2_HUMAN	YBX3	sp|P16989-2|YBOX3_HUMAN Isoform 2 of Y-box-binding protein 3 OS=Homo sapiens OX=9606 GN=YBX3;sp|P16989|YBOX3_HUMAN Y-box-binding protein 3 OS=Homo sapiens OX=9606 GN=YBX3 PE=1 SV=4;sp|P16989-3|YBOX3_HUMAN Isoform 3 of Y-box-binding protein 3 OS=Homo sapien	8.54738e+09	1.02512e+11	-3.58417	0.00179794	0.0498335
sp|A8MZF0|PRR33_HUMAN	PRR33	sp|A8MZF0|PRR33_HUMAN Proline-rich protein 33 OS=Homo sapiens OX=9606 GN=PRR33 PE=4 SV=2	8.49304e+09	1.09896e+11	-3.69371	0.000876347	0.0347933
sp|Q9Y613|FHOD1_HUMAN	FHOD1	sp|Q9Y613|FHOD1_HUMAN FH1/FH2 domain-containing protein 1 OS=Homo sapiens OX=9606 GN=FHOD1 PE=1 SV=3	1.50724e+09	2.00003e+10	-3.73004	0.000544862	0.0268977
sp|P54136-2|SYRC_HUMAN;sp|P54136|SYRC_HUMAN	RARS1	sp|P54136-2|SYRC_HUMAN Isoform Monomeric of Arginine--tRNA ligase, cytoplasmic OS=Homo sapiens OX=9606 GN=RARS1;sp|P54136|SYRC_HUMAN Arginine--tRNA ligase, cytoplasmic OS=Homo sapiens OX=9606 GN=RARS1 PE=1 SV=2	6.85089e+08	9.12585e+09	-3.73559	6.93214e-06	0.00127291
sp|Q15124|PGM5_HUMAN;sp|Q15124-2|PGM5_HUMAN	PGM5	sp|Q15124|PGM5_HUMAN Phosphoglucomutase-like protein 5 OS=Homo sapiens OX=9606 GN=PGM5 PE=1 SV=2;sp|Q15124-2|PGM5_HUMAN Isoform 2 of Phosphoglucomutase-like protein 5 OS=Homo sapiens OX=9606 GN=PGM5	7.56361e+09	1.2386e+11	-4.0335	0.00128424	0.0431435
sp|Q02045|MYL5_HUMAN	MYL5	sp|Q02045|MYL5_HUMAN Myosin light chain 5 OS=Homo sapiens OX=9606 GN=MYL5 PE=2 SV=1	2.18058e+10	3.80954e+11	-4.12684	0.000830078	0.0338718
sp|Q86VF7|NRAP_HUMAN;sp|Q86VF7-2|NRAP_HUMAN	NRAP	sp|Q86VF7|NRAP_HUMAN Nebulin-related-anchoring protein OS=Homo sapiens OX=9606 GN=NRAP PE=1 SV=2;sp|Q86VF7-2|NRAP_HUMAN Isoform 2 of Nebulin-related-anchoring protein OS=Homo sapiens OX=9606 GN=NRAP	3.85736e+11	7.39802e+12	-4.26145	0.000158926	0.0152677
sp|P10636|TAU_HUMAN;sp|P10636-9|TAU_HUMAN	MAPT	sp|P10636|TAU_HUMAN Microtubule-associated protein tau OS=Homo sapiens OX=9606 GN=MAPT PE=1 SV=5;sp|P10636-9|TAU_HUMAN Isoform Tau-G of Microtubule-associated protein tau OS=Homo sapiens OX=9606 GN=MAPT	1.50347e+09	3.02501e+10	-4.33057	4.04509e-06	0.000990374
sp|A8MQT2|GOG8B_HUMAN;sp|A7E2F4-3|GOG8A_HUMAN;sp|A7E2F4|GOG8A_HUMAN	GOLGA8B	sp|A8MQT2|GOG8B_HUMAN Golgin subfamily A member 8B OS=Homo sapiens OX=9606 GN=GOLGA8B PE=2 SV=2;sp|A7E2F4-3|GOG8A_HUMAN Isoform 2 of Golgin subfamily A member 8A OS=Homo sapiens OX=9606 GN=GOLGA8A;sp|A7E2F4|GOG8A_HUMAN Golgin subfamily A member 8A OS=Homo	3.30652e+08	7.13379e+09	-4.43129	5.05141e-06	0.00106007
sp|Q00872-7|MYPC1_HUMAN	#N/A	sp|Q00872-7|MYPC1_HUMAN Isoform 7 of Myosin-binding protein C, slow-type OS=Homo sapiens OX=9606 GN=MYBPC1	3.67699e+08	8.49091e+09	-4.52932	3.15953e-06	0.000990374
sp|Q14195|DPYL3_HUMAN;sp|Q14195-2|DPYL3_HUMAN;sp|Q14194|DPYL1_HUMAN;sp|Q14194-2|DPYL1_HUMAN;sp|Q14117|DPYS_HUMAN	DPYSL3	sp|Q14195|DPYL3_HUMAN Dihydropyrimidinase-related protein 3 OS=Homo sapiens OX=9606 GN=DPYSL3 PE=1 SV=1;sp|Q14195-2|DPYL3_HUMAN Isoform LCRMP-4 of Dihydropyrimidinase-related protein 3 OS=Homo sapiens OX=9606 GN=DPYSL3	1.59198e+09	5.94802e+10	-5.22351	9.92789e-05	0.0121534
sp|Q99996-5|AKAP9_HUMAN;sp|Q99996-3|AKAP9_HUMAN;sp|Q99996|AKAP9_HUMAN;sp|Q99996-1|AKAP9_HUMAN;sp|Q99996-6|AKAP9_HUMAN;sp|Q99996-4|AKAP9_HUMAN	AKAP9	sp|Q99996-5|AKAP9_HUMAN Isoform 5 of A-kinase anchor protein 9 OS=Homo sapiens OX=9606 GN=AKAP9;sp|Q99996-3|AKAP9_HUMAN Isoform 3 of A-kinase anchor protein 9 OS=Homo sapiens OX=9606 GN=AKAP9;sp|Q99996|AKAP9_HUMAN A-kinase anchor protein 9 OS=Homo sapiens	4.77112e+08	3.20075e+10	-6.06794	2.48776e-07	0.000365452

## Sheet: Table 5 - RF areas SLONM vs iNM
Protein	GeneSymbol	FASTA headers	SLONM	INM	Log2(fold-change)	Gaussian p-value	Gaussian FDR
sp|Q96A32|MLRS_HUMAN	MYLPF	sp|Q96A32|MLRS_HUMAN Myosin regulatory light chain 2, skeletal muscle isoform OS=Homo sapiens OX=9606 GN=MYLPF PE=1 SV=1	2.78143e+13	6.93112e+10	8.64852	8.18883e-05	0.0171848
sp|P48788-2|TNNI2_HUMAN;sp|P48788|TNNI2_HUMAN	TNNI2	sp|P48788-2|TNNI2_HUMAN Isoform 2 of Troponin I, fast skeletal muscle OS=Homo sapiens OX=9606 GN=TNNI2;sp|P48788|TNNI2_HUMAN Troponin I, fast skeletal muscle OS=Homo sapiens OX=9606 GN=TNNI2 PE=1 SV=2	3.77157e+12	1.08806e+10	8.43726	1.72827e-05	0.00634709
sp|P02585|TNNC2_HUMAN	TNNC2	sp|P02585|TNNC2_HUMAN Troponin C, skeletal muscle OS=Homo sapiens OX=9606 GN=TNNC2 PE=1 SV=2	2.42486e+13	7.23613e+10	8.38847	0.00020088	0.032788
sp|Q9Y623|MYH4_HUMAN	MYH4	sp|Q9Y623|MYH4_HUMAN Myosin-4 OS=Homo sapiens OX=9606 GN=MYH4 PE=2 SV=2	8.65648e+12	3.17262e+10	8.09196	1.64258e-05	0.00634709
sp|Q9UKX2|MYH2_HUMAN;sp|Q9UKX2-2|MYH2_HUMAN	MYH2	sp|Q9UKX2|MYH2_HUMAN Myosin-2 OS=Homo sapiens OX=9606 GN=MYH2 PE=1 SV=1	1246946540573880	5.2965e+13	4.55722	0.000310613	0.045629
sp|Q16816|PHKG1_HUMAN;sp|Q16816-2|PHKG1_HUMAN	PHKG1	sp|Q16816|PHKG1_HUMAN Phosphorylase b kinase gamma catalytic chain, skeletal muscle/heart isoform OS=Homo sapiens OX=9606 GN=PHKG1 PE=2 SV=3;sp|Q16816-2|PHKG1_HUMAN Isoform 2 of Phosphorylase b kinase gamma catalytic chain, skeletal muscle/heart isoform OS	4.61537e+09	3.13499e+08	3.87991	4.81656e-06	0.00353776
sp|P09104|ENOG_HUMAN;sp|P09104-2|ENOG_HUMAN	ENO2	sp|P09104|ENOG_HUMAN Gamma-enolase OS=Homo sapiens OX=9606 GN=ENO2 PE=1 SV=3;sp|P09104-2|ENOG_HUMAN Isoform 2 of Gamma-enolase OS=Homo sapiens OX=9606 GN=ENO2	6.33081e+09	4.7041e+08	3.7504	4.52172e-05	0.0132848
sp|P30740|ILEU_HUMAN;sp|P30740-2|ILEU_HUMAN;sp|P50453|SPB9_HUMAN;sp|O75830|SPI2_HUMAN	SERPINB1	sp|P30740|ILEU_HUMAN Leukocyte elastase inhibitor OS=Homo sapiens OX=9606 GN=SERPINB1 PE=1 SV=1;sp|P30740-2|ILEU_HUMAN Isoform 2 of Leukocyte elastase inhibitor OS=Homo sapiens OX=9606 GN=SERPINB1	3.8201e+09	3.47965e+08	3.45659	2.1438e-06	0.00314923
sp|P07437|TBB5_HUMAN;sp|A6NNZ2|TBB8B_HUMAN;sp|Q9H4B7|TBB1_HUMAN;CON__ENSEMBL:ENSBTAP00000025008	TUBB	sp|P07437|TBB5_HUMAN Tubulin beta chain OS=Homo sapiens OX=9606 GN=TUBB PE=1 SV=2	1.02281e+11	3.64491e+11	-1.83335	0.000146995	0.0269919
sp|O00151|PDLI1_HUMAN	PDLIM1	sp|O00151|PDLI1_HUMAN PDZ and LIM domain protein 1 OS=Homo sapiens OX=9606 GN=PDLIM1 PE=1 SV=4	8.07727e+09	2.61468e+11	-5.01662	7.8533e-05	0.0171848
